# Supplementary material for: Syntheses and crystal structures of two adamantyl-substituted 1,2,4-triazole-5-thione N-Mannich bases
Source: Acta Crystallogr E Crystallogr Commun. 2017 Jul 7;73(Pt 8):1135–9. doi: 10.1107/S2056989017009756 (PMC5598834; doi:10.1107/S2056989017009756)
Supplement: Supplementary file 1 [file e-73-01135-sup1.cif]

##############################################################################
#                                                                            #
# This CIF contains the data in a paper accepted for publication in          #
# Acta Crystallographica Section E. It conforms to the requirements of       #
# Notes for Authors for Acta Crystallographica Section E, and has been       #
# peer reviewed under the auspices of the IUCr Commission on Journals.       #
#                                                                            #
# Full details of the Crystallographic Information File format               #
# are given in the paper "The Crystallographic Information File (CIF):       #
# a New Standard Archive File for Crystallography" by S. R. Hall, F. H.      #
# Allen and I. D. Brown [Acta Cryst. (1991), A47, 655-685].                  #
#                                                                            #
# The current version of the core CIF dictionary is obtainable from          #
# ftp://ftp.iucr.org/pub/cif_core.dic.                                       #
#                                                                            #
# Software is freely available for graphical display of the structure(s)     #
# in this CIF. For information consult the CIF software page                 #
# http://www.iucr.org/resources/cif/software.                                #
#                                                                            #
# This file may be used for bona fide research purposes within the           #
# scientific community so long as proper attribution is given to the journal # 
# article from which it was obtained.                                        #
#                                                                            #
##############################################################################
data_global
_audit_creation_method     'WinGX routine CIF_UPDATE'
_audit_conform_dict_name     cif_core.dic
_audit_conform_dict_version     2.4.3
_journal_data_validation_number     ?
_journal_date_recd_electronic     2017-04-19
_journal_date_accepted     2017-07-02
_journal_name_full     'Acta Crystallographica, Section E'
_journal_year     2017
_journal_volume     73
_journal_issue      8
_journal_page_first     1135
_journal_page_last     1139
_journal_paper_category     GO
_journal_paper_doi     10.1107/S2056989017009756
_journal_coeditor_code     SU5368
_publ_contact_author_name
;
Santiago Garcia-Granda
;
_publ_contact_author_address
;
Department of Physical and Analytical Chemistry,
Faculty of Chemistry,
Oviedo University-CINN,
33006 Oviedo,
Spain
;
_publ_contact_author_email     'sgg@uniovi.es'
_publ_contact_author_fax     '0034985103125'
_publ_contact_author_phone     '0034985103477'
_publ_section_title
;
Syntheses and crystal structures of two adamantyl-substituted
1,2,4-triazole-5-thione <i>N</i>-Mannich bases
;
loop_
    _publ_author_name
    _publ_author_footnote
    _publ_author_address
    'Monirah A. Al-Alshaikh'
;
;
;
Department of Chemistry,
College of Sciences,
King Saud University,
Riyadh 11451,
Saudi Arabia
;
    'Aamal A. Al-Mutairi'
;
;
;
Department of Chemistry,
College of Sciences,
King Saud University,
Riyadh 11451,
Saudi Arabia
;
    'Hazem A. Ghabbour'
;
;
;
Department of Pharmaceutical Chemistry,
College of Pharmacy,
King Saud University,
Riyadh 11451,
Saudi Arabia
;
    'Ali A. El-Emam'
;
Additional correspondence author, e-mail: elemam5@hotmail.com.
;
;
Department of Pharmaceutical Chemistry,
College of Pharmacy,
King Saud University,
Riyadh 11451,
Saudi Arabia
;
    'Mohammed S. M. Abdelbaky' .
;
Department of Physical and Analytical Chemistry,
Faculty of Chemistry,
Oviedo University--CINN,
Oviedo 33006,
Spain
;
    'Santiago Garcia-Granda' .
;
Department of Physical and Analytical Chemistry,
Faculty of Chemistry,
Oviedo University--CINN,
Oviedo 33006,
Spain
;
_publ_section_synopsis
;
The syntheses and crystal structures of two novel adamantane-substituted
<i>N</i>-Mannich bases are reported herein. In the crystals of both compounds,
there are C---H...F hydrogen bonds present, forming inversion dimers in one
and chains in the other.
;
data_I
_database_code_depnum_ccdc_archive 'CCDC 1559731'
_audit_creation_method     'WinGX routine CIF_UPDATE'
_audit_conform_dict_name     cif_core.dic
_audit_conform_dict_version     2.4.3
_chemical_name_systematic
;\
3-(Adamantan-1-yl)-4-(4-fluorophenyl)-1-[(4-phenylpiperazin-1-yl)methyl]-4,5-\
dihydro-1<i>H</i>-1,2,4-triazole-5-thione
;
_chemical_formula_moiety     'C29 H34 F N5 S'
_chemical_formula_sum     'C29 H34 F N5 S'
_chemical_formula_iupac     'C29 H34 F N5 S'
_chemical_formula_weight     503.67
_symmetry_cell_setting     triclinic
_symmetry_space_group_name_H-M     'P -1'
_symmetry_space_group_name_Hall     '-P 1'
loop_
    _symmetry_equiv_pos_as_xyz
    'x, y, z'
    '-x, -y, -z'
_cell_length_a     10.4173(5)
_cell_length_b     10.9849(5)
_cell_length_c     12.0002(6)
_cell_angle_alpha     72.769(2)
_cell_angle_beta     84.623(2)
_cell_angle_gamma     89.244(2)
_cell_volume     1305.66(11)
_cell_formula_units_Z     2
_cell_measurement_reflns_used     9217
_cell_measurement_theta_min     2.53
_cell_measurement_theta_max     23.65
_cell_measurement_temperature     296(2)
_exptl_crystal_description     'plate'
_exptl_crystal_colour     'colourless'
_exptl_crystal_size_max     0.45
_exptl_crystal_size_mid     0.33
_exptl_crystal_size_min     0.09
_exptl_crystal_density_diffrn     1.281
_exptl_crystal_density_method     'not measured'
_exptl_crystal_F_000     536
_exptl_absorpt_coefficient_mu     0.159
_exptl_absorpt_correction_type     multi-scan
_exptl_absorpt_process_details
;
(SADABS; Bruker, 2012)
;
_exptl_absorpt_correction_T_min     0.939
_exptl_absorpt_correction_T_max     0.986
_exptl_special_details     ?
_diffrn_ambient_temperature     296(2)
_diffrn_radiation_type     MoK\a
_diffrn_radiation_wavelength     0.71073
_diffrn_radiation_source     'fine-focus sealed tube'
_diffrn_radiation_monochromator     graphite
_diffrn_measurement_device_type     'Bruker APEXII CCD'
_diffrn_measurement_method     '\f and \w scans'
_diffrn_reflns_number     49580
_diffrn_reflns_av_R_equivalents     0.0756
_diffrn_reflns_theta_min     2.53
_diffrn_reflns_theta_max     27.5
_diffrn_reflns_theta_full     27.5
_diffrn_measured_fraction_theta_max     0.999
_diffrn_measured_fraction_theta_full     0.999
_diffrn_reflns_limit_h_min     -13
_diffrn_reflns_limit_h_max     13
_diffrn_reflns_limit_k_min     -14
_diffrn_reflns_limit_k_max     14
_diffrn_reflns_limit_l_min     -15
_diffrn_reflns_limit_l_max     15
_refine_special_details
;
 Refinement of F^2^ against ALL reflections.  The weighted R-factor wR and
 goodness of fit S are based on F^2^, conventional R-factors R are based
 on F, with F set to zero for negative F^2^. The threshold expression of
 F^2^ > 2sigma(F^2^) is used only for calculating R-factors(gt) etc. and is
 not relevant to the choice of reflections for refinement.  R-factors based
 on F^2^ are statistically about twice as large as those based on F, and R-
 factors based on ALL data will be even larger.
;
_reflns_number_total     6011
_reflns_number_gt     3533
_reflns_threshold_expression     >2sigma(I)
_refine_ls_structure_factor_coef     Fsqd
_refine_ls_matrix_type     full
_refine_ls_R_factor_all     0.1175
_refine_ls_R_factor_gt     0.0606
_refine_ls_wR_factor_gt     0.1377
_refine_ls_wR_factor_ref     0.1628
_refine_ls_goodness_of_fit_ref     1.03
_refine_ls_restrained_S_all     1.03
_refine_ls_number_reflns     6007
_refine_ls_number_parameters     325
_refine_ls_number_restraints     0
_refine_ls_number_constraints     0
_refine_ls_hydrogen_treatment     constr
_refine_ls_weighting_scheme     calc
_refine_ls_weighting_details
         'calc w=1/[\s^2^(Fo^2^)+(0.0650P)^2^+0.6113P] where P=(Fo^2^+2Fc^2^)/3'
_atom_sites_solution_hydrogens     geom
_atom_sites_solution_primary     direct
_atom_sites_solution_secondary     difmap
_refine_ls_shift/su_max     0
_refine_ls_shift/su_mean     0
_refine_diff_density_max     0.258
_refine_diff_density_min     -0.245
_refine_ls_extinction_method     none
loop_
    _atom_type_symbol
    _atom_type_description
    _atom_type_scat_dispersion_real
    _atom_type_scat_dispersion_imag
    _atom_type_scat_source
    C C 0.0033 0.0016 'International Tables Vol C Tables 4.2.6.8 and 6.1.1.4'
    H H 0 0 'International Tables Vol C Tables 4.2.6.8 and 6.1.1.4'
    N N 0.0061 0.0033 'International Tables Vol C Tables 4.2.6.8 and 6.1.1.4'
    F F 0.0171 0.0103 'International Tables Vol C Tables 4.2.6.8 and 6.1.1.4'
    S S 0.1246 0.1234 'International Tables Vol C Tables 4.2.6.8 and 6.1.1.4'
_computing_data_collection
;
APEX2 (Bruker, 2012)
;
_computing_cell_refinement
;
SAINT (Bruker, 2012)
;
_computing_data_reduction
;
SAINT (Bruker, 2012)
;
_computing_structure_solution
;
SHELXS2016 (Sheldrick, 2008)
;
_computing_structure_refinement
;
SHELXL2016 (Sheldrick, 2015)
;
_computing_molecular_graphics
;
PLATON (Spek, 2009) and Mercury (Macrae <i>et al.</i>,  2008)
;
_computing_publication_material
;
SHELXL2016 (Sheldrick, 2015), WinGX (Farrugia, 2012) and publCIF
(Westrip, 2010)
;
loop_
    _atom_site_type_symbol
    _atom_site_label
    _atom_site_fract_x
    _atom_site_fract_y
    _atom_site_fract_z
    _atom_site_U_iso_or_equiv
    _atom_site_adp_type
    _atom_site_calc_flag
    _atom_site_refinement_flags
    _atom_site_occupancy
    _atom_site_symmetry_multiplicity
    _atom_site_disorder_assembly
    _atom_site_disorder_group
    S S1 0.97289(7) 0.79726(7) 0.53684(7) 0.0643(2) Uani d . 1 1 . .
    F F1 0.9953(2) 0.2584(2) 0.8886(2) 0.1173(9) Uani d . 1 1 . .
    N N1 0.74459(18) 0.67026(17) 0.62307(16) 0.0391(5) Uani d . 1 1 . .
    N N2 0.59860(19) 0.80635(18) 0.54133(17) 0.0454(5) Uani d . 1 1 . .
    N N3 0.7211(2) 0.85604(18) 0.50475(17) 0.0472(5) Uani d . 1 1 . .
    N N4 0.7392(2) 1.01606(19) 0.30911(17) 0.0494(5) Uani d . 1 1 . .
    N N5 0.7233(2) 0.9884(2) 0.08319(18) 0.0497(5) Uani d . 1 1 . .
    C C1 0.3802(2) 0.6521(3) 0.6157(2) 0.0528(7) Uani d . 1 1 . .
    H H1A 0.3644 0.7428 0.6098 0.063 Uiso calc R 1 1 . .
    H H1B 0.3933 0.6444 0.5353 0.063 Uiso calc R 1 1 . .
    C C2 0.2634(3) 0.5709(3) 0.6825(3) 0.0592(7) Uani d . 1 1 . .
    H H2A 0.1852 0.6003 0.64 0.071 Uiso calc R 1 1 . .
    C C3 0.2423(3) 0.5859(3) 0.8050(3) 0.0716(9) Uani d . 1 1 . .
    H H3A 0.226 0.6764 0.7997 0.086 Uiso calc R 1 1 . .
    H H3B 0.1661 0.5346 0.8486 0.086 Uiso calc R 1 1 . .
    C C4 0.3614(3) 0.5414(3) 0.8693(2) 0.0660(8) Uani d . 1 1 . .
    H H4A 0.3472 0.5516 0.9496 0.079 Uiso calc R 1 1 . .
    C C5 0.4791(2) 0.6218(3) 0.8034(2) 0.0514(7) Uani d . 1 1 . .
    H H5A 0.5559 0.5932 0.8463 0.062 Uiso calc R 1 1 . .
    H H5B 0.4646 0.7123 0.7986 0.062 Uiso calc R 1 1 . .
    C C6 0.5025(2) 0.6083(2) 0.67938(19) 0.0365(5) Uani d . 1 1 . .
    C C7 0.2865(3) 0.4317(3) 0.6911(3) 0.0669(8) Uani d . 1 1 . .
    H H7A 0.3007 0.4216 0.6117 0.08 Uiso calc R 1 1 . .
    H H7B 0.2101 0.3795 0.7328 0.08 Uiso calc R 1 1 . .
    C C8 0.4048(3) 0.3872(3) 0.7577(3) 0.0606(8) Uani d . 1 1 . .
    H H8A 0.4197 0.2952 0.7647 0.073 Uiso calc R 1 1 . .
    C C9 0.5233(2) 0.4665(2) 0.6893(2) 0.0487(6) Uani d . 1 1 . .
    H H9A 0.5367 0.4557 0.61 0.058 Uiso calc R 1 1 . .
    H H9B 0.6011 0.4362 0.7303 0.058 Uiso calc R 1 1 . .
    C C10 0.3844(3) 0.4035(3) 0.8797(3) 0.0727(9) Uani d . 1 1 . .
    H H10A 0.3093 0.3513 0.9245 0.087 Uiso calc R 1 1 . .
    H H10B 0.4614 0.3744 0.9223 0.087 Uiso calc R 1 1 . .
    C C11 0.6145(2) 0.6934(2) 0.61309(19) 0.0381(5) Uani d . 1 1 . .
    C C12 0.8141(2) 0.7769(2) 0.5529(2) 0.0442(6) Uani d . 1 1 . .
    C C13 0.8086(2) 0.5622(2) 0.6933(2) 0.0393(5) Uani d . 1 1 . .
    C C14 0.8596(2) 0.4721(2) 0.6427(2) 0.0505(6) Uani d . 1 1 . .
    H H14A 0.8511 0.4817 0.5624 0.061 Uiso calc R 1 1 . .
    C C15 0.9223(3) 0.3690(3) 0.7086(3) 0.0648(8) Uani d . 1 1 . .
    H H15A 0.9572 0.3058 0.6753 0.078 Uiso calc R 1 1 . .
    C C16 0.9332(3) 0.3597(3) 0.8221(3) 0.0700(9) Uani d . 1 1 . .
    C C17 0.8867(3) 0.4476(3) 0.8746(2) 0.0679(9) Uani d . 1 1 . .
    H H17A 0.897 0.4375 0.9546 0.081 Uiso calc R 1 1 . .
    C C18 0.8236(2) 0.5524(3) 0.8079(2) 0.0520(7) Uani d . 1 1 . .
    H H18A 0.7913 0.6164 0.8412 0.062 Uiso calc R 1 1 . .
    C C19 0.7401(3) 0.9915(2) 0.4322(2) 0.0548(7) Uani d . 1 1 . .
    H H19A 0.6716 1.0425 0.459 0.066 Uiso calc R 1 1 . .
    H H19B 0.8236 1.0223 0.4476 0.066 Uiso calc R 1 1 . .
    C C20 0.6161(3) 1.0001(3) 0.2677(2) 0.0530(7) Uani d . 1 1 . .
    H H20A 0.5484 1.0444 0.3039 0.064 Uiso calc R 1 1 . .
    H H20B 0.5925 0.9084 0.2908 0.064 Uiso calc R 1 1 . .
    C C21 0.6245(3) 1.0548(3) 0.1353(2) 0.0530(7) Uani d . 1 1 . .
    H H21A 0.5403 1.0445 0.1069 0.064 Uiso calc R 1 1 . .
    H H21B 0.6462 1.1469 0.1121 0.064 Uiso calc R 1 1 . .
    C C23 0.8397(3) 0.9514(3) 0.2571(2) 0.0574(7) Uani d . 1 1 . .
    H H23A 0.8203 0.8588 0.2814 0.069 Uiso calc R 1 1 . .
    H H23B 0.9236 0.9644 0.2848 0.069 Uiso calc R 1 1 . .
    C C22 0.8475(3) 1.0037(3) 0.1250(2) 0.0585(7) Uani d . 1 1 . .
    H H22A 0.8722 1.0951 0.1006 0.07 Uiso calc R 1 1 . .
    H H22B 0.9145 0.958 0.0897 0.07 Uiso calc R 1 1 . .
    C C24 0.7295(3) 1.0128(2) -0.0403(2) 0.0502(6) Uani d . 1 1 . .
    C C25 0.8004(3) 0.9305(3) -0.0903(3) 0.0678(8) Uani d . 1 1 . .
    H H25A 0.8423 0.8599 -0.0417 0.081 Uiso calc R 1 1 . .
    C C26 0.8102(4) 0.9509(4) -0.2097(3) 0.0820(10) Uani d . 1 1 . .
    H H26A 0.8584 0.8938 -0.2426 0.098 Uiso calc R 1 1 . .
    C C27 0.7515(4) 1.0521(4) -0.2813(3) 0.0837(11) Uani d . 1 1 . .
    H H27A 0.7599 1.066 -0.3637 0.1 Uiso calc R 1 1 . .
    C C28 0.6804(3) 1.1335(4) -0.2340(3) 0.0782(10) Uani d . 1 1 . .
    H H28A 0.6387 1.2036 -0.2835 0.094 Uiso calc R 1 1 . .
    C C29 0.6692(3) 1.1139(3) -0.1138(3) 0.0633(8) Uani d . 1 1 . .
    H H29A 0.6195 1.1706 -0.0816 0.076 Uiso calc R 1 1 . .
loop_
    _atom_site_aniso_label
    _atom_site_aniso_U_11
    _atom_site_aniso_U_22
    _atom_site_aniso_U_33
    _atom_site_aniso_U_12
    _atom_site_aniso_U_13
    _atom_site_aniso_U_23
    S1 0.0496(4) 0.0660(5) 0.0691(5) -0.0162(3) 0.0024(3) -0.0092(4)
    F1 0.0819(14) 0.1034(16) 0.1216(18) 0.0377(12) -0.0074(12) 0.0334(13)
    N1 0.0401(11) 0.0368(11) 0.0371(11) -0.0016(8) 0.0025(8) -0.0076(8)
    N2 0.0497(12) 0.0399(11) 0.0410(11) 0.0049(9) 0.0022(9) -0.0058(9)
    N3 0.0543(13) 0.0385(11) 0.0415(12) -0.0042(10) 0.0042(9) -0.0030(9)
    N4 0.0572(13) 0.0475(12) 0.0411(12) -0.0079(10) -0.0001(10) -0.0107(9)
    N5 0.0502(13) 0.0550(13) 0.0439(12) 0.0054(10) -0.0022(9) -0.0155(10)
    C1 0.0481(15) 0.0545(16) 0.0541(16) 0.0109(12) -0.0079(12) -0.0130(13)
    C2 0.0377(14) 0.0703(19) 0.074(2) 0.0088(13) -0.0132(13) -0.0255(15)
    C3 0.0447(16) 0.090(2) 0.085(2) -0.0052(15) 0.0155(15) -0.0409(18)
    C4 0.0536(17) 0.098(2) 0.0467(16) -0.0167(16) 0.0137(13) -0.0262(16)
    C5 0.0447(14) 0.0666(17) 0.0468(15) -0.0077(12) 0.0044(11) -0.0248(13)
    C6 0.0380(12) 0.0370(12) 0.0341(12) 0.0051(10) 0.0005(9) -0.0114(10)
    C7 0.0460(16) 0.075(2) 0.089(2) -0.0099(14) -0.0048(15) -0.0379(17)
    C8 0.0475(15) 0.0402(15) 0.093(2) -0.0066(12) -0.0009(14) -0.0186(14)
    C9 0.0415(14) 0.0434(14) 0.0637(17) 0.0020(11) -0.0014(12) -0.0206(12)
    C10 0.0544(18) 0.081(2) 0.064(2) -0.0212(16) 0.0055(14) 0.0049(16)
    C11 0.0438(13) 0.0378(13) 0.0320(12) 0.0050(10) 0.0003(10) -0.0107(10)
    C12 0.0507(15) 0.0422(14) 0.0381(13) -0.0036(11) 0.0031(11) -0.0114(11)
    C13 0.0324(12) 0.0402(13) 0.0413(14) -0.0017(10) 0.0008(10) -0.0073(10)
    C14 0.0423(14) 0.0535(16) 0.0567(16) 0.0025(12) -0.0017(12) -0.0185(13)
    C15 0.0451(16) 0.0540(18) 0.092(2) 0.0079(13) -0.0001(15) -0.0185(16)
    C16 0.0418(16) 0.066(2) 0.079(2) 0.0101(14) 0.0003(15) 0.0128(17)
    C17 0.0473(16) 0.099(2) 0.0415(16) 0.0024(16) -0.0036(12) 0.0037(16)
    C18 0.0403(14) 0.0688(18) 0.0453(15) -0.0011(12) 0.0010(11) -0.0160(13)
    C19 0.0785(19) 0.0372(14) 0.0445(15) -0.0067(13) -0.0011(13) -0.0069(11)
    C20 0.0562(16) 0.0494(15) 0.0514(16) 0.0017(12) 0.0045(12) -0.0148(12)
    C21 0.0516(15) 0.0584(16) 0.0490(16) 0.0068(13) -0.0034(12) -0.0164(13)
    C23 0.0482(15) 0.0715(19) 0.0477(16) -0.0004(13) -0.0034(12) -0.0105(13)
    C22 0.0480(16) 0.076(2) 0.0475(16) 0.0016(14) -0.0001(12) -0.0136(14)
    C24 0.0522(15) 0.0520(16) 0.0479(15) -0.0042(12) -0.0024(12) -0.0176(12)
    C25 0.076(2) 0.069(2) 0.063(2) 0.0030(16) -0.0014(16) -0.0289(16)
    C26 0.084(2) 0.103(3) 0.073(2) -0.006(2) 0.0066(19) -0.051(2)
    C27 0.086(2) 0.117(3) 0.0518(19) -0.022(2) -0.0013(18) -0.031(2)
    C28 0.079(2) 0.094(3) 0.056(2) -0.0078(19) -0.0103(17) -0.0124(18)
    C29 0.0690(19) 0.0678(19) 0.0543(18) 0.0011(15) -0.0054(14) -0.0200(15)
_geom_special_details
;
 All esds (except the esd in the dihedral angle between two l.s. planes)
 are estimated using the full covariance matrix.  The cell esds are taken
 into account individually in the estimation of esds in distances, angles
 and torsion angles; correlations between esds in cell parameters are only
 used when they are defined by crystal symmetry.  An approximate (isotropic)
 treatment of cell esds is used for estimating esds involving l.s. planes.
;
loop_
    _geom_bond_atom_site_label_1
    _geom_bond_atom_site_label_2
    _geom_bond_site_symmetry_2
    _geom_bond_distance
    _geom_bond_publ_flag
    S1 C12 . 1.658(3) ?
    F1 C16 . 1.358(3) ?
    N1 C11 . 1.385(3) ?
    N1 C12 . 1.389(3) ?
    N1 C13 . 1.433(3) ?
    N2 C11 . 1.303(3) ?
    N2 N3 . 1.375(3) ?
    N3 C12 . 1.346(3) ?
    N3 C19 . 1.490(3) ?
    N4 C19 . 1.422(3) ?
    N4 C20 . 1.449(3) ?
    N4 C23 . 1.452(3) ?
    N5 C24 . 1.421(3) ?
    N5 C21 . 1.453(3) ?
    N5 C22 . 1.459(3) ?
    C1 C2 . 1.530(4) ?
    C1 C6 . 1.545(3) ?
    C1 H1A . 0.99 ?
    C1 H1B . 0.99 ?
    C2 C7 . 1.519(4) ?
    C2 C3 . 1.523(4) ?
    C2 H2A . 1 ?
    C3 C4 . 1.521(4) ?
    C3 H3A . 0.99 ?
    C3 H3B . 0.99 ?
    C4 C10 . 1.501(4) ?
    C4 C5 . 1.529(4) ?
    C4 H4A . 1 ?
    C5 C6 . 1.536(3) ?
    C5 H5A . 0.99 ?
    C5 H5B . 0.99 ?
    C6 C11 . 1.511(3) ?
    C6 C9 . 1.540(3) ?
    C7 C8 . 1.528(4) ?
    C7 H7A . 0.99 ?
    C7 H7B . 0.99 ?
    C8 C10 . 1.522(4) ?
    C8 C9 . 1.539(4) ?
    C8 H8A . 1 ?
    C9 H9A . 0.99 ?
    C9 H9B . 0.99 ?
    C10 H10A . 0.99 ?
    C10 H10B . 0.99 ?
    C13 C18 . 1.371(3) ?
    C13 C14 . 1.383(3) ?
    C14 C15 . 1.373(4) ?
    C14 H14A . 0.95 ?
    C15 C16 . 1.351(5) ?
    C15 H15A . 0.95 ?
    C16 C17 . 1.361(5) ?
    C17 C18 . 1.389(4) ?
    C17 H17A . 0.95 ?
    C18 H18A . 0.95 ?
    C19 H19A . 0.99 ?
    C19 H19B . 0.99 ?
    C20 C21 . 1.518(3) ?
    C20 H20A . 0.99 ?
    C20 H20B . 0.99 ?
    C21 H21A . 0.99 ?
    C21 H21B . 0.99 ?
    C23 C22 . 1.513(4) ?
    C23 H23A . 0.99 ?
    C23 H23B . 0.99 ?
    C22 H22A . 0.99 ?
    C22 H22B . 0.99 ?
    C24 C29 . 1.383(4) ?
    C24 C25 . 1.394(4) ?
    C25 C26 . 1.377(4) ?
    C25 H25A . 0.95 ?
    C26 C27 . 1.365(5) ?
    C26 H26A . 0.95 ?
    C27 C28 . 1.370(5) ?
    C27 H27A . 0.95 ?
    C28 C29 . 1.387(4) ?
    C28 H28A . 0.95 ?
    C29 H29A . 0.95 ?
loop_
    _geom_angle_atom_site_label_1
    _geom_angle_atom_site_label_2
    _geom_angle_atom_site_label_3
    _geom_angle_site_symmetry_1
    _geom_angle_site_symmetry_3
    _geom_angle
    _geom_angle_publ_flag
    C11 N1 C12 . . 108.39(19) ?
    C11 N1 C13 . . 130.57(18) ?
    C12 N1 C13 . . 121.01(19) ?
    C11 N2 N3 . . 105.12(19) ?
    C12 N3 N2 . . 113.44(18) ?
    C12 N3 C19 . . 125.9(2) ?
    N2 N3 C19 . . 120.1(2) ?
    C19 N4 C20 . . 116.2(2) ?
    C19 N4 C23 . . 114.0(2) ?
    C20 N4 C23 . . 110.5(2) ?
    C24 N5 C21 . . 116.6(2) ?
    C24 N5 C22 . . 113.3(2) ?
    C21 N5 C22 . . 109.8(2) ?
    C2 C1 C6 . . 110.4(2) ?
    C2 C1 H1A . . 109.6 ?
    C6 C1 H1A . . 109.6 ?
    C2 C1 H1B . . 109.6 ?
    C6 C1 H1B . . 109.6 ?
    H1A C1 H1B . . 108.1 ?
    C7 C2 C3 . . 109.6(3) ?
    C7 C2 C1 . . 109.9(2) ?
    C3 C2 C1 . . 109.2(2) ?
    C7 C2 H2A . . 109.4 ?
    C3 C2 H2A . . 109.4 ?
    C1 C2 H2A . . 109.4 ?
    C4 C3 C2 . . 109.3(2) ?
    C4 C3 H3A . . 109.8 ?
    C2 C3 H3A . . 109.8 ?
    C4 C3 H3B . . 109.8 ?
    C2 C3 H3B . . 109.8 ?
    H3A C3 H3B . . 108.3 ?
    C10 C4 C3 . . 109.9(3) ?
    C10 C4 C5 . . 109.9(2) ?
    C3 C4 C5 . . 110.1(3) ?
    C10 C4 H4A . . 109 ?
    C3 C4 H4A . . 109 ?
    C5 C4 H4A . . 109 ?
    C4 C5 C6 . . 110.0(2) ?
    C4 C5 H5A . . 109.7 ?
    C6 C5 H5A . . 109.7 ?
    C4 C5 H5B . . 109.7 ?
    C6 C5 H5B . . 109.7 ?
    H5A C5 H5B . . 108.2 ?
    C11 C6 C5 . . 109.46(19) ?
    C11 C6 C9 . . 113.41(18) ?
    C5 C6 C9 . . 108.6(2) ?
    C11 C6 C1 . . 108.72(18) ?
    C5 C6 C1 . . 108.15(19) ?
    C9 C6 C1 . . 108.4(2) ?
    C2 C7 C8 . . 108.9(2) ?
    C2 C7 H7A . . 109.9 ?
    C8 C7 H7A . . 109.9 ?
    C2 C7 H7B . . 109.9 ?
    C8 C7 H7B . . 109.9 ?
    H7A C7 H7B . . 108.3 ?
    C10 C8 C7 . . 110.3(2) ?
    C10 C8 C9 . . 109.7(2) ?
    C7 C8 C9 . . 109.1(2) ?
    C10 C8 H8A . . 109.2 ?
    C7 C8 H8A . . 109.2 ?
    C9 C8 H8A . . 109.2 ?
    C8 C9 C6 . . 109.8(2) ?
    C8 C9 H9A . . 109.7 ?
    C6 C9 H9A . . 109.7 ?
    C8 C9 H9B . . 109.7 ?
    C6 C9 H9B . . 109.7 ?
    H9A C9 H9B . . 108.2 ?
    C4 C10 C8 . . 109.3(2) ?
    C4 C10 H10A . . 109.8 ?
    C8 C10 H10A . . 109.8 ?
    C4 C10 H10B . . 109.8 ?
    C8 C10 H10B . . 109.8 ?
    H10A C10 H10B . . 108.3 ?
    N2 C11 N1 . . 110.2(2) ?
    N2 C11 C6 . . 122.5(2) ?
    N1 C11 C6 . . 127.21(19) ?
    N3 C12 N1 . . 102.9(2) ?
    N3 C12 S1 . . 130.23(18) ?
    N1 C12 S1 . . 126.90(19) ?
    C18 C13 C14 . . 120.9(2) ?
    C18 C13 N1 . . 119.8(2) ?
    C14 C13 N1 . . 119.3(2) ?
    C15 C14 C13 . . 119.9(3) ?
    C15 C14 H14A . . 120.1 ?
    C13 C14 H14A . . 120.1 ?
    C16 C15 C14 . . 118.1(3) ?
    C16 C15 H15A . . 120.9 ?
    C14 C15 H15A . . 120.9 ?
    C15 C16 F1 . . 118.9(3) ?
    C15 C16 C17 . . 123.8(3) ?
    F1 C16 C17 . . 117.3(3) ?
    C16 C17 C18 . . 118.2(3) ?
    C16 C17 H17A . . 120.9 ?
    C18 C17 H17A . . 120.9 ?
    C13 C18 C17 . . 119.1(3) ?
    C13 C18 H18A . . 120.5 ?
    C17 C18 H18A . . 120.5 ?
    N4 C19 N3 . . 116.3(2) ?
    N4 C19 H19A . . 108.2 ?
    N3 C19 H19A . . 108.2 ?
    N4 C19 H19B . . 108.2 ?
    N3 C19 H19B . . 108.2 ?
    H19A C19 H19B . . 107.4 ?
    N4 C20 C21 . . 109.7(2) ?
    N4 C20 H20A . . 109.7 ?
    C21 C20 H20A . . 109.7 ?
    N4 C20 H20B . . 109.7 ?
    C21 C20 H20B . . 109.7 ?
    H20A C20 H20B . . 108.2 ?
    N5 C21 C20 . . 109.2(2) ?
    N5 C21 H21A . . 109.8 ?
    C20 C21 H21A . . 109.8 ?
    N5 C21 H21B . . 109.8 ?
    C20 C21 H21B . . 109.8 ?
    H21A C21 H21B . . 108.3 ?
    N4 C23 C22 . . 109.7(2) ?
    N4 C23 H23A . . 109.7 ?
    C22 C23 H23A . . 109.7 ?
    N4 C23 H23B . . 109.7 ?
    C22 C23 H23B . . 109.7 ?
    H23A C23 H23B . . 108.2 ?
    N5 C22 C23 . . 110.3(2) ?
    N5 C22 H22A . . 109.6 ?
    C23 C22 H22A . . 109.6 ?
    N5 C22 H22B . . 109.6 ?
    C23 C22 H22B . . 109.6 ?
    H22A C22 H22B . . 108.1 ?
    C29 C24 C25 . . 118.1(3) ?
    C29 C24 N5 . . 123.6(2) ?
    C25 C24 N5 . . 118.3(2) ?
    C26 C25 C24 . . 120.4(3) ?
    C26 C25 H25A . . 119.8 ?
    C24 C25 H25A . . 119.8 ?
    C27 C26 C25 . . 120.8(3) ?
    C27 C26 H26A . . 119.6 ?
    C25 C26 H26A . . 119.6 ?
    C26 C27 C28 . . 119.8(3) ?
    C26 C27 H27A . . 120.1 ?
    C28 C27 H27A . . 120.1 ?
    C27 C28 C29 . . 120.1(3) ?
    C27 C28 H28A . . 120 ?
    C29 C28 H28A . . 120 ?
    C24 C29 C28 . . 120.8(3) ?
    C24 C29 H29A . . 119.6 ?
    C28 C29 H29A . . 119.6 ?
loop_
    _geom_torsion_atom_site_label_1
    _geom_torsion_atom_site_label_2
    _geom_torsion_atom_site_label_3
    _geom_torsion_atom_site_label_4
    _geom_torsion_site_symmetry_1
    _geom_torsion_site_symmetry_2
    _geom_torsion_site_symmetry_3
    _geom_torsion_site_symmetry_4
    _geom_torsion
    _geom_torsion_publ_flag
    C11 N2 N3 C12 . . . . -0.5(3) ?
    C11 N2 N3 C19 . . . . -172.6(2) ?
    C6 C1 C2 C7 . . . . -59.7(3) ?
    C6 C1 C2 C3 . . . . 60.6(3) ?
    C7 C2 C3 C4 . . . . 60.3(3) ?
    C1 C2 C3 C4 . . . . -60.2(3) ?
    C2 C3 C4 C10 . . . . -60.7(3) ?
    C2 C3 C4 C5 . . . . 60.4(3) ?
    C10 C4 C5 C6 . . . . 60.9(3) ?
    C3 C4 C5 C6 . . . . -60.2(3) ?
    C4 C5 C6 C11 . . . . 177.0(2) ?
    C4 C5 C6 C9 . . . . -58.7(3) ?
    C4 C5 C6 C1 . . . . 58.7(3) ?
    C2 C1 C6 C11 . . . . -178.1(2) ?
    C2 C1 C6 C5 . . . . -59.4(3) ?
    C2 C1 C6 C9 . . . . 58.2(3) ?
    C3 C2 C7 C8 . . . . -59.2(3) ?
    C1 C2 C7 C8 . . . . 60.8(3) ?
    C2 C7 C8 C10 . . . . 59.0(3) ?
    C2 C7 C8 C9 . . . . -61.5(3) ?
    C10 C8 C9 C6 . . . . -59.5(3) ?
    C7 C8 C9 C6 . . . . 61.4(3) ?
    C11 C6 C9 C8 . . . . -179.9(2) ?
    C5 C6 C9 C8 . . . . 58.2(3) ?
    C1 C6 C9 C8 . . . . -59.1(3) ?
    C3 C4 C10 C8 . . . . 60.1(3) ?
    C5 C4 C10 C8 . . . . -61.2(3) ?
    C7 C8 C10 C4 . . . . -59.6(3) ?
    C9 C8 C10 C4 . . . . 60.6(3) ?
    N3 N2 C11 N1 . . . . 0.1(2) ?
    N3 N2 C11 C6 . . . . 176.33(19) ?
    C12 N1 C11 N2 . . . . 0.3(3) ?
    C13 N1 C11 N2 . . . . 178.0(2) ?
    C12 N1 C11 C6 . . . . -175.7(2) ?
    C13 N1 C11 C6 . . . . 2.0(4) ?
    C5 C6 C11 N2 . . . . -97.1(3) ?
    C9 C6 C11 N2 . . . . 141.4(2) ?
    C1 C6 C11 N2 . . . . 20.8(3) ?
    C5 C6 C11 N1 . . . . 78.4(3) ?
    C9 C6 C11 N1 . . . . -43.0(3) ?
    C1 C6 C11 N1 . . . . -163.6(2) ?
    N2 N3 C12 N1 . . . . 0.7(3) ?
    C19 N3 C12 N1 . . . . 172.3(2) ?
    N2 N3 C12 S1 . . . . -178.63(18) ?
    C19 N3 C12 S1 . . . . -7.1(4) ?
    C11 N1 C12 N3 . . . . -0.6(2) ?
    C13 N1 C12 N3 . . . . -178.6(2) ?
    C11 N1 C12 S1 . . . . 178.75(18) ?
    C13 N1 C12 S1 . . . . 0.8(3) ?
    C11 N1 C13 C18 . . . . -83.5(3) ?
    C12 N1 C13 C18 . . . . 94.0(3) ?
    C11 N1 C13 C14 . . . . 99.5(3) ?
    C12 N1 C13 C14 . . . . -83.1(3) ?
    C18 C13 C14 C15 . . . . 2.3(4) ?
    N1 C13 C14 C15 . . . . 179.3(2) ?
    C13 C14 C15 C16 . . . . -0.6(4) ?
    C14 C15 C16 F1 . . . . -179.9(3) ?
    C14 C15 C16 C17 . . . . -0.8(5) ?
    C15 C16 C17 C18 . . . . 0.5(5) ?
    F1 C16 C17 C18 . . . . 179.6(2) ?
    C14 C13 C18 C17 . . . . -2.5(4) ?
    N1 C13 C18 C17 . . . . -179.5(2) ?
    C16 C17 C18 C13 . . . . 1.2(4) ?
    C20 N4 C19 N3 . . . . 69.5(3) ?
    C23 N4 C19 N3 . . . . -60.7(3) ?
    C12 N3 C19 N4 . . . . 102.6(3) ?
    N2 N3 C19 N4 . . . . -86.3(3) ?
    C19 N4 C20 C21 . . . . 168.6(2) ?
    C23 N4 C20 C21 . . . . -59.5(3) ?
    C24 N5 C21 C20 . . . . 169.9(2) ?
    C22 N5 C21 C20 . . . . -59.5(3) ?
    N4 C20 C21 N5 . . . . 59.9(3) ?
    C19 N4 C23 C22 . . . . -168.7(2) ?
    C20 N4 C23 C22 . . . . 58.3(3) ?
    C24 N5 C22 C23 . . . . -168.7(2) ?
    C21 N5 C22 C23 . . . . 59.0(3) ?
    N4 C23 C22 N5 . . . . -57.8(3) ?
    C21 N5 C24 C29 . . . . 15.0(4) ?
    C22 N5 C24 C29 . . . . -113.9(3) ?
    C21 N5 C24 C25 . . . . -165.1(3) ?
    C22 N5 C24 C25 . . . . 66.0(3) ?
    C29 C24 C25 C26 . . . . 0.5(4) ?
    N5 C24 C25 C26 . . . . -179.4(3) ?
    C24 C25 C26 C27 . . . . 0.4(5) ?
    C25 C26 C27 C28 . . . . -1.0(5) ?
    C26 C27 C28 C29 . . . . 0.7(5) ?
    C25 C24 C29 C28 . . . . -0.8(4) ?
    N5 C24 C29 C28 . . . . 179.1(3) ?
    C27 C28 C29 C24 . . . . 0.2(5) ?
loop_
    _geom_hbond_atom_site_label_D
    _geom_hbond_atom_site_label_H
    _geom_hbond_atom_site_label_A
    _geom_hbond_site_symmetry_A
    _geom_hbond_distance_DH
    _geom_hbond_distance_HA
    _geom_hbond_distance_DA
    _geom_hbond_angle_DHA
    C22 H22B F1 2_766 0.99 2.49 3.332(4) 142
_shelx_hkl_file
;
  -2   0   0 1919.51   72.09
  -2   0   0 1951.70   72.29
  -2   0   0 1954.40   72.39
  -2   0   0 1905.71   71.79
  -2   0   0 1904.31   71.79
  -2   0   0 1961.50   72.39
  -2   0   0 1897.71   72.09
  -2   0   0 1937.91   72.59
  -2   0   0 2001.60   72.29
   2   0   0 1961.60   72.09
   2   0   0 1955.90   72.29
   2   0   0 1930.61   72.39
   2   0   0 1884.71   72.39
   2   0   0 1972.20   72.69
   2   0   0 1960.80   72.29
  -3   0   0  135.39    6.10
  -3   0   0  141.49    5.40
  -3   0   0  139.79    6.20
  -3   0   0  135.49    6.70
  -3   0   0  141.39    6.20
  -3   0   0  138.39    5.30
  -3   0   0  135.29    6.20
  -3   0   0  136.99    5.70
   3   0   0  131.59    6.30
   3   0   0  128.29    6.40
   3   0   0  135.49    6.00
   3   0   0  133.59    6.20
   3   0   0  142.79    5.80
  -4   0   0  258.67   11.10
  -4   0   0  268.37   10.60
  -4   0   0  275.87   10.80
  -4   0   0  251.27   12.30
  -4   0   0  271.97   10.30
  -4   0   0  264.37   10.20
  -4   0   0  276.27   11.30
   4   0   0  260.67   11.50
   4   0   0  259.67   11.20
   4   0   0  257.37   11.70
   4   0   0  251.47   11.00
  -5   0   0  286.07   13.60
  -5   0   0  317.57   12.40
  -5   0   0  309.77   11.70
  -5   0   0  299.67   11.60
  -5   0   0  309.37   12.80
  -5   0   0  270.77   13.10
  -5   0   0  284.57   12.90
  -5   0   0  297.27   12.00
   5   0   0  277.67   13.10
   5   0   0  292.27   13.40
   5   0   0  301.47   12.90
  -6   0   0   11.40    3.10
  -6   0   0    8.10    1.90
  -6   0   0   10.20    2.40
  -6   0   0   11.50    1.80
  -6   0   0    3.10    2.10
  -6   0   0   10.40    4.30
   6   0   0   11.30    2.70
   6   0   0    9.90    3.20
  -7   0   0   32.30    4.00
  -7   0   0   36.10    4.20
  -7   0   0   31.70    4.60
  -7   0   0   38.70    5.20
  -7   0   0   36.90    3.50
  -7   0   0   30.50    3.00
  -7   0   0   31.20    3.20
  -7   0   0   32.50    6.50
   7   0   0   32.30    4.10
   7   0   0   35.70    4.80
  -8   0   0  240.38   14.20
  -8   0   0  218.68   12.00
  -8   0   0  236.08   10.20
  -8   0   0  212.58   10.00
  -8   0   0  226.78   11.40
  -8   0   0  221.48   12.80
  -8   0   0  208.68   11.00
  -8   0   0  202.68   10.00
   8   0   0  217.88   12.50
   8   0   0  239.28   11.60
  -9   0   0  286.27   12.30
  -9   0   0  273.67   13.60
  -9   0   0  262.67   12.30
  -9   0   0  259.57   10.80
  -9   0   0  277.57   12.30
  -9   0   0  249.68   12.00
  -9   0   0  278.37   14.50
  -9   0   0  287.77   13.80
   9   0   0  292.27   15.40
   9   0   0  251.77   13.40
 -10   0   0    0.40    4.60
 -10   0   0    2.00    3.80
 -10   0   0    0.70    4.60
 -10   0   0    6.60    3.60
 -10   0   0    5.90    4.00
 -10   0   0    5.50    7.00
 -10   0   0    6.50    1.80
  10   0   0    7.30    5.90
  10   0   0    4.40    4.30
 -11   0   0   19.40    6.40
 -11   0   0   24.90    9.10
 -11   0   0   15.40    5.20
 -11   0   0   15.90    3.90
 -11   0   0   21.20    6.70
 -11   0   0   25.70    2.50
 -11   0   0   23.40    5.20
 -11   0   0   18.00    6.30
  11   0   0   24.60    8.10
  11   0   0   26.90    7.00
 -12   0   0    3.10    6.10
 -12   0   0    4.20    7.20
 -12   0   0    2.80    5.30
 -12   0   0   -1.50    3.30
 -12   0   0    7.90    8.10
  12   0   0   13.00    6.80
  12   0   0   10.80    9.90
 -13   0   0   14.10   10.00
 -13   0   0    1.10    8.70
 -13   0   0    6.40    7.20
 -13   0   0    1.00    7.30
  13   0   0   27.90   12.10
  13   0   0    7.80    8.20
 -14   0   0    6.30   11.10
 -14   0   0    0.20   11.50
  14   0   0    7.90    9.30
  14   0   0  -15.90   14.40
 -15   0   0   11.40   13.30
 -15   0   0  -16.20   13.60
  15   0   0  -15.80   18.40
  15   0   0    0.50   11.70
  15  -1   0   -0.50   18.10
  15  -1   0   -9.50   10.40
 -15   1   0    4.80   13.60
 -15   1   0   33.50   17.00
 -15   1   0    1.90   13.80
  14  -1   0    2.50    9.10
  14  -1   0  -16.40   13.90
 -14   1   0   -7.50   10.70
 -14   1   0   -3.50   11.20
  13  -1   0    0.50    7.60
  13  -1   0   -3.90   12.30
 -13   1   0    5.70    7.00
 -13   1   0    5.80    8.80
 -13   1   0   -0.30   11.20
  12  -1   0    6.10    9.90
  12  -1   0    7.30    6.50
 -12   1   0    8.30    7.80
 -12   1   0   10.60    7.70
 -12   1   0   20.30    6.00
 -12   1   0   10.90    4.80
 -12   1   0   16.30    5.50
  11  -1   0   40.80    7.20
  11  -1   0   42.70    9.50
 -11   1   0   33.00    5.20
 -11   1   0   50.29    8.50
 -11   1   0   37.90   10.50
 -11   1   0   32.50    7.00
 -11   1   0   39.10    5.40
 -11   1   0   40.70    5.90
 -11   1   0   38.50    5.80
  10  -1   0   -4.10    6.20
  10  -1   0   -5.20    4.00
 -10   1   0    0.60    3.90
 -10   1   0   10.70    8.10
 -10   1   0    4.10    3.60
 -10   1   0    5.00    4.90
 -10   1   0    0.40    3.70
 -10   1   0    1.30    4.60
 -10   1   0   -0.60    3.80
   9  -1   0    2.80    4.90
   9  -1   0    0.60    3.50
  -9   1   0   -1.90    2.50
  -9   1   0    4.40    2.70
  -9   1   0    3.00    3.80
  -9   1   0   -1.00    3.40
  -9   1   0    2.50    3.30
  -9   1   0   -0.30    6.20
  -9   1   0   -1.50    4.20
   8  -1   0  140.09    9.90
   8  -1   0  146.79    8.20
  -8   1   0  130.09    6.50
  -8   1   0  138.89    7.70
  -8   1   0  140.99   10.20
  -8   1   0  148.09    7.50
  -8   1   0  147.09    8.30
  -8   1   0  149.49   12.70
  -8   1   0  133.69    8.20
  -8   1   0  146.69    9.90
  -8   1   0  139.89    6.40
   7  -1   0  178.18    9.00
   7  -1   0  177.48   10.30
   7  -1   0  170.78   10.10
  -7   1   0  180.78    7.10
  -7   1   0  178.38   11.60
  -7   1   0  166.78    8.90
  -7   1   0  179.08   10.40
  -7   1   0  167.78    9.80
  -7   1   0  171.08    8.20
  -7   1   0  154.18    8.40
  -7   1   0  176.88    7.20
  -7   1   0  161.48    8.60
  -7   1   0  172.38    9.80
   6  -1   0   72.39    5.10
   6  -1   0   68.19    5.80
   6  -1   0   68.09    5.90
  -6   1   0   67.19    4.70
  -6   1   0   77.79    6.00
  -6   1   0   79.39    5.00
  -6   1   0   73.09    6.20
  -6   1   0   72.09    4.50
  -6   1   0   95.99    6.90
  -6   1   0   72.09    5.30
  -6   1   0   73.49    3.10
   5  -1   0  123.89    7.10
   5  -1   0  134.69    6.60
   5  -1   0  133.39    6.80
   5  -1   0  119.39    7.20
  -5   1   0  130.69    7.10
  -5   1   0  124.99    7.00
  -5   1   0  130.99    6.70
  -5   1   0  125.29    7.40
  -5   1   0  123.29    6.10
  -5   1   0  134.59    6.20
  -5   1   0  106.39    6.60
   4  -1   0   56.09    3.60
   4  -1   0   47.00    4.00
   4  -1   0   51.59    4.20
   4  -1   0   60.99    3.30
   4  -1   0   58.59    4.00
  -4   1   0   59.79    4.30
  -4   1   0   65.09    3.40
  -4   1   0   53.09    3.30
  -4   1   0   61.59    4.10
  -4   1   0   57.89    4.20
  -4   1   0   58.39    3.50
   3  -1   0  273.17   12.00
   3  -1   0  283.37   11.60
   3  -1   0  283.77   11.40
   3  -1   0  274.17   12.10
   3  -1   0  279.67   12.00
  -3   1   0  292.27   11.70
  -3   1   0  301.67   12.20
  -3   1   0  298.47   11.50
  -3   1   0  294.07   12.00
   2  -1   0 1663.23   62.79
   2  -1   0 1680.43   62.89
   2  -1   0 1646.64   62.39
   2  -1   0 1615.94   62.39
   2  -1   0 1708.73   62.89
  -2   1   0 1712.33   62.89
  -2   1   0 1706.43   62.79
  -2   1   0 1665.33   62.39
  -2   1   0 1623.64   62.49
  -2   1   0 1715.53   62.89
   1  -1   0 1005.70   38.00
   1  -1   0 1006.00   37.80
   1  -1   0  923.01   37.70
  -1   1   0 1035.10   37.80
  -1   1   0  986.60   37.40
  -1   1   0 1044.40   37.90
  -1   1   0 1010.10   37.40
  -1   1   0  984.70   37.60
  -1   1   0 1033.40   38.00
  -1   1   0 1059.39   38.00
  -1   1   0 1024.60   37.70
  -1   1   0 1002.20   37.90
  -1  -1   0   23.30    1.40
  -1  -1   0   24.30    1.50
  -1  -1   0   25.90    1.40
  -1  -1   0   22.40    1.70
  -1  -1   0   19.10    1.30
  -1  -1   0   23.20    1.20
  -1  -1   0   22.90    1.40
   1   1   0   21.90    1.40
   1   1   0   21.20    1.40
   1   1   0   22.00    1.30
   1   1   0   22.70    1.30
   1   1   0   22.10    1.70
   1   1   0   24.90    1.50
  -2  -1   0 2213.38   81.19
  -2  -1   0 2196.38   81.09
  -2  -1   0 2109.79   80.59
  -2  -1   0 2195.78   80.99
  -2  -1   0 2198.18   81.09
  -2  -1   0 2181.68   80.79
  -2  -1   0 2155.88   80.59
  -2  -1   0 2244.28   81.39
   2   1   0 2105.39   80.99
   2   1   0 2169.48   80.79
   2   1   0 2154.78   81.19
   2   1   0 2188.58   81.09
   2   1   0 2159.68   80.79
  -3  -1   0  736.13   28.40
  -3  -1   0  768.62   29.10
  -3  -1   0  763.22   29.30
  -3  -1   0  759.02   28.70
  -3  -1   0  772.62   28.60
  -3  -1   0  714.63   28.80
  -3  -1   0  748.33   28.00
  -3  -1   0  752.52   28.40
   3   1   0  750.12   28.40
   3   1   0  782.62   29.00
   3   1   0  741.13   28.30
   3   1   0  740.53   29.00
   3   1   0  743.53   28.20
  -4  -1   0  659.23   25.60
  -4  -1   0  668.43   26.10
  -4  -1   0  686.43   26.40
  -4  -1   0  690.53   25.00
  -4  -1   0  666.03   25.50
  -4  -1   0  654.53   25.80
  -4  -1   0  669.73   26.80
   4   1   0  691.93   25.50
   4   1   0  603.74   26.80
   4   1   0  685.83   25.20
   4   1   0  655.53   26.20
   4   1   0  675.23   25.10
  -5  -1   0    3.80    0.70
  -5  -1   0    2.60    2.40
  -5  -1   0    4.40    3.00
  -5  -1   0    1.90    1.50
  -5  -1   0    5.10    1.80
  -5  -1   0    3.70    2.00
  -5  -1   0    2.10    1.90
  -5  -1   0    1.30    1.40
   5   1   0    1.80    2.20
   5   1   0    1.80    2.10
   5   1   0    4.40    2.10
   5   1   0    4.40    1.80
  -6  -1   0  117.19    6.60
  -6  -1   0  120.49    6.00
  -6  -1   0  132.19    6.20
  -6  -1   0  129.69    5.10
  -6  -1   0  122.79    6.90
  -6  -1   0  113.19    6.20
  -6  -1   0  126.79    8.30
  -6  -1   0  131.29    7.60
   6   1   0  120.99    7.30
   6   1   0  130.49    7.20
   6   1   0  118.49    6.20
  -7  -1   0   51.29    4.70
  -7  -1   0   53.19    4.40
  -7  -1   0   62.69    6.60
  -7  -1   0   50.69    5.60
  -7  -1   0   55.59    5.10
  -7  -1   0   56.99    4.10
  -7  -1   0   53.59    2.70
  -7  -1   0   46.00    4.50
  -7  -1   0   66.29    8.20
   7   1   0   52.59    5.60
   7   1   0   58.69    5.20
  -8  -1   0  274.57   13.10
  -8  -1   0  265.27   13.10
  -8  -1   0  282.87   12.80
  -8  -1   0  271.87   12.90
  -8  -1   0  257.17   14.70
  -8  -1   0  285.97   13.50
  -8  -1   0  307.37   12.90
  -8  -1   0  285.77   16.80
  -8  -1   0  296.87   11.00
   8   1   0  262.37   13.50
   8   1   0  295.37   14.50
  -9  -1   0    5.30    4.50
  -9  -1   0   -0.60    3.60
  -9  -1   0    5.00    4.30
  -9  -1   0    1.10    4.70
  -9  -1   0   -2.90    3.00
  -9  -1   0    4.80    4.10
  -9  -1   0    0.70    1.40
  -9  -1   0    3.40    2.50
   9   1   0    2.00    4.80
   9   1   0    7.20    3.70
 -10  -1   0   32.00    6.10
 -10  -1   0   28.00    5.00
 -10  -1   0   39.10    5.70
 -10  -1   0   38.40    6.40
 -10  -1   0   30.70    3.40
 -10  -1   0   29.00    6.50
 -10  -1   0   31.50    2.80
  10   1   0   31.90    6.00
  10   1   0   40.40    7.60
 -11  -1   0   18.80    6.60
 -11  -1   0   27.70    7.80
 -11  -1   0   13.60    5.80
 -11  -1   0   33.40    7.70
 -11  -1   0   30.20    5.50
 -11  -1   0   23.50   14.30
  11   1   0   16.10    7.80
  11   1   0   23.80    6.50
 -12  -1   0   15.50    6.60
 -12  -1   0    9.70    9.00
 -12  -1   0   25.30    6.50
 -12  -1   0    3.00    7.50
  12   1   0   31.60   10.10
 -13  -1   0    2.90    9.60
 -13  -1   0   13.90   15.20
 -13  -1   0    4.40    8.00
 -13  -1   0   -0.60    7.10
  13   1   0   20.50   12.40
  13   1   0    6.30    8.40
 -14  -1   0   -3.00   11.00
 -14  -1   0   -7.10   10.70
  14   1   0  -10.00   14.40
  14   1   0    7.10    9.80
 -15  -1   0    0.70   13.70
 -15  -1   0   -3.20   13.70
  15   1   0   -5.60   11.30
  15   1   0    1.10   19.60
  15  -2   0  -16.10   18.70
 -15   2   0    4.80   13.70
 -15   2   0    8.50   13.90
 -15   2   0    2.20   22.90
  14  -2   0    7.60   14.50
  14  -2   0    3.90    8.90
 -14   2   0   -2.30   11.40
 -14   2   0   -6.10   13.70
 -14   2   0   14.20   11.80
  13  -2   0   -0.80    7.00
  13  -2   0   14.50   12.50
 -13   2   0    4.10    9.90
 -13   2   0   -6.00    9.90
 -13   2   0    5.50    7.30
 -13   2   0   -6.20    6.10
 -13   2   0    2.20    9.00
  12  -2   0    3.60    9.50
  12  -2   0   10.10    6.30
 -12   2   0   15.40    8.10
 -12   2   0   18.80    7.80
 -12   2   0    2.60    5.60
 -12   2   0    2.50    4.90
 -12   2   0    2.20    7.40
 -12   2   0   -3.90    5.70
  11  -2   0   17.70    8.70
  11  -2   0   18.10    5.70
 -11   2   0   16.00    6.40
 -11   2   0   13.50    6.50
 -11   2   0   11.70    4.00
 -11   2   0   20.40    4.90
 -11   2   0   13.90    4.90
 -11   2   0   12.00    5.40
  10  -2   0   26.20    7.60
  10  -2   0   27.60    5.10
 -10   2   0   26.30    5.30
 -10   2   0   24.40    5.60
 -10   2   0   39.90    9.90
 -10   2   0   33.20    3.50
 -10   2   0   31.60    5.40
 -10   2   0   30.60    3.80
 -10   2   0   34.90    5.20
   9  -2   0    8.00    5.50
   9  -2   0   13.60    4.20
  -9   2   0    6.50    3.90
  -9   2   0   13.80    2.20
  -9   2   0   17.60    4.10
  -9   2   0   14.70    8.00
  -9   2   0   12.90    4.20
  -9   2   0    3.10    3.50
  -9   2   0    7.20    3.70
  -9   2   0    9.40    5.10
   8  -2   0   13.70    5.20
   8  -2   0   16.00    3.60
   8  -2   0   14.10    5.10
  -8   2   0   13.30    3.70
  -8   2   0   21.00    3.90
  -8   2   0   19.20    5.90
  -8   2   0   30.90    4.70
  -8   2   0   13.10    3.80
  -8   2   0   13.60    6.20
  -8   2   0    9.60    7.00
  -8   2   0   20.30    5.00
   7  -2   0   12.40    2.70
   7  -2   0   10.20    4.10
   7  -2   0   13.20    4.40
  -7   2   0   16.20    3.40
  -7   2   0    7.30    3.40
  -7   2   0    0.70    4.90
  -7   2   0   19.20    4.90
  -7   2   0    9.20    3.80
  -7   2   0   13.80    3.50
  -7   2   0   16.70    5.80
  -7   2   0   11.40    3.50
   6  -2   0    7.80    2.40
   6  -2   0   14.10    3.60
   6  -2   0    9.70    2.40
   6  -2   0   10.20    3.70
   6  -2   0    9.00    3.60
  -6   2   0   15.20    4.70
  -6   2   0   15.20    2.60
  -6   2   0   13.30    3.40
  -6   2   0   11.70    4.20
  -6   2   0   15.80    3.40
  -6   2   0   12.90    2.90
  -6   2   0    3.70    3.70
  -6   2   0   16.00    2.80
   5  -2   0   41.80    4.30
   5  -2   0   37.10    4.50
   5  -2   0   42.80    3.40
   5  -2   0   39.50    4.40
   5  -2   0   39.70    3.40
  -5   2   0   50.09    5.00
  -5   2   0   37.30    3.60
  -5   2   0   46.20    3.90
  -5   2   0   38.70    3.40
  -5   2   0   50.99    5.30
  -5   2   0   40.00    3.80
  -5   2   0   49.99    5.10
   4  -2   0    6.30    1.50
   4  -2   0    9.40    3.00
   4  -2   0    8.20    1.80
   4  -2   0   12.40    2.60
   4  -2   0    9.90    2.60
  -4   2   0    8.60    1.80
  -4   2   0    8.80    1.60
  -4   2   0    8.50    2.10
  -4   2   0    6.70    2.20
  -4   2   0   10.70    2.70
  -4   2   0   10.40    2.70
   3  -2   0  511.25   20.90
   3  -2   0  521.85   20.20
   3  -2   0  502.65   20.00
   3  -2   0  502.45   20.90
   3  -2   0  508.35   20.60
  -3   2   0  542.55   21.00
  -3   2   0  528.15   20.60
  -3   2   0  475.45   20.50
  -3   2   0  521.35   20.50
  -3   2   0  562.44   20.60
  -3   2   0  483.55   21.30
  -3   2   0  544.45   20.20
   2  -2   0  746.13   27.80
   2  -2   0  701.03   28.10
   2  -2   0  723.83   27.80
   2  -2   0  708.43   27.50
  -2   2   0  741.43   28.10
  -2   2   0  736.13   27.70
  -2   2   0  718.13   27.10
  -2   2   0  714.33   27.30
  -2   2   0  756.52   28.30
  -2   2   0  724.53   27.00
  -2   2   0  732.83   28.00
  -2   2   0  678.53   27.90
   1  -2   0  258.47    9.90
   1  -2   0  254.67   10.00
   1  -2   0  263.97   10.10
   1  -2   0  262.67   10.20
   1  -2   0  251.37   10.50
   1  -2   0  250.17   10.60
   1  -2   0  254.97   10.60
  -1   2   0  255.87    9.80
  -1   2   0  251.77   10.60
  -1   2   0  256.27   10.60
  -1   2   0  256.77   10.00
  -1   2   0  261.77   10.20
  -1   2   0  266.27   10.10
  -1   2   0  240.78   10.50
   0  -2   0 4804.02  177.68
   0  -2   0 4678.13  177.48
   0  -2   0 4935.11  178.18
   0  -2   0 4740.13  177.78
   0  -2   0 4814.62  177.58
   0   2   0 4657.83  177.58
   0   2   0 4873.91  177.58
   0   2   0 4824.72  178.18
   0   2   0 4840.32  177.58
   0   2   0 4704.43  177.68
  -1  -2   0  744.33   27.80
  -1  -2   0  703.03   28.30
  -1  -2   0  736.13   27.60
  -1  -2   0  722.53   27.40
  -1  -2   0  726.43   27.20
   1   2   0  712.93   27.50
   1   2   0  721.53   27.50
   1   2   0  721.63   27.20
   1   2   0  740.63   28.30
   1   2   0  730.43   27.50
   1   2   0  723.13   27.80
   1   2   0  725.33   27.70
  -2  -2   0 9999.00  354.86
  -2  -2   0 9247.17  353.86
  -2  -2   0 9405.56  354.06
   2   2   0 9423.96  353.76
   2   2   0 9549.64  353.96
   2   2   0 9704.93  354.06
  -3  -2   0 2708.13   98.59
  -3  -2   0 2561.44   98.49
  -3  -2   0 2732.83   99.49
  -3  -2   0 2714.63   98.99
  -3  -2   0 2616.24   98.59
  -3  -2   0 2591.64   97.89
  -3  -2   0 2698.33   98.69
  -3  -2   0 2563.64   98.29
   3   2   0 2728.93   98.59
   3   2   0 2671.93   98.09
   3   2   0 2549.44   98.19
   3   2   0 2538.85   98.69
   3   2   0 2645.04   98.59
   3   2   0 2565.64   97.69
  -4  -2   0  105.79    4.30
  -4  -2   0  100.69    5.00
  -4  -2   0   97.19    5.40
  -4  -2   0   94.09    5.50
  -4  -2   0  103.59    6.10
  -4  -2   0  102.99    6.60
  -4  -2   0   96.29    5.20
  -4  -2   0   90.59    5.20
  -4  -2   0  101.59    4.30
   4   2   0  111.69    5.20
   4   2   0   84.99    5.40
   4   2   0   95.89    4.60
   4   2   0   91.79    4.00
   4   2   0   97.79    4.60
  -5  -2   0  957.00   35.80
  -5  -2   0  976.70   37.50
  -5  -2   0  924.01   38.00
  -5  -2   0  920.51   36.50
  -5  -2   0  929.81   37.00
  -5  -2   0  947.31   36.10
  -5  -2   0  940.61   37.20
  -5  -2   0  975.10   36.90
   5   2   0 1023.90   37.50
   5   2   0  958.30   36.10
   5   2   0  925.61   37.50
   5   2   0  985.00   36.40
  -6  -2   0   45.50    4.50
  -6  -2   0   34.10    4.50
  -6  -2   0   42.90    4.30
  -6  -2   0   44.40    4.20
  -6  -2   0   36.00    2.30
  -6  -2   0   35.10    5.70
  -6  -2   0   35.40    3.60
  -6  -2   0   37.40    3.20
   6   2   0   39.20    4.50
   6   2   0   37.00    2.80
   6   2   0   41.20    2.30
   6   2   0   37.30    3.30
   6   2   0   37.70    4.30
   6   2   0   36.40    4.40
  -7  -2   0   11.70    4.50
  -7  -2   0    5.90    1.40
  -7  -2   0    8.60    6.00
  -7  -2   0    5.40    3.10
  -7  -2   0    6.10    3.30
  -7  -2   0   11.60    2.90
  -7  -2   0    0.20    2.70
  -7  -2   0    4.70    2.90
   7   2   0    9.20    3.30
   7   2   0    6.30    3.00
   7   2   0    6.20    4.40
   7   2   0    4.00    2.70
  -8  -2   0   15.30    3.30
  -8  -2   0   19.50    4.10
  -8  -2   0    8.70    3.90
  -8  -2   0   14.60    3.30
  -8  -2   0   11.10    1.80
  -8  -2   0   27.70    7.60
  -8  -2   0    2.00    7.20
  -8  -2   0   15.80    4.30
  -8  -2   0   12.30    5.60
   8   2   0   12.10    4.50
   8   2   0   15.70    4.20
  -9  -2   0  120.89    8.70
  -9  -2   0  121.69    5.40
  -9  -2   0  127.69    8.70
  -9  -2   0  121.09    8.50
  -9  -2   0  110.59    9.10
  -9  -2   0  146.89   14.30
  -9  -2   0   95.09   10.10
  -9  -2   0  116.99    8.20
   9   2   0  121.29    9.00
   9   2   0  113.39    9.60
 -10  -2   0    6.40    5.00
 -10  -2   0    9.40    4.90
 -10  -2   0    9.20    4.20
 -10  -2   0   12.20    6.60
 -10  -2   0   13.70    5.70
  10   2   0   19.70    5.80
  10   2   0   10.00    6.10
 -11  -2   0    0.50    5.10
 -11  -2   0   14.60    8.50
 -11  -2   0   13.00    6.00
 -11  -2   0   -1.90    5.40
 -11  -2   0    6.30    6.60
 -11  -2   0   13.10    6.10
  11   2   0   14.30    7.70
  11   2   0    3.60    6.00
 -12  -2   0  -18.60   15.70
 -12  -2   0   -1.50    7.00
 -12  -2   0    7.30    7.00
 -12  -2   0   13.30    6.30
  12   2   0   -0.10   10.30
  12   2   0   -0.40    7.00
 -13  -2   0   -5.40   10.40
 -13  -2   0    0.20    8.80
 -13  -2   0   -5.40    7.90
  13   2   0   -9.20    8.00
  13   2   0   10.30   12.80
 -14  -2   0    7.00   12.50
 -14  -2   0   20.40   10.50
 -14  -2   0    3.90   11.60
  14   2   0    3.70   14.70
  14   2   0    0.60   10.10
 -15  -2   0   -9.40   14.50
 -15  -2   0   -8.60   12.50
  15   2   0  -12.30   19.40
  15   2   0   -1.30   12.40
 -15   3   0    8.30   13.10
 -15   3   0   16.60   14.50
  14  -3   0    1.10   16.20
 -14   3   0  -15.70   15.40
 -14   3   0    6.20    9.80
 -14   3   0   -7.40   11.40
 -14   3   0    4.90   11.00
  13  -3   0   -8.00   13.00
 -13   3   0   -1.70    7.00
 -13   3   0   13.80    8.10
 -13   3   0    3.00    9.30
 -13   3   0  -10.50   11.30
 -13   3   0    7.80    8.70
  12  -3   0  -11.70    9.70
  12  -3   0   -0.40    6.20
 -12   3   0    9.20    6.10
 -12   3   0    0.30    9.00
 -12   3   0   12.90    7.40
 -12   3   0    9.50    4.20
 -12   3   0    7.50    6.30
 -12   3   0   -6.40    7.40
  11  -3   0    7.10    5.10
  11  -3   0    7.70    8.80
 -11   3   0    8.20    3.60
 -11   3   0    6.30    5.80
 -11   3   0    5.90    5.10
 -11   3   0   14.20    5.70
 -11   3   0    0.50    5.70
 -11   3   0    8.00    7.40
  10  -3   0   12.80    7.30
  10  -3   0   17.90    4.80
 -10   3   0   16.70    5.70
 -10   3   0   14.40    5.00
 -10   3   0   12.30    4.70
 -10   3   0   11.90    5.00
 -10   3   0    0.60    4.80
   9  -3   0  281.97   16.60
   9  -3   0  294.37   13.80
   9  -3   0  290.57   15.90
  -9   3   0  246.88   17.50
  -9   3   0  264.37   13.40
  -9   3   0  288.47   13.40
  -9   3   0  249.68   13.80
  -9   3   0  291.27   13.70
  -9   3   0  273.37   14.40
   8  -3   0  105.39    6.60
   8  -3   0   89.69    8.80
   8  -3   0   88.59    8.40
  -8   3   0   78.79    7.30
  -8   3   0  107.79   10.90
  -8   3   0   92.09    6.50
  -8   3   0   77.19    6.40
  -8   3   0   89.69    7.50
  -8   3   0  102.09   10.60
  -8   3   0   89.79    6.70
  -8   3   0   82.39    8.40
  -8   3   0   80.79    7.70
   7  -3   0   -3.50    3.70
   7  -3   0   -3.30    3.90
   7  -3   0   -0.90    2.30
   7  -3   0    0.60    2.20
  -7   3   0    4.70    3.30
  -7   3   0   -1.10    5.00
  -7   3   0   -0.40    3.40
  -7   3   0    2.20    5.30
  -7   3   0   -3.90    5.40
  -7   3   0    1.80    3.20
  -7   3   0    4.10    3.40
  -7   3   0    5.10    3.60
   6  -3   0  327.17   15.50
   6  -3   0  337.77   14.00
   6  -3   0  322.47   15.20
   6  -3   0  333.67   15.50
   6  -3   0  344.97   14.10
  -6   3   0  302.57   15.60
  -6   3   0  290.57   15.40
  -6   3   0  327.77   15.40
  -6   3   0  344.27   14.20
  -6   3   0  303.27   14.50
  -6   3   0  316.87   15.60
  -6   3   0  319.87   14.30
   5  -3   0   71.39    4.50
   5  -3   0   86.09    4.90
   5  -3   0   69.39    5.80
   5  -3   0   72.19    6.00
   5  -3   0   78.79    6.30
  -5   3   0   73.49    6.30
  -5   3   0   88.39    5.80
  -5   3   0   81.39    5.00
  -5   3   0   70.59    5.20
  -5   3   0   72.19    6.20
  -5   3   0   78.09    5.00
  -5   3   0   80.89    6.10
   4  -3   0   80.19    4.70
   4  -3   0   84.59    5.70
   4  -3   0   92.29    5.50
  -4   3   0   87.19    3.40
  -4   3   0   78.09    3.60
  -4   3   0   90.49    4.90
  -4   3   0   79.19    5.60
  -4   3   0   73.99    5.80
  -4   3   0   90.09    6.10
  -4   3   0   94.99    4.70
   3  -3   0  236.18   10.30
   3  -3   0  207.68    9.70
   3  -3   0  207.88    9.30
  -3   3   0  225.98    9.40
  -3   3   0  197.58    9.80
  -3   3   0  221.78   10.40
  -3   3   0  222.38    8.50
  -3   3   0  227.98   10.30
  -3   3   0  205.88    9.90
  -3   3   0  219.78    9.50
  -3   3   0  216.78    8.80
  -3   3   0  226.58    9.10
   2  -3   0   91.99    4.00
   2  -3   0   88.29    4.50
   2  -3   0   97.09    5.30
   2  -3   0   86.09    5.20
   2  -3   0   89.79    4.50
   2  -3   0   92.39    3.70
  -2   3   0   89.19    5.30
  -2   3   0   93.69    4.10
  -2   3   0   98.39    4.50
  -2   3   0   85.89    4.30
  -2   3   0   84.19    5.10
  -2   3   0   97.29    5.40
  -2   3   0   91.39    4.40
   1  -3   0  734.73   28.20
   1  -3   0  742.43   28.20
   1  -3   0  767.82   29.30
   1  -3   0  752.12   28.50
   1  -3   0  746.83   29.00
   1  -3   0  755.12   28.50
   1  -3   0  725.83   28.00
   1  -3   0  749.03   29.10
  -1   3   0  737.93   29.30
  -1   3   0  763.22   28.10
  -1   3   0  770.42   29.10
  -1   3   0  748.93   28.60
  -1   3   0  696.73   29.00
  -1   3   0  734.23   28.80
   0  -3   0  990.90   37.50
   0  -3   0  985.90   38.00
   0  -3   0 1000.80   38.30
   0  -3   0  996.80   37.90
   0   3   0 1030.80   38.20
   0   3   0  966.00   38.20
   0   3   0  970.40   38.80
   0   3   0 1031.90   38.10
   0   3   0 1016.10   38.10
  -1  -3   0   11.20    1.40
  -1  -3   0   13.50    2.00
  -1  -3   0   10.40    1.70
  -1  -3   0   13.40    1.60
  -1  -3   0   17.90    3.20
   1   3   0   11.70    1.90
   1   3   0   15.10    2.00
   1   3   0   14.60    1.80
   1   3   0   16.00    1.70
   1   3   0   11.70    2.50
   1   3   0   12.50    1.50
  -2  -3   0  746.83   27.70
  -2  -3   0  713.43   27.20
  -2  -3   0  694.23   27.10
  -2  -3   0  679.73   27.60
  -2  -3   0  727.43   28.60
  -2  -3   0  696.13   26.50
   2   3   0  708.63   27.30
   2   3   0  753.52   27.80
   2   3   0  679.53   27.00
   2   3   0  734.83   27.30
   2   3   0  690.73   27.50
   2   3   0  660.33   28.20
   2   3   0  699.83   26.50
  -3  -3   0   78.89    3.90
  -3  -3   0   74.49    4.50
  -3  -3   0   82.29    6.00
  -3  -3   0   68.89    4.60
   3   3   0   70.19    4.30
   3   3   0   80.09    4.80
   3   3   0   63.69    4.20
   3   3   0   67.99    3.50
  -4  -3   0  523.35   22.60
  -4  -3   0  531.85   21.30
  -4  -3   0  511.45   20.90
  -4  -3   0  526.95   21.30
  -4  -3   0  484.75   20.90
  -4  -3   0  535.85   21.70
  -4  -3   0  512.75   20.30
   4   3   0  543.45   19.90
   4   3   0  497.75   20.70
   4   3   0  536.35   21.20
   4   3   0  543.95   20.70
   4   3   0  526.35   21.30
   4   3   0  522.15   21.20
  -5  -3   0   58.19    4.40
  -5  -3   0   57.79    5.50
  -5  -3   0   58.09    3.40
  -5  -3   0   59.29    5.40
  -5  -3   0   64.99    7.00
  -5  -3   0   56.39    4.60
  -5  -3   0   65.59    5.20
  -5  -3   0   53.69    4.40
   5   3   0   64.69    4.80
   5   3   0   59.39    3.90
   5   3   0   56.89    5.00
   5   3   0   56.69    2.80
   5   3   0   59.99    4.70
  -6  -3   0  273.97   12.90
  -6  -3   0  314.67   13.50
  -6  -3   0  282.37   14.40
  -6  -3   0  285.87   12.60
  -6  -3   0  293.87   11.00
  -6  -3   0  293.37   11.60
  -6  -3   0  280.17   13.20
  -6  -3   0  272.07   13.60
  -6  -3   0  252.87   15.10
   6   3   0  300.87   12.60
   6   3   0  293.77   12.00
   6   3   0  290.77   13.80
   6   3   0  285.17   13.40
  -7  -3   0   58.69    6.00
  -7  -3   0   49.30    3.00
  -7  -3   0   51.19    8.50
  -7  -3   0   41.00    6.10
  -7  -3   0   49.10    7.10
  -7  -3   0   43.60    4.70
  -7  -3   0   52.09    5.50
  -7  -3   0   49.99    3.30
  -7  -3   0   54.69    5.00
   7   3   0   53.49    5.70
   7   3   0   50.19    4.60
   7   3   0   52.49    4.30
   7   3   0   41.70    3.20
   7   3   0   50.19    5.40
   7   3   0   61.39    6.70
  -8  -3   0   15.60    3.80
  -8  -3   0   12.90    8.10
  -8  -3   0   11.00    3.90
  -8  -3   0   15.90    4.30
  -8  -3   0   22.00    5.50
  -8  -3   0   17.10    2.50
  -8  -3   0   15.40    2.20
   8   3   0   12.40    4.50
   8   3   0   15.70    3.60
   8   3   0   12.80    5.70
   8   3   0    9.40    3.70
   8   3   0   15.00    1.80
  -9  -3   0    2.90    4.20
  -9  -3   0    6.20    6.10
  -9  -3   0    9.30    4.40
  -9  -3   0    6.90    4.50
  -9  -3   0   16.30    3.00
   9   3   0   13.20    4.40
   9   3   0    2.40    4.60
   9   3   0   -0.70    4.60
 -10  -3   0   17.60    5.40
 -10  -3   0    0.80    4.50
 -10  -3   0    7.80    7.40
 -10  -3   0    0.90    5.00
  10   3   0   -1.10    5.70
  10   3   0   -3.10    4.70
 -11  -3   0   -1.20    6.80
 -11  -3   0    1.30    5.60
 -11  -3   0    4.90    5.70
 -11  -3   0    7.90    6.30
  11   3   0   12.20    6.50
  11   3   0    9.40    8.10
 -12  -3   0    8.00    6.70
 -12  -3   0   15.20    8.10
 -12  -3   0   11.50    7.70
 -12  -3   0    8.80    8.90
  12   3   0   -2.40    9.30
  12   3   0  -16.50    6.90
 -13  -3   0   40.10   11.40
 -13  -3   0   24.40    8.70
 -13  -3   0   29.10    9.60
  13   3   0   22.80    8.80
  13   3   0   27.90   13.20
 -14  -3   0    6.60   11.50
 -14  -3   0  -10.60   11.40
 -14  -3   0    1.50    9.40
  14   3   0   -3.70   11.20
  14   3   0    4.50   16.30
 -15  -3   0  -11.80   12.00
 -15  -3   0    4.30   14.40
  15   3   0   15.40   13.80
  15   3   0   -2.10   20.10
 -15   4   0   -7.60   15.20
 -15   4   0   -7.20   12.70
 -14   4   0   13.40   12.60
 -14   4   0   -6.20   10.50
 -14   4   0  -10.90   10.50
 -14   4   0    6.80   17.00
 -13   4   0   16.60    8.20
 -13   4   0   15.30   13.10
 -13   4   0   -6.40    9.90
 -13   4   0    3.70    8.20
 -13   4   0   -4.30    8.20
 -12   4   0    6.30    7.00
 -12   4   0   18.30    7.20
 -12   4   0    5.60    6.70
 -12   4   0   -0.60   10.00
 -12   4   0   12.80    8.30
  11  -4   0    9.40    8.80
 -11   4   0   -1.70    6.20
 -11   4   0   -2.80    5.10
 -11   4   0    8.80    7.90
 -11   4   0    7.70    6.50
 -11   4   0   -0.40    5.40
  10  -4   0    4.60    6.60
  10  -4   0   -5.20    7.50
 -10   4   0    9.80    5.50
 -10   4   0   11.60    5.40
 -10   4   0   -3.60    4.60
 -10   4   0    6.60    6.60
 -10   4   0    5.30    4.60
   9  -4   0   17.10    6.60
   9  -4   0   19.40    4.50
   9  -4   0   22.30    6.30
  -9   4   0   16.80    5.20
  -9   4   0   10.20    4.60
  -9   4   0   11.50    5.90
  -9   4   0   15.90    4.10
  -9   4   0   17.50    4.80
   8  -4   0   12.20    5.60
   8  -4   0    6.30    3.60
  -8   4   0   -6.80    7.20
  -8   4   0    3.30    3.10
  -8   4   0   -1.00    8.30
  -8   4   0   -2.10    3.80
  -8   4   0    4.80    5.00
  -8   4   0   12.10    4.20
  -8   4   0    3.80    4.90
  -8   4   0   -6.30    5.00
   7  -4   0   28.10    4.30
   7  -4   0   33.40    5.60
  -7   4   0   38.00    6.00
  -7   4   0   30.20    5.10
  -7   4   0   39.30    8.00
  -7   4   0   28.50    7.20
  -7   4   0   33.10    6.90
  -7   4   0   39.20    4.00
  -7   4   0   34.30    4.90
  -7   4   0   29.90    4.90
   6  -4   0   12.60    3.90
   6  -4   0   15.70    3.10
   6  -4   0   19.40    4.20
  -6   4   0   16.00    5.50
  -6   4   0   10.60    4.10
  -6   4   0   13.30    4.10
  -6   4   0   22.20    5.80
  -6   4   0   18.10    4.60
  -6   4   0   21.50    2.00
  -6   4   0   17.00    2.80
  -6   4   0   22.60    3.50
  -6   4   0   15.00    1.50
  -6   4   0   23.80    3.60
   5  -4   0   49.00    5.60
   5  -4   0   54.69    5.50
   5  -4   0   49.20    4.10
  -5   4   0   50.89    5.40
  -5   4   0   53.69    5.60
  -5   4   0   52.29    4.20
  -5   4   0   50.89    3.20
  -5   4   0   63.09    6.60
  -5   4   0   70.59    7.30
  -5   4   0   48.50    3.40
  -5   4   0   47.40    4.40
  -5   4   0   56.29    5.40
  -5   4   0   54.39    2.70
   4  -4   0    4.30    3.00
   4  -4   0    5.90    2.00
   4  -4   0    8.00    2.80
   4  -4   0    6.40    2.30
  -4   4   0    8.60    1.80
  -4   4   0    3.70    4.10
  -4   4   0    9.90    2.90
  -4   4   0    5.20    2.50
  -4   4   0    8.70    3.40
  -4   4   0    3.90    2.20
  -4   4   0    4.30    1.20
  -4   4   0    4.90    1.70
  -4   4   0    3.10    3.00
   3  -4   0   78.99    5.60
   3  -4   0   81.79    5.00
   3  -4   0   77.29    5.60
   3  -4   0   88.79    4.70
  -3   4   0   89.09    4.20
  -3   4   0   85.69    4.20
  -3   4   0   77.79    4.50
  -3   4   0   86.59    4.80
  -3   4   0   71.09    6.00
  -3   4   0   87.99    6.20
  -3   4   0   85.99    3.30
  -3   4   0   72.39    5.40
  -3   4   0   75.19    5.90
  -3   4   0   88.99    4.70
   2  -4   0    0.70    2.60
   2  -4   0    4.70    1.50
   2  -4   0    3.80    1.50
   2  -4   0    5.10    1.00
   2  -4   0    4.60    1.50
  -2   4   0    3.70    1.00
  -2   4   0    2.40    1.80
  -2   4   0    1.20    1.90
  -2   4   0    3.50    1.40
  -2   4   0    5.80    2.60
  -2   4   0    3.00    1.60
  -2   4   0    2.00    2.70
   1  -4   0  429.76   16.50
   1  -4   0  433.36   16.80
   1  -4   0  416.16   18.20
   1  -4   0  424.96   17.60
   1  -4   0  417.86   17.00
   1  -4   0  447.96   17.30
   1  -4   0  411.16   17.80
  -1   4   0  449.95   17.20
  -1   4   0  396.06   18.10
  -1   4   0  405.86   17.20
  -1   4   0  468.45   16.60
  -1   4   0  389.96   17.70
  -1   4   0  438.76   17.70
   0  -4   0   70.09    3.40
   0  -4   0   75.59    5.60
   0  -4   0   68.89    5.40
   0  -4   0   65.99    4.10
   0  -4   0   77.59    4.50
   0  -4   0   68.89    4.30
   0   4   0   66.39    4.40
   0   4   0   71.79    4.60
   0   4   0   67.19    5.50
   0   4   0   64.49    4.50
   0   4   0   78.19    3.70
  -1  -4   0  521.35   21.20
  -1  -4   0  571.64   23.30
  -1  -4   0  547.25   21.90
  -1  -4   0  529.85   21.80
  -1  -4   0  548.75   22.00
  -1  -4   0  537.35   21.00
   1   4   0  507.05   21.60
   1   4   0  576.84   22.00
   1   4   0  539.25   22.80
   1   4   0  521.95   21.90
   1   4   0  572.04   21.30
  -2  -4   0  192.88   10.70
  -2  -4   0  203.28    8.20
  -2  -4   0  192.58    9.20
  -2  -4   0  194.58    8.60
  -2  -4   0  193.68    9.10
  -2  -4   0  197.98    9.50
   2   4   0  195.98   10.30
   2   4   0  200.78    9.50
   2   4   0  213.38    9.60
   2   4   0  202.88    9.30
   2   4   0  188.08    8.80
   2   4   0  213.48    8.90
   2   4   0  196.98    8.90
   2   4   0  204.68    8.30
  -3  -4   0   43.70    4.50
  -3  -4   0   50.79    6.20
  -3  -4   0   45.00    3.50
  -3  -4   0   37.70    3.20
  -3  -4   0   38.00    3.80
   3   4   0   46.00    4.40
   3   4   0   36.00    3.60
   3   4   0   41.90    3.00
   3   4   0   42.10    3.70
   3   4   0   55.89    4.10
   3   4   0   43.40    4.10
  -4  -4   0  111.69    7.20
  -4  -4   0  119.29    7.40
  -4  -4   0  107.19    8.60
  -4  -4   0  113.29    6.20
  -4  -4   0  112.49    6.90
  -4  -4   0  125.09    6.10
   4   4   0  126.59    6.60
   4   4   0  119.29    6.50
   4   4   0  121.59    5.30
   4   4   0  121.29    7.00
   4   4   0  117.29    7.10
   4   4   0  115.29    6.60
  -5  -4   0  260.17   13.10
  -5  -4   0  243.18   12.30
  -5  -4   0  266.67   11.20
  -5  -4   0  249.58   12.30
  -5  -4   0  267.47   14.80
  -5  -4   0  255.47   11.80
  -5  -4   0  273.27   12.70
   5   4   0  269.87   10.40
   5   4   0  246.28   11.50
   5   4   0  279.47   12.40
   5   4   0  259.57   12.40
   5   4   0  257.97   12.50
   5   4   0  270.87   12.10
  -6  -4   0  262.67   13.60
  -6  -4   0  292.07   16.50
  -6  -4   0  270.07   13.10
  -6  -4   0  268.47   12.50
  -6  -4   0  286.17   12.10
  -6  -4   0  259.57   14.10
  -6  -4   0  268.47   13.50
   6   4   0  275.57   13.60
   6   4   0  270.57   11.80
   6   4   0  260.17   10.70
   6   4   0  265.37   13.10
   6   4   0  281.17   12.80
  -7  -4   0  284.87   12.90
  -7  -4   0  279.27   16.40
  -7  -4   0  310.97   18.70
  -7  -4   0  289.17   14.90
  -7  -4   0  317.57   14.50
  -7  -4   0  267.07   15.20
  -7  -4   0  283.67   13.70
   7   4   0  325.87   14.90
   7   4   0  302.97   12.80
   7   4   0  299.77   12.60
   7   4   0  300.57   13.60
  -8  -4   0  154.08    7.60
  -8  -4   0  159.18   11.80
  -8  -4   0  158.18   10.50
  -8  -4   0  180.38   10.30
  -8  -4   0  181.78    9.90
   8   4   0  174.38   10.70
   8   4   0  166.18   10.20
   8   4   0  168.08    8.60
   8   4   0  165.48    7.80
  -9  -4   0    4.30    4.80
  -9  -4   0   -1.30    4.70
  -9  -4   0    7.60    8.30
  -9  -4   0    8.90    4.50
   9   4   0    4.70    4.90
   9   4   0    5.10    3.60
   9   4   0    9.10    5.10
   9   4   0    9.80    2.70
   9   4   0    3.20    4.40
 -10  -4   0    3.30    4.80
 -10  -4   0    7.40    5.60
  10   4   0    8.40    6.70
  10   4   0   -0.30    5.50
  10   4   0   -1.90    5.50
 -11  -4   0   53.59   10.40
 -11  -4   0   68.29    8.80
 -11  -4   0   73.19    8.70
  11   4   0   51.09    8.60
  11   4   0   55.89   10.10
 -12  -4   0    0.70    8.10
 -12  -4   0   24.70    9.50
 -12  -4   0    0.40    6.20
  12   4   0    9.60   10.30
  12   4   0   12.30    8.10
 -13  -4   0    3.70   10.20
 -13  -4   0   -6.70    9.60
 -13  -4   0   -0.10    7.50
  13   4   0   -3.10    8.50
  13   4   0   -3.10   13.00
 -14  -4   0    0.10    9.90
 -14  -4   0    2.90   13.00
 -14  -4   0   -2.10   12.40
  14   4   0    0.30   11.50
  14   4   0   -6.70   15.80
 -15  -4   0    3.80   16.20
 -15  -4   0   18.40   11.90
  15   4   0  -31.90   14.00
  15   4   0  -19.20   21.00
 -14   5   0  -13.30   12.50
 -14   5   0  -10.90   13.30
 -14   5   0    1.70   11.30
 -13   5   0    7.00    9.70
 -13   5   0    8.50    9.20
 -13   5   0    1.00   14.80
 -13   5   0   10.30   10.80
 -13   5   0   19.60   14.10
 -12   5   0  -15.20    8.30
 -12   5   0   -9.10   11.40
 -12   5   0    6.50    6.40
 -12   5   0   13.40    7.90
 -12   5   0    5.80    8.20
 -11   5   0   -6.30    6.50
 -11   5   0    1.50    6.40
 -11   5   0   -1.50    5.10
 -11   5   0  -12.50    8.90
 -11   5   0   -3.10    6.80
  10  -5   0    2.80    5.90
  10  -5   0   -0.10    7.80
 -10   5   0    0.80    5.60
 -10   5   0   -1.50    4.00
 -10   5   0    0.30    6.30
 -10   5   0    0.80    7.80
 -10   5   0    2.60    5.80
   9  -5   0  244.78   14.50
   9  -5   0  262.57   13.20
  -9   5   0  252.87   11.70
  -9   5   0  230.78    9.70
  -9   5   0  226.78   15.00
  -9   5   0  250.97   13.80
  -9   5   0  259.27   13.60
  -9   5   0  219.78    9.90
   8  -5   0   -0.80    5.50
   8  -5   0    0.00    3.80
  -8   5   0   13.10    5.70
  -8   5   0    9.90    4.90
  -8   5   0    4.20    4.60
  -8   5   0    4.50    3.10
  -8   5   0   -3.10    5.70
  -8   5   0   -0.20    2.30
  -8   5   0   -2.30    7.30
  -8   5   0    2.90    1.80
   7  -5   0  184.08    9.60
   7  -5   0  175.48   10.80
  -7   5   0  173.38    7.30
  -7   5   0  172.78   10.00
  -7   5   0  166.48   10.60
  -7   5   0  170.38    7.80
  -7   5   0  157.68   11.20
  -7   5   0  178.78   11.40
  -7   5   0  167.18   13.50
  -7   5   0  168.58   10.20
   6  -5   0    4.40    2.70
   6  -5   0   12.40    4.50
   6  -5   0   -0.10    4.20
  -6   5   0    1.90    5.70
  -6   5   0   11.80    4.70
  -6   5   0    7.50    2.30
  -6   5   0    8.20    4.00
  -6   5   0   10.20    7.20
  -6   5   0    5.30    1.90
  -6   5   0    7.90    3.30
  -6   5   0    7.50    1.80
  -6   5   0    4.10    3.90
  -6   5   0    5.40    4.40
   5  -5   0   11.80    2.70
   5  -5   0   14.60    4.50
   5  -5   0   10.80    3.40
  -5   5   0   12.50    3.20
  -5   5   0   11.30    2.00
  -5   5   0   16.30    2.80
  -5   5   0   17.60    5.50
  -5   5   0   15.20    3.60
  -5   5   0   12.30    1.60
  -5   5   0   16.90    4.20
  -5   5   0   19.70    5.70
  -5   5   0    8.50    4.50
  -5   5   0   16.70    2.70
   4  -5   0   67.19    4.70
   4  -5   0   67.29    6.10
   4  -5   0   56.19    5.90
  -4   5   0   68.79    7.20
  -4   5   0   65.99    3.10
  -4   5   0   70.19    2.80
  -4   5   0   71.49    3.80
  -4   5   0   74.59    4.80
  -4   5   0   66.69    4.60
  -4   5   0   72.89    5.20
  -4   5   0   64.59    5.00
  -4   5   0   74.59    7.40
  -4   5   0   65.79    6.10
   3  -5   0   33.40    3.70
   3  -5   0   45.00    5.40
   3  -5   0   42.90    5.10
   3  -5   0   35.70    3.50
   3  -5   0   33.60    2.10
   3  -5   0   38.10    2.70
  -3   5   0   53.29    5.30
  -3   5   0   47.70    6.40
  -3   5   0   37.70    2.60
  -3   5   0   43.50    5.70
  -3   5   0   41.10    2.80
  -3   5   0   39.30    3.90
  -3   5   0   42.50    3.40
  -3   5   0   33.40    3.50
   2  -5   0  191.08    7.90
   2  -5   0  182.08   10.20
   2  -5   0  186.48    8.30
   2  -5   0  186.18    8.70
   2  -5   0  197.38    8.70
   2  -5   0  179.28    9.70
  -2   5   0  191.78    8.80
  -2   5   0  172.58    9.50
  -2   5   0  167.58   10.90
  -2   5   0  202.68   10.10
  -2   5   0  197.98    8.00
  -2   5   0  179.88    8.90
   1  -5   0    2.90    2.20
   1  -5   0    6.40    1.80
   1  -5   0    1.20    2.80
   1  -5   0    1.40    3.40
   1  -5   0    4.20    0.60
   1  -5   0    1.70    1.60
   1  -5   0    8.70    2.60
  -1   5   0    7.00    2.30
  -1   5   0    4.00    3.00
  -1   5   0    7.10    2.70
  -1   5   0    4.80    1.40
   0  -5   0 1795.42   67.49
   0  -5   0 1723.43   65.89
   0  -5   0 1668.33   64.99
   0  -5   0 1761.12   66.19
   0  -5   0 1720.83   66.49
   0  -5   0 1675.83   64.69
   0  -5   0 1722.43   65.69
   0   5   0 1661.63   66.19
   0   5   0 1815.62   65.29
   0   5   0 1801.62   66.19
   0   5   0 1772.62   66.19
   0   5   0 1681.13   67.19
  -1  -5   0   14.10    2.60
  -1  -5   0   13.30    1.80
  -1  -5   0   20.70    3.50
  -1  -5   0   21.90    3.70
  -1  -5   0   17.10    4.70
  -1  -5   0   15.20    2.70
   1   5   0   13.10    2.30
   1   5   0   15.20    3.00
   1   5   0   13.30    2.70
   1   5   0   10.20    2.50
   1   5   0   13.90    2.60
   1   5   0   11.10    3.80
  -2  -5   0  141.39    6.80
  -2  -5   0  151.38    8.10
  -2  -5   0  151.18    8.50
  -2  -5   0  158.48    7.10
  -2  -5   0  154.18   10.40
   2   5   0  154.18    8.60
   2   5   0  158.98    8.20
   2   5   0  133.59    9.00
   2   5   0  152.08    7.40
   2   5   0  150.58    8.20
   2   5   0  155.28    7.00
   2   5   0  140.29    8.30
   2   5   0  160.58    7.50
  -3  -5   0    0.00    2.40
  -3  -5   0    1.30    2.50
  -3  -5   0    1.50    1.70
  -3  -5   0    5.90    3.30
  -3  -5   0    3.10    5.40
   3   5   0    0.80    1.80
   3   5   0    0.60    2.20
   3   5   0   -0.90    2.60
   3   5   0    1.50    3.20
   3   5   0    5.40    3.60
   3   5   0    0.90    3.00
   3   5   0   -2.80    2.30
  -4  -5   0  287.27   16.10
  -4  -5   0  275.77   12.80
  -4  -5   0  271.87   12.50
  -4  -5   0  298.07   13.90
   4   5   0  288.27   12.00
   4   5   0  303.17   13.20
   4   5   0  287.17   13.00
   4   5   0  290.47   13.30
   4   5   0  285.07   13.80
   4   5   0  282.37   13.10
  -5  -5   0  159.08   10.10
  -5  -5   0  154.78   10.00
  -5  -5   0  154.78    9.30
  -5  -5   0  183.48    9.50
  -5  -5   0  158.48   13.10
  -5  -5   0  163.58    8.50
   5   5   0  168.58    7.30
   5   5   0  169.88    9.90
   5   5   0  150.68    9.70
   5   5   0  169.38    8.60
   5   5   0  172.08    8.80
   5   5   0  177.78    9.40
  -6  -5   0  153.98   14.50
  -6  -5   0  121.59    7.20
  -6  -5   0  122.19    8.50
  -6  -5   0  137.19   10.50
  -6  -5   0  119.79   10.00
  -6  -5   0  126.09    7.60
   6   5   0  144.89    7.50
   6   5   0  129.59    7.60
   6   5   0  135.19    8.60
   6   5   0  134.99    5.90
   6   5   0  127.19    9.30
   6   5   0  132.59    9.20
  -7  -5   0   73.39    7.10
  -7  -5   0   64.39    5.50
  -7  -5   0   85.19   13.80
  -7  -5   0   70.59    5.50
  -7  -5   0   64.29    8.40
  -7  -5   0   75.99   10.00
   7   5   0   72.99    6.00
   7   5   0   62.19    3.70
   7   5   0   66.59    5.30
   7   5   0   80.09    7.40
   7   5   0   90.69    7.80
  -8  -5   0   17.40    3.90
  -8  -5   0   20.70    3.80
  -8  -5   0   24.90    5.40
   8   5   0   24.60    5.70
   8   5   0   27.10    4.40
   8   5   0   28.80    5.80
   8   5   0   29.70    3.60
  -9  -5   0    9.30    6.60
  -9  -5   0   -1.70    5.30
   9   5   0    0.00    3.00
   9   5   0    7.80    4.80
   9   5   0   -1.90    4.80
   9   5   0    1.70    5.40
   9   5   0    9.60    5.30
 -10  -5   0    9.40    5.00
 -10  -5   0    5.10    6.80
 -10  -5   0   17.60    7.10
  10   5   0   12.60    7.00
  10   5   0    3.30    6.40
  10   5   0   11.80    6.20
  10   5   0   13.10    3.20
 -11  -5   0   -2.60    7.60
 -11  -5   0    2.40    7.40
 -11  -5   0   -3.80    6.60
  11   5   0    4.20    8.10
  11   5   0    6.90    8.30
 -12  -5   0   13.40    9.20
 -12  -5   0   -4.20    7.20
 -12  -5   0  -12.70    9.20
  12   5   0    3.80    8.40
  12   5   0    5.20   11.80
 -13  -5   0   -1.10    8.50
 -13  -5   0   20.80   11.50
 -13  -5   0   17.90   11.70
  13   5   0   12.70   13.40
  13   5   0   -2.30    9.50
 -14  -5   0   14.10   14.30
 -14  -5   0  -26.30   12.80
 -14  -5   0  -16.40    9.90
  14   5   0    7.60   12.50
  14   5   0  -15.30   17.10
 -15  -5   0    0.00   17.50
 -15  -5   0    5.40   12.70
  15   5   0   25.10   22.30
  15   5   0   10.20   15.60
 -14   6   0   10.10   14.80
 -14   6   0   -2.10   12.70
 -13   6   0    1.20   11.10
 -13   6   0   -4.10   19.30
 -13   6   0   24.70    7.70
 -13   6   0   21.30   12.10
 -12   6   0   12.30    9.30
 -12   6   0    7.10   13.20
 -12   6   0    1.10    5.90
 -12   6   0  -13.20    8.60
 -12   6   0   -1.10    9.50
 -11   6   0    5.60    7.60
 -11   6   0   -2.70    8.60
 -11   6   0  -13.20    7.20
 -11   6   0    0.10   10.80
 -11   6   0    3.10    8.00
  10  -6   0   15.30    6.50
  10  -6   0   25.90    9.30
 -10   6   0    4.80    7.10
 -10   6   0   15.30    4.00
 -10   6   0   19.00    9.10
 -10   6   0    9.10    6.70
 -10   6   0    7.10    4.20
 -10   6   0   12.10    2.90
 -10   6   0    6.50    6.30
   9  -6   0    0.30    5.40
   9  -6   0    4.70    6.40
  -9   6   0   13.40    7.80
  -9   6   0    9.00    6.40
  -9   6   0    0.00    2.90
  -9   6   0    5.80    3.30
  -9   6   0    9.60    3.50
  -9   6   0   -3.70    6.10
   8  -6   0   35.20    6.90
   8  -6   0   31.50    5.30
  -8   6   0   37.60    8.40
  -8   6   0   34.70    8.10
  -8   6   0   36.40    3.80
  -8   6   0   27.50    6.40
  -8   6   0   37.10    4.00
  -8   6   0   34.90    4.00
  -8   6   0   26.90    7.10
   7  -6   0   61.09    6.30
   7  -6   0   80.19    7.80
  -7   6   0   84.69   14.50
  -7   6   0   66.49    7.60
  -7   6   0   60.09    4.10
  -7   6   0   87.59    8.80
  -7   6   0   54.99    5.30
  -7   6   0   67.99    6.50
  -7   6   0   62.59    4.90
   6  -6   0   67.89    5.90
   6  -6   0   67.79    7.70
   6  -6   0   71.19    7.00
  -6   6   0   81.39    7.20
  -6   6   0   92.19   11.80
  -6   6   0   58.79    6.10
  -6   6   0   66.29    8.20
  -6   6   0   59.39    3.20
  -6   6   0   66.19    4.80
  -6   6   0   68.29    7.50
  -6   6   0   62.09    6.10
  -6   6   0   48.70    5.10
   5  -6   0   79.89    6.60
   5  -6   0   74.89    7.40
   5  -6   0   81.99    7.60
   5  -6   0   81.79    5.70
  -5   6   0   71.49    5.50
  -5   6   0   87.29    8.60
  -5   6   0  103.39   10.00
  -5   6   0   72.89    7.10
  -5   6   0   64.79    6.50
  -5   6   0   68.99    5.40
  -5   6   0  111.39   10.50
  -5   6   0   68.99    4.60
  -5   6   0   65.49    5.20
   4  -6   0   17.20    5.00
   4  -6   0   20.60    3.60
   4  -6   0   18.60    4.80
   4  -6   0   12.30    2.80
  -4   6   0   29.10    4.50
  -4   6   0   21.80    6.70
  -4   6   0   21.80    5.30
  -4   6   0   23.00    4.90
  -4   6   0   31.20    2.80
  -4   6   0   20.70    3.40
  -4   6   0   26.80    3.70
  -4   6   0   25.80    2.70
  -4   6   0   25.90    5.70
   3  -6   0  175.98    7.90
   3  -6   0  171.78    9.70
   3  -6   0  173.68   10.70
   3  -6   0  171.08    7.20
   3  -6   0  170.98    8.50
   3  -6   0  167.48    8.50
  -3   6   0  158.68    8.00
  -3   6   0  173.98   10.70
  -3   6   0  175.18    9.20
  -3   6   0  183.18   11.00
  -3   6   0  181.18    8.90
  -3   6   0  157.18    9.60
   2  -6   0   33.10    3.90
   2  -6   0   28.20    3.00
   2  -6   0   25.20    3.20
   2  -6   0   35.60    5.60
   2  -6   0   28.60    4.60
   2  -6   0   28.80    3.00
  -2   6   0   35.60    5.80
  -2   6   0   29.40    5.10
  -2   6   0   33.50    4.10
  -2   6   0   26.00    4.20
  -2   6   0   28.80    2.70
  -2   6   0   32.60    4.10
   1  -6   0    1.10    1.90
   1  -6   0   -2.70    3.50
   1  -6   0   -0.60    1.80
   1  -6   0    4.80    4.40
   1  -6   0    0.00    1.20
   1  -6   0   -1.10    0.60
   1  -6   0    6.50    2.90
   1  -6   0   -1.70    2.90
  -1   6   0   -0.20    3.80
  -1   6   0   -5.60    3.10
  -1   6   0    3.30    2.50
  -1   6   0   -6.00    3.60
  -1   6   0   -0.40    1.70
  -1   6   0    1.10    2.90
   0  -6   0   89.49    8.50
   0  -6   0   86.49    5.70
   0  -6   0   85.39    5.30
   0  -6   0   84.49    6.60
   0  -6   0   67.59    6.80
   0  -6   0   87.29    4.10
   0  -6   0   79.49    4.30
   0   6   0   69.09    6.20
   0   6   0   94.89    6.20
   0   6   0   71.09    4.80
   0   6   0   93.39    6.20
   0   6   0   93.69    6.60
   0   6   0   88.39    7.60
  -1  -6   0   55.89    5.80
  -1  -6   0   45.20    3.50
  -1  -6   0   44.90    3.30
  -1  -6   0   46.50    4.20
  -1  -6   0   54.79    4.60
  -1  -6   0   43.80    7.20
  -1  -6   0   68.59    6.00
   1   6   0   46.50    4.70
   1   6   0   55.79    5.70
   1   6   0   50.09    5.00
   1   6   0   73.49    7.70
   1   6   0   54.69    4.40
  -2  -6   0   60.49    8.30
  -2  -6   0   55.89    4.90
  -2  -6   0   69.39    5.90
  -2  -6   0   83.59    7.30
  -2  -6   0   62.89    3.90
   2   6   0   54.79    5.70
   2   6   0   56.69    4.50
   2   6   0   63.69    4.60
   2   6   0   45.10    6.40
   2   6   0   61.59    6.60
   2   6   0   57.79    4.70
   2   6   0   66.29    6.80
   2   6   0   49.20    4.60
  -3  -6   0    6.60    3.70
  -3  -6   0   10.80    6.70
  -3  -6   0    6.60    2.80
  -3  -6   0    5.60    4.40
  -3  -6   0    4.60    2.00
   3   6   0   -1.10    2.60
   3   6   0    6.20    2.20
   3   6   0    3.40    4.40
   3   6   0   -5.30    2.90
   3   6   0    5.10    1.90
   3   6   0    7.10    4.40
   3   6   0   10.90    4.40
   3   6   0   10.60    3.10
  -4  -6   0    3.60    2.10
  -4  -6   0   -0.70    7.30
  -4  -6   0    6.80    3.40
  -4  -6   0    1.30    3.60
  -4  -6   0    0.20    4.80
   4   6   0   10.60    3.20
   4   6   0   10.40    4.30
   4   6   0    1.60    6.60
   4   6   0    6.60    3.90
   4   6   0    8.30    3.10
   4   6   0    7.60    2.30
  -5  -6   0    9.30    5.40
  -5  -6   0    8.20    3.80
  -5  -6   0   -0.90    8.40
  -5  -6   0   13.90    6.10
  -5  -6   0    9.10    2.60
  -5  -6   0    4.40    3.60
   5   6   0    7.40    3.20
   5   6   0    6.70    4.20
   5   6   0    9.80    2.10
   5   6   0   10.90    3.70
   5   6   0    6.80    4.40
   5   6   0    9.80    5.50
  -6  -6   0  141.99   11.90
  -6  -6   0  162.48   10.20
  -6  -6   0  158.28    8.80
  -6  -6   0  139.89    8.90
  -6  -6   0  140.19   11.40
   6   6   0  150.28   11.10
   6   6   0  175.78    8.90
   6   6   0  148.29    7.00
   6   6   0  171.48   10.00
   6   6   0  144.59    9.40
  -7  -6   0    8.70    4.50
  -7  -6   0    3.50    3.80
  -7  -6   0    9.90    4.10
   7   6   0    0.60    6.30
   7   6   0    4.80    3.40
   7   6   0    5.10    4.60
   7   6   0   12.20    4.50
  -8  -6   0    8.10    5.30
  -8  -6   0    0.40    4.10
  -8  -6   0   -2.20    6.80
   8   6   0    3.00    6.70
   8   6   0    3.00    3.50
   8   6   0   13.30    5.70
   8   6   0   -4.10    4.60
  -9  -6   0   59.19    8.70
  -9  -6   0   52.69    8.40
  -9  -6   0   53.59    6.70
   9   6   0   60.79    5.60
   9   6   0   54.79    8.00
   9   6   0   61.59    6.60
   9   6   0   70.19    9.10
 -10  -6   0   87.19   10.60
 -10  -6   0   86.09    9.10
 -10  -6   0   95.29   11.50
  10   6   0  108.49   11.30
  10   6   0  100.49    7.10
  10   6   0   92.59   10.30
 -11  -6   0    2.60    8.90
 -11  -6   0   10.10    6.50
 -11  -6   0   10.70    9.30
  11   6   0    4.00    3.70
  11   6   0   -6.80    9.10
  11   6   0   -3.50    7.10
 -12  -6   0   14.60   10.50
 -12  -6   0    9.80    7.60
 -12  -6   0  -14.80   10.90
  12   6   0   -3.90   10.10
  12   6   0   20.00    9.90
 -13  -6   0   -1.80   12.80
 -13  -6   0   -5.20    8.50
 -13  -6   0   12.00   11.40
  13   6   0    1.70   11.10
  13   6   0   -6.10   14.50
 -14  -6   0   -5.00   15.40
 -14  -6   0   12.30   10.70
 -14  -6   0   18.90   15.30
  14   6   0    4.10   13.60
  14   6   0   21.20   18.80
 -14   7   0   -1.70   13.70
 -13   7   0   16.90   12.00
 -13   7   0    1.70   13.00
 -13   7   0  -12.60   13.60
 -12   7   0   -0.90   10.50
 -12   7   0   -0.60   10.50
 -12   7   0    0.70   11.90
 -12   7   0   -0.60   15.20
  11  -7   0  -16.80    8.30
 -11   7   0    0.20    4.30
 -11   7   0    2.90    9.10
 -11   7   0   -7.30    9.10
 -11   7   0    6.30    9.70
 -11   7   0    7.60   12.10
  10  -7   0   -0.40    9.00
  10  -7   0    4.80    7.30
 -10   7   0    5.90   10.10
 -10   7   0   -7.50    7.60
 -10   7   0    2.60    8.20
 -10   7   0    1.20    3.50
 -10   7   0    0.80    3.80
   9  -7   0    7.60    6.30
   9  -7   0    7.60    7.20
  -9   7   0   -6.90    7.20
  -9   7   0   -1.30    8.70
  -9   7   0   10.70    4.00
  -9   7   0   -2.20    7.30
  -9   7   0    2.90    5.00
   8  -7   0   26.30    6.90
   8  -7   0   24.70    6.10
  -8   7   0   29.70    4.20
  -8   7   0   35.80    8.40
  -8   7   0   36.00    8.30
  -8   7   0   27.20    6.80
  -8   7   0   15.80    6.80
  -8   7   0   17.50    5.00
  -8   7   0   25.30    4.30
  -8   7   0   21.20    2.50
   7  -7   0   84.99    7.70
   7  -7   0   88.49    8.70
  -7   7   0   79.29    4.30
  -7   7   0   84.09    6.30
  -7   7   0   90.09   10.40
  -7   7   0   81.39    9.00
  -7   7   0   80.79    3.70
  -7   7   0   87.39    8.20
  -7   7   0   76.39    7.00
   6  -7   0    0.00    4.40
   6  -7   0    5.90    3.80
  -6   7   0   -1.60    3.90
  -6   7   0    2.30    6.50
  -6   7   0    3.00    2.80
  -6   7   0    0.50    5.40
  -6   7   0   -1.50    3.90
  -6   7   0   -3.40    3.40
   5  -7   0   18.50    6.10
   5  -7   0    3.70    4.20
   5  -7   0    4.10    3.10
   5  -7   0   12.90    5.20
  -5   7   0   12.20    4.10
  -5   7   0   10.00    6.10
  -5   7   0    8.20    3.60
  -5   7   0   18.20    4.80
  -5   7   0    8.10    2.60
  -5   7   0   11.10    3.20
  -5   7   0   20.60    5.70
   4  -7   0   55.19    3.20
   4  -7   0   50.29    5.10
   4  -7   0   58.69    5.80
   4  -7   0   72.49    7.70
   4  -7   0   58.89    7.80
  -4   7   0   59.89    7.20
  -4   7   0   54.39    7.40
  -4   7   0   60.79    4.50
  -4   7   0   63.39    9.50
  -4   7   0   57.49    5.80
  -4   7   0   62.59    6.10
  -4   7   0   53.79    4.30
  -4   7   0   54.99    8.10
   3  -7   0    4.40    2.70
   3  -7   0    0.20    2.80
   3  -7   0    3.30    2.90
   3  -7   0    7.00    6.30
   3  -7   0    0.40    4.00
  -3   7   0    8.00    3.90
  -3   7   0   -1.40    3.30
  -3   7   0    8.90    5.30
  -3   7   0   -0.60    5.90
  -3   7   0   -0.90    2.20
  -3   7   0   -1.60    3.80
   2  -7   0  232.28   10.60
   2  -7   0  235.48   12.20
   2  -7   0  230.38   10.10
   2  -7   0  237.68   14.20
   2  -7   0  229.48   11.40
  -2   7   0  219.48   13.40
  -2   7   0  252.27   10.30
  -2   7   0  235.48   12.10
  -2   7   0  223.98   12.30
  -2   7   0  203.28   16.80
  -2   7   0  226.08   11.60
   1  -7   0   10.80    3.80
   1  -7   0   17.20    2.20
   1  -7   0   19.10    3.00
   1  -7   0   18.80    3.20
   1  -7   0   26.30    6.40
   1  -7   0   20.30    4.40
   1  -7   0   19.50    5.20
   1  -7   0   12.60    1.20
  -1   7   0   10.20    5.60
  -1   7   0   16.90    3.50
  -1   7   0   10.20    4.60
  -1   7   0   16.80    3.90
  -1   7   0   24.10    3.00
  -1   7   0   21.30    5.60
   0  -7   0   33.00    8.10
   0  -7   0   42.30    2.80
   0  -7   0   47.80    4.20
   0  -7   0   42.40    5.00
   0  -7   0   42.60    6.10
   0  -7   0   31.40    5.00
   0  -7   0   36.60    3.10
   0   7   0   47.30    5.30
   0   7   0   36.60    5.40
   0   7   0   44.10    6.60
   0   7   0   36.70    5.60
   0   7   0   60.39    5.20
   0   7   0   39.20    4.20
  -1  -7   0  125.89    7.40
  -1  -7   0  123.49    9.50
  -1  -7   0  131.19    6.30
  -1  -7   0  115.99    7.40
  -1  -7   0  113.19   12.00
  -1  -7   0  114.49    6.30
  -1  -7   0  128.59    9.40
   1   7   0  150.38    8.30
   1   7   0  127.99    7.30
   1   7   0  132.99    9.20
   1   7   0  135.69    8.30
   1   7   0  121.49    9.60
   1   7   0  117.29    7.60
  -2  -7   0  518.45   23.90
  -2  -7   0  559.34   22.20
  -2  -7   0  536.75   23.30
  -2  -7   0  547.15   24.40
  -2  -7   0  558.84   27.10
  -2  -7   0  533.65   22.30
   2   7   0  556.54   22.70
   2   7   0  555.64   25.50
   2   7   0  585.44   23.80
   2   7   0  535.45   24.30
   2   7   0  573.94   23.10
   2   7   0  554.44   23.30
   2   7   0  577.54   24.80
  -3  -7   0   45.70    6.20
  -3  -7   0   49.00    5.70
  -3  -7   0   43.30    4.10
  -3  -7   0   28.40    9.20
  -3  -7   0   43.80    6.80
   3   7   0   39.90    7.10
   3   7   0   47.50    5.60
   3   7   0   42.60    5.50
   3   7   0   38.30    6.80
   3   7   0   37.30    4.40
   3   7   0   36.20    4.60
   3   7   0   32.90    6.00
   3   7   0   39.90    3.80
  -4  -7   0    2.00    6.10
  -4  -7   0    3.50    4.60
  -4  -7   0   -1.50    3.40
  -4  -7   0  -13.10    9.70
  -4  -7   0   -1.20    2.30
   4   7   0   -1.00    6.00
   4   7   0    1.40    2.50
   4   7   0    6.80    4.90
   4   7   0   -7.40    5.30
   4   7   0    0.90    3.20
   4   7   0    1.40    3.40
  -5  -7   0  140.69    7.90
  -5  -7   0  125.49   10.40
  -5  -7   0  142.69    9.60
  -5  -7   0  130.99   11.10
   5   7   0  142.59    8.80
   5   7   0  145.69    7.50
   5   7   0  127.99    9.80
   5   7   0  142.79   12.10
   5   7   0  137.29    9.00
  -6  -7   0   50.19    6.40
  -6  -7   0   50.19    6.80
  -6  -7   0   44.00    5.20
  -6  -7   0   49.60    8.80
   6   7   0   46.80    4.10
   6   7   0   49.60    8.70
   6   7   0   42.90    6.10
   6   7   0   44.20    5.40
   6   7   0   52.19    6.90
  -7  -7   0   24.70    6.10
  -7  -7   0   20.60    4.60
  -7  -7   0   12.40    5.40
   7   7   0   11.80    6.10
   7   7   0   13.40    8.70
   7   7   0   10.30    2.40
   7   7   0   21.10    5.50
   7   7   0   19.90    4.50
  -8  -7   0    5.70    6.30
  -8  -7   0    3.00    5.40
  -8  -7   0    2.00    6.40
  -8  -7   0   -3.70    4.00
   8   7   0   -1.70    8.60
   8   7   0    5.70    6.20
   8   7   0    0.10    2.40
   8   7   0    5.00    4.20
   8   7   0    0.70    5.70
  -9  -7   0    2.20    7.50
  -9  -7   0    2.30    4.90
  -9  -7   0   -3.40    6.80
   9   7   0    7.60    6.70
   9   7   0   10.70    7.40
   9   7   0   -1.60    9.40
   9   7   0   10.80    4.50
 -10  -7   0    7.60    8.60
 -10  -7   0   17.20    9.40
 -10  -7   0    4.00    5.70
  10   7   0    7.20    4.70
 -11  -7   0   21.10   18.40
 -11  -7   0    9.80    6.80
 -11  -7   0   11.70   10.00
  11   7   0   17.30   11.00
  11   7   0   13.90    5.10
  11   7   0   13.90    9.10
 -12  -7   0   10.40    7.80
 -12  -7   0  -12.90   12.00
 -12  -7   0   -0.50   10.30
  12   7   0    5.20   10.50
  12   7   0    3.50   12.10
 -13  -7   0   18.30    8.80
 -13  -7   0   12.10   14.30
 -13  -7   0   14.10   14.00
  13   7   0   -3.00   11.90
  13   7   0   15.70   15.00
 -14  -7   0  -21.00   15.70
 -14  -7   0   29.90   17.80
 -14  -7   0  -10.10   10.30
  14   7   0   13.50   15.10
  14   7   0   32.90   20.40
 -13   8   0   17.30   13.50
 -13   8   0    1.10   14.20
  12  -8   0   -2.60   11.60
 -12   8   0   12.90   12.50
 -12   8   0    3.00   12.30
 -12   8   0    9.20   12.10
  11  -8   0  -14.50   10.10
 -11   8   0   -9.50   13.90
 -11   8   0  -16.20    9.60
 -11   8   0   -3.20   10.30
  10  -8   0   -1.00   10.40
  10  -8   0   13.10    8.80
 -10   8   0    2.70    5.10
 -10   8   0    4.80   11.40
 -10   8   0    6.50    9.40
 -10   8   0  -11.00    9.70
   9  -8   0    2.50    6.80
   9  -8   0    8.00    7.70
  -9   8   0   20.60   10.70
  -9   8   0    5.50    5.00
  -9   8   0    8.00    7.90
   8  -8   0    0.40    6.80
   8  -8   0    2.40    5.90
  -8   8   0   -2.00    6.40
  -8   8   0    3.20    8.90
  -8   8   0  -10.60    7.10
  -8   8   0   -3.80    4.40
  -8   8   0   -0.80    4.50
  -8   8   0   -0.70    7.10
   7  -8   0    3.30    5.60
   7  -8   0   -2.90    4.70
  -7   8   0   -4.10    3.80
  -7   8   0  -10.10    6.50
  -7   8   0    7.80    6.00
  -7   8   0    5.60    5.60
  -7   8   0  -13.00    4.30
  -7   8   0    9.10    8.10
   6  -8   0    6.70    4.50
   6  -8   0    8.50    5.70
  -6   8   0   12.20    3.70
  -6   8   0   12.40    5.80
  -6   8   0    7.30    6.60
  -6   8   0   13.80    4.80
  -6   8   0   -2.50    7.10
  -6   8   0   12.00    4.60
   5  -8   0  139.19    9.80
   5  -8   0  152.48    9.10
   5  -8   0  146.59   12.70
  -5   8   0  140.99    9.40
  -5   8   0  152.98    8.20
  -5   8   0  129.99   12.20
  -5   8   0  130.49   10.30
  -5   8   0  148.79   11.10
  -5   8   0  137.49    7.80
   4  -8   0   19.10    5.70
   4  -8   0   10.90    1.80
   4  -8   0    9.70    4.00
   4  -8   0   19.00    7.70
   4  -8   0   14.40    2.70
   4  -8   0   14.70    4.20
  -4   8   0    3.20    3.90
  -4   8   0    8.30    3.20
  -4   8   0    9.60    4.80
  -4   8   0    8.30    6.00
  -4   8   0   14.10    5.70
  -4   8   0   17.20    3.10
   3  -8   0   65.39    5.80
   3  -8   0   70.59    6.80
   3  -8   0   67.79    4.30
   3  -8   0   76.69    8.30
   3  -8   0   93.39   10.80
   3  -8   0   59.09    5.60
  -3   8   0   76.89    7.60
  -3   8   0   54.89    5.30
  -3   8   0   68.39    8.80
  -3   8   0   77.19    8.10
  -3   8   0   67.49    9.50
  -3   8   0   64.29    6.60
   2  -8   0    6.70    3.90
   2  -8   0   11.00    2.80
   2  -8   0    0.80    2.90
   2  -8   0    6.90    7.80
   2  -8   0    0.80    4.40
   2  -8   0    3.90    2.10
  -2   8   0    3.80    3.00
  -2   8   0    1.50    6.90
  -2   8   0    3.50    6.10
  -2   8   0    4.70    5.40
  -2   8   0    6.00    3.80
  -2   8   0    0.70    4.10
   1  -8   0   -3.60    7.40
   1  -8   0    6.60    2.70
   1  -8   0    5.80    2.00
   1  -8   0    5.20    4.00
   1  -8   0    6.50    1.00
   1  -8   0    1.30    2.90
   1  -8   0    6.40    1.60
   1  -8   0   12.70    5.30
  -1   8   0    1.70    3.90
  -1   8   0    4.90    6.00
  -1   8   0    2.40    3.70
  -1   8   0    2.90    3.20
  -1   8   0    3.30    5.80
  -1   8   0   12.20    6.90
   0  -8   0    5.80    1.90
   0  -8   0    6.20    3.70
   0  -8   0    8.30    3.30
   0  -8   0    6.20    5.80
   0  -8   0    4.40    1.60
   0  -8   0    6.00    8.20
   0  -8   0    7.80    3.00
   0  -8   0   12.30    5.40
   0   8   0   10.70    5.20
   0   8   0    9.40    3.90
   0   8   0    6.90    6.00
   0   8   0    8.80    3.90
   0   8   0   -0.90    3.40
   0   8   0    2.40    6.00
  -1  -8   0   19.80    6.70
  -1  -8   0   21.10    3.20
  -1  -8   0   37.70    9.80
  -1  -8   0   24.20    3.10
  -1  -8   0   25.30    6.60
  -1  -8   0   18.90    3.80
   1   8   0   21.80    5.40
   1   8   0   19.70    6.40
   1   8   0   19.10    3.80
   1   8   0   28.00    4.80
   1   8   0   26.10    5.10
   1   8   0   33.70    4.90
   1   8   0   21.60    6.00
  -2  -8   0   18.90    4.30
  -2  -8   0   17.80    3.50
  -2  -8   0   22.10   10.50
  -2  -8   0    9.00    6.30
  -2  -8   0    8.30    2.30
  -2  -8   0   16.70    7.00
   2   8   0   13.90    6.60
   2   8   0   14.90    7.80
   2   8   0   19.80    4.90
   2   8   0    8.50    4.80
   2   8   0    7.40    5.80
   2   8   0   11.70    3.90
   2   8   0   11.30    3.60
   2   8   0   27.00    4.50
  -3  -8   0   38.10    4.20
  -3  -8   0   25.40    6.80
  -3  -8   0   45.10    8.80
  -3  -8   0   58.49   14.50
  -3  -8   0   31.40    5.10
  -3  -8   0   39.20    4.90
   3   8   0   24.30    4.30
   3   8   0   30.70    4.60
   3   8   0   31.60    5.80
   3   8   0   36.10    6.00
   3   8   0   26.60    7.90
   3   8   0   39.60    7.90
   3   8   0   54.89    9.00
  -4  -8   0    4.00    2.70
  -4  -8   0    1.20    3.80
  -4  -8   0    0.70    6.20
  -4  -8   0    3.70    4.50
   4   8   0    8.70    3.90
   4   8   0   14.10    4.80
   4   8   0   14.20    7.30
   4   8   0   10.00    3.40
  -5  -8   0   15.70    7.10
  -5  -8   0   18.30    3.80
  -5  -8   0   14.80    4.30
  -5  -8   0   25.00    6.00
  -5  -8   0   24.70    8.10
   5   8   0   22.50    5.30
   5   8   0   17.70    5.40
   5   8   0   19.00    3.50
   5   8   0   22.90    7.80
  -6  -8   0    7.30    7.00
  -6  -8   0   -0.70    3.30
  -6  -8   0   -3.90    4.30
  -6  -8   0    3.70    5.50
   6   8   0   -5.40    4.30
   6   8   0    8.70   10.20
   6   8   0   -2.80    4.80
   6   8   0    1.10    2.80
  -7  -8   0   16.00    6.90
  -7  -8   0    9.90    6.10
  -7  -8   0   14.00    7.20
  -7  -8   0    3.60    4.30
   7   8   0    5.40    6.30
   7   8   0   10.70    2.80
   7   8   0   11.30    5.10
   7   8   0   14.80    8.00
  -8  -8   0   10.10    4.90
  -8  -8   0   13.60    6.90
  -8  -8   0   24.80    8.00
   8   8   0    3.50    3.00
   8   8   0   13.10    5.40
   8   8   0    2.40    6.70
   8   8   0   19.60    8.30
  -9  -8   0    3.40    5.00
  -9  -8   0   -2.50    7.70
  -9  -8   0   -0.80    8.30
   9   8   0   -7.00    5.20
   9   8   0   -4.50    7.50
 -10  -8   0    8.60    9.60
 -10  -8   0   -0.90   10.90
 -10  -8   0    0.60    5.90
  10   8   0    8.40    6.20
  10   8   0   12.90    9.10
 -11  -8   0   -0.40    6.80
 -11  -8   0    5.10   11.20
 -11  -8   0   -0.20   11.00
  11   8   0    8.00   11.00
  11   8   0    6.00    6.20
  11   8   0    1.60    9.80
 -12  -8   0    3.40   12.20
 -12  -8   0   12.50    8.60
 -12  -8   0   15.00   13.90
  12   8   0    2.90   11.20
  12   8   0   17.20   14.00
 -13  -8   0    0.10   10.10
 -13  -8   0    3.40   14.90
 -13  -8   0   20.10   16.80
  13   8   0    7.90   17.50
  13   8   0   -4.20   14.10
 -13   9   0  -11.50   15.60
 -13   9   0   -3.70   16.00
  12  -9   0    5.60   13.70
 -12   9   0   -8.60   15.20
 -12   9   0    1.30   13.60
 -12   9   0   -6.20   13.70
  11  -9   0   -6.10   11.60
 -11   9   0   19.00   12.10
 -11   9   0    5.60   12.20
 -11   9   0  -16.40   16.70
  10  -9   0   -1.10   11.80
  10  -9   0   11.20    9.90
 -10   9   0   -3.90   10.30
 -10   9   0   -8.60   13.70
 -10   9   0   19.10   11.40
 -10   9   0   13.60    7.60
   9  -9   0   -4.60    8.80
   9  -9   0   -1.40    8.50
  -9   9   0    5.50   11.90
  -9   9   0   -1.40    9.50
  -9   9   0    8.30    6.20
   8  -9   0    2.40    7.10
   8  -9   0  -14.90    7.30
  -8   9   0   -2.00   10.20
  -8   9   0    0.30    5.70
  -8   9   0   -2.80    9.00
  -8   9   0    7.20    8.20
  -8   9   0   -2.70    8.80
   7  -9   0    4.90    6.80
   7  -9   0    7.10    6.40
  -7   9   0   -9.00    8.20
  -7   9   0   -1.60    6.20
  -7   9   0    3.70    5.50
  -7   9   0  -20.40    7.20
  -7   9   0    9.10    9.40
   6  -9   0   31.00    6.90
   6  -9   0   35.10   10.20
   6  -9   0   20.90    5.40
  -6   9   0   28.10    8.10
  -6   9   0   31.30    5.90
  -6   9   0   28.20    5.60
  -6   9   0   27.40    5.00
  -6   9   0   29.70    8.30
  -6   9   0   20.30    8.40
   5  -9   0   -0.50    4.40
   5  -9   0   -4.90    5.30
   5  -9   0  -11.50    9.60
  -5   9   0    4.20    4.00
  -5   9   0  -12.10    7.00
  -5   9   0    2.00    5.60
  -5   9   0    2.70    4.10
  -5   9   0    0.90    4.80
  -5   9   0   -0.50    7.50
   4  -9   0    0.50    9.30
   4  -9   0    3.80    4.80
   4  -9   0    6.60    7.40
  -4   9   0   -1.60    3.20
  -4   9   0    3.60    7.20
  -4   9   0    5.90    4.00
  -4   9   0   -0.20    5.30
  -4   9   0   -6.20    4.20
  -4   9   0    8.70    7.20
   3  -9   0   46.90    4.20
   3  -9   0   55.69    6.30
   3  -9   0   38.80    5.70
   3  -9   0   41.60    5.30
   3  -9   0   44.10   11.20
  -3   9   0   33.80    6.80
  -3   9   0   49.20    6.60
  -3   9   0   45.60    8.20
  -3   9   0   52.39    9.10
  -3   9   0   41.10    5.30
   2  -9   0   58.99    7.40
   2  -9   0   48.90   11.10
   2  -9   0   43.20    5.50
   2  -9   0   49.50    5.00
   2  -9   0   45.50    4.60
  -2   9   0   46.90    7.00
  -2   9   0   34.00    8.10
  -2   9   0   48.80    5.50
  -2   9   0   50.59    6.50
  -2   9   0   52.19    9.40
   1  -9   0    2.30    3.10
   1  -9   0    8.40    3.00
   1  -9   0    9.10    6.40
   1  -9   0    4.50    2.40
   1  -9   0    4.00    3.00
   1  -9   0    2.50    9.70
  -1   9   0    7.40    7.10
  -1   9   0    1.90    4.30
  -1   9   0   15.10    4.50
  -1   9   0   -6.20    7.30
  -1   9   0    6.00    4.70
   0  -9   0   72.89    9.00
   0  -9   0   65.39    4.00
   0  -9   0   70.59    4.80
   0  -9   0   71.99    6.40
   0  -9   0   70.89    6.20
   0  -9   0   64.99   12.60
   0   9   0   83.89    7.20
   0   9   0   83.09    8.30
   0   9   0   67.19    7.50
   0   9   0   79.39    9.00
   0   9   0   79.09   10.10
  -1  -9   0   99.29   10.50
  -1  -9   0   97.09    5.80
  -1  -9   0   94.49    5.70
  -1  -9   0   99.29    7.40
   1   9   0   82.99    7.20
   1   9   0   88.19    8.60
   1   9   0  104.09    8.50
   1   9   0   72.89    7.60
   1   9   0  105.79    9.50
   1   9   0   97.29   11.10
  -2  -9   0   91.79    5.90
  -2  -9   0   91.99    6.70
  -2  -9   0   93.09   10.20
  -2  -9   0   78.09    7.60
   2   9   0   75.39   11.50
   2   9   0   96.79    8.80
   2   9   0  101.89    7.30
   2   9   0  106.29   11.40
   2   9   0   93.49    8.10
   2   9   0   86.29    8.50
  -3  -9   0  135.19   13.10
  -3  -9   0  142.39   10.10
  -3  -9   0  151.18    8.90
  -3  -9   0  133.39    7.70
   3   9   0  146.29   12.70
   3   9   0  131.69    8.90
   3   9   0  151.18   14.00
   3   9   0  162.68   10.90
   3   9   0  147.19    9.50
   3   9   0  147.59    8.70
  -4  -9   0   18.70    4.90
  -4  -9   0   19.60    4.00
  -4  -9   0   25.70    9.10
  -4  -9   0   28.40    6.40
   4   9   0   20.60    4.40
   4   9   0   31.50    5.50
   4   9   0   29.80    6.90
   4   9   0   17.90    9.10
  -5  -9   0   -0.10    5.30
  -5  -9   0    0.50    8.30
  -5  -9   0   -8.90    4.80
  -5  -9   0    2.10    3.60
  -5  -9   0   11.60    8.90
   5   9   0    4.20    3.60
   5   9   0    4.40    5.10
   5   9   0    6.00    9.20
   5   9   0   -4.50    4.90
  -6  -9   0   15.30    6.80
  -6  -9   0   27.20    6.30
  -6  -9   0   15.50    4.40
   6   9   0   18.80    3.80
   6   9   0   27.60    6.60
   6   9   0   18.90    6.00
   6   9   0   14.00    9.90
  -7  -9   0   26.60    8.70
  -7  -9   0   38.90    7.80
  -7  -9   0   29.10    5.60
   7   9   0   22.90   10.40
   7   9   0   29.30    7.50
   7   9   0   27.30    6.80
   7   9   0   24.50    3.90
  -8  -9   0   -2.60    8.40
  -8  -9   0    2.80    5.00
  -8  -9   0   14.00    8.10
   8   9   0    5.50    3.50
   8   9   0   -5.30    7.80
   8   9   0    4.80    6.30
  -9  -9   0   10.80    6.10
  -9  -9   0    9.80   10.00
  -9  -9   0    6.40    9.30
   9   9   0    3.30    3.80
   9   9   0   19.30    7.50
   9   9   0   17.00   10.30
 -10  -9   0    0.20   10.20
 -10  -9   0   17.50   11.10
 -10  -9   0   -4.00    6.60
  10   9   0  -10.30    9.40
  10   9   0    7.90    7.30
 -11  -9   0   40.50   13.10
 -11  -9   0   32.60    8.20
 -11  -9   0   36.40   13.50
  11   9   0   26.20    8.20
  11   9   0   33.20   12.10
 -12  -9   0  -19.60   13.80
 -12  -9   0   39.50   16.30
 -12  -9   0  -10.00    8.20
  12   9   0   10.50   13.30
  12   9   0    5.40   15.40
 -13  -9   0   21.10   17.30
 -13  -9   0   -1.40   10.30
 -13  -9   0    8.00   18.50
  13   9   0    1.20   19.00
  13   9   0    1.90   15.90
  12 -10   0  -12.10   14.40
 -12  10   0   19.70   16.40
 -12  10   0    6.30   16.20
  11 -10   0  -32.90   13.60
 -11  10   0   28.70   14.10
 -11  10   0  -16.60   13.60
  10 -10   0   22.90   12.10
  10 -10   0    2.00   13.20
 -10  10   0   -4.70   11.80
 -10  10   0   17.20   16.90
 -10  10   0    1.90   11.80
   9 -10   0    4.50    9.50
   9 -10   0    1.70   10.50
  -9  10   0   -5.90   14.00
  -9  10   0   11.40   10.70
  -9  10   0   -5.30    6.90
   8 -10   0   12.30    8.80
   8 -10   0   10.30    9.10
  -8  10   0   11.30   12.20
  -8  10   0    8.50   10.00
  -8  10   0   19.90    6.90
   7 -10   0   15.20    7.50
   7 -10   0    3.90   10.40
  -7  10   0    7.60    9.00
  -7  10   0   18.30   11.10
  -7  10   0   12.10    6.70
   6 -10   0   10.40    7.00
   6 -10   0   13.00    5.80
  -6  10   0    7.50    9.60
  -6  10   0    1.10    6.00
  -6  10   0   14.10    6.50
  -6  10   0    8.90    7.90
   5 -10   0   21.30   22.20
   5 -10   0    6.80    6.20
   5 -10   0   -4.70    4.70
  -5  10   0    8.80    4.80
  -5  10   0   10.10   10.00
  -5  10   0  -11.50    6.60
  -5  10   0    6.70    6.20
   4 -10   0   -8.50    5.80
   4 -10   0    2.50    2.70
   4 -10   0    3.30    4.80
   4 -10   0   10.40    4.40
  -4  10   0   -1.00    6.60
  -4  10   0   -2.10    5.90
  -4  10   0   -5.90    3.90
  -4  10   0   -9.90    8.50
   3 -10   0   14.80    5.10
   3 -10   0   10.40    3.20
   3 -10   0   16.60    6.50
   3 -10   0   13.00    5.20
  -3  10   0    8.40    8.80
  -3  10   0   20.80    7.10
  -3  10   0   26.40    6.60
   2 -10   0   41.30    8.30
   2 -10   0   35.80    5.50
   2 -10   0   38.90    4.60
   2 -10   0   27.50    5.70
  -2  10   0   39.30    9.60
  -2  10   0   35.50    7.00
  -2  10   0   35.40    7.60
   1 -10   0    0.90    3.70
   1 -10   0   -4.60    3.20
   1 -10   0   -4.60    3.70
   1 -10   0   -9.50    7.90
  -1  10   0   -4.70    5.40
  -1  10   0    2.50    7.90
  -1  10   0    0.50   15.00
  -1  10   0   -3.70    5.80
   0 -10   0   16.90    2.20
   0 -10   0   10.40    4.10
   0 -10   0    9.40    8.70
   0 -10   0    5.50    4.00
   0 -10   0    6.30    2.90
   0  10   0   22.90    8.90
   0  10   0    7.00    4.40
   0  10   0   10.40    6.10
   0  10   0   12.60    6.00
   0  10   0   -7.00   14.70
  -1 -10   0   15.80    4.60
  -1 -10   0   24.00    5.40
  -1 -10   0   16.80    3.20
  -1 -10   0   13.80    3.00
   1  10   0   28.50    8.80
   1  10   0   24.40    4.80
   1  10   0   19.50    6.60
   1  10   0   28.70    5.80
   1  10   0   15.90    7.70
  -2 -10   0   -1.50    3.50
  -2 -10   0    7.70    4.80
   2  10   0   -1.90    8.40
   2  10   0   10.10    6.40
   2  10   0    0.40    4.40
   2  10   0    0.90    5.70
   2  10   0    0.40    4.40
  -3 -10   0   16.00    3.50
  -3 -10   0    8.40    5.60
  -3 -10   0   15.00    4.40
   3  10   0   13.50    4.90
   3  10   0   13.90    6.50
   3  10   0   14.90    5.20
   3  10   0   17.70    5.30
  -4 -10   0    8.70    4.80
  -4 -10   0    4.70    3.30
  -4 -10   0   16.30    6.10
   4  10   0    8.10    6.50
   4  10   0   16.70    5.40
   4  10   0    5.50    4.50
  -5 -10   0    3.30    4.30
  -5 -10   0    4.30    5.00
  -5 -10   0   10.70    7.10
   5  10   0   14.10    6.90
   5  10   0   10.00    4.60
   5  10   0    8.40    5.90
  -6 -10   0   -6.60    7.70
  -6 -10   0    2.70    6.30
  -6 -10   0   -3.80    4.40
   6  10   0   -1.20    4.00
   6  10   0   10.10    7.10
   6  10   0   -5.30    6.50
  -7 -10   0    3.90    4.80
  -7 -10   0   -7.50    7.60
  -7 -10   0    0.90    7.30
   7  10   0   -4.40    6.80
   7  10   0   -2.60    3.80
   7  10   0  -13.10    7.60
  -8 -10   0   24.80    6.80
  -8 -10   0   15.50    9.70
   8  10   0   15.00    4.30
   8  10   0    8.60    9.30
   8  10   0   13.90    9.50
  -9 -10   0  -11.70   10.10
  -9 -10   0    2.50    6.60
  -9 -10   0   -0.10   10.50
   9  10   0    3.70    9.20
   9  10   0   -5.30    9.90
 -10 -10   0   15.00   12.30
 -10 -10   0   -5.90   11.90
 -10 -10   0   -0.30    8.90
  10  10   0    0.40   11.10
  10  10   0    7.10    9.20
 -11 -10   0   12.20   14.40
 -11 -10   0    3.50   14.40
 -11 -10   0   -5.40   10.70
  11  10   0   -5.10   12.90
  11  10   0    8.30    9.90
 -12 -10   0   36.50   17.50
 -12 -10   0   10.90   13.10
 -12 -10   0   15.10   16.70
  12  10   0   -2.80   15.10
  12  10   0   20.80   17.90
  11 -11   0   -3.30   16.70
 -11  11   0   24.20   17.40
 -11  11   0  -10.80   15.40
  10 -11   0  -26.50   14.00
 -10  11   0    1.60   14.50
 -10  11   0  -23.30   13.30
   9 -11   0  -10.80   12.70
   9 -11   0   14.40   11.40
  -9  11   0   -2.50   12.20
  -9  11   0   16.60   17.70
  -9  11   0    0.60    9.10
   8 -11   0   15.10    9.80
   8 -11   0    4.20    9.90
  -8  11   0    4.70    8.40
  -8  11   0  -18.40   14.50
  -8  11   0    8.80   10.70
   7 -11   0   18.00    9.00
   7 -11   0    6.90    8.50
  -7  11   0   12.80    9.70
  -7  11   0    4.90   13.40
  -7  11   0    0.80    7.90
   6 -11   0   10.60    6.80
   6 -11   0   17.00    8.40
  -6  11   0    8.60   12.60
  -6  11   0    6.10    9.20
  -6  11   0    3.80    8.00
   5 -11   0    2.00    7.10
   5 -11   0    7.90    9.90
  -5  11   0    0.20    7.50
  -5  11   0   -8.30   11.90
   4 -11   0   -0.10    6.80
   4 -11   0    5.20    6.10
   4 -11   0    1.00    3.20
  -4  11   0   -4.30    4.70
  -4  11   0    1.00    7.70
  -4  11   0  -11.70    7.40
  -4  11   0   -6.30   10.50
   3 -11   0   12.00    6.30
   3 -11   0   14.10    5.90
   3 -11   0   28.00    4.20
   3 -11   0   27.20    8.40
  -3  11   0   23.40    8.10
  -3  11   0   16.40   11.00
  -3  11   0   27.20    4.70
  -3  11   0    2.40    7.60
   2 -11   0   -3.60   20.70
   2 -11   0    7.20    3.90
   2 -11   0   -1.00    5.30
   2 -11   0   -3.60    4.90
  -2  11   0    3.60   10.90
  -2  11   0   -0.90    7.00
  -2  11   0    6.80    7.50
   1 -11   0   -3.00    4.80
   1 -11   0    3.50   12.10
   1 -11   0   -7.70    4.20
   1 -11   0    4.60    5.00
  -1  11   0   11.30    6.70
  -1  11   0   15.10    7.70
  -1  11   0   13.70    9.70
   0 -11   0    3.20    4.70
   0 -11   0    5.50    4.60
   0 -11   0    6.70    2.00
   0 -11   0   13.00    5.00
   0 -11   0    9.00    3.40
   0  11   0   10.00    5.00
   0  11   0   14.00    9.70
   0  11   0    9.20    6.60
   0  11   0   17.30    7.70
  -1 -11   0    9.10    3.50
  -1 -11   0    1.00    5.30
  -1 -11   0    5.70    5.00
  -1 -11   0   -0.70    3.20
   1  11   0   -1.20    4.70
   1  11   0    6.90    6.30
   1  11   0   -3.30    9.60
   1  11   0   17.40    9.60
   1  11   0   17.30    7.90
  -2 -11   0   28.50    4.80
  -2 -11   0   28.20    4.50
  -2 -11   0   27.30    6.60
   2  11   0   33.30    6.30
   2  11   0   27.00    8.30
   2  11   0   24.80   11.70
   2  11   0   22.60    8.40
   2  11   0   31.80    6.90
  -3 -11   0   28.90    5.40
  -3 -11   0   36.70    7.30
  -3 -11   0   16.90    4.60
   3  11   0   33.40    8.10
   3  11   0   39.70    7.20
   3  11   0   24.30    6.40
   3  11   0   22.10    7.20
  -4 -11   0    1.30    7.00
  -4 -11   0   -7.90    4.00
  -4 -11   0    5.50    5.30
  -4 -11   0  -10.10   10.80
   4  11   0   -0.40    6.20
   4  11   0    3.90    7.40
   4  11   0    3.10    5.40
  -5 -11   0   -4.30    7.90
  -5 -11   0   10.30    6.50
   5  11   0    6.70    7.30
   5  11   0    0.90    5.30
  -6 -11   0   33.80    9.30
  -6 -11   0   29.40    5.60
  -6 -11   0   23.30    7.80
   6  11   0   17.30    8.60
   6  11   0   28.80    9.30
   6  11   0   26.40    5.60
  -7 -11   0    1.00    6.10
  -7 -11   0   13.50    8.50
  -7 -11   0   -7.20    9.20
   7  11   0  -13.00    8.70
   7  11   0   -6.60    4.70
   7  11   0   -2.30    9.00
  -8 -11   0    2.10    9.70
  -8 -11   0   12.10    7.10
  -8 -11   0   47.10   11.20
   8  11   0    3.00   10.20
   8  11   0   13.20    9.50
   8  11   0   15.10    5.20
  -9 -11   0  -31.30   10.90
  -9 -11   0    7.70    7.50
  -9 -11   0   -4.90   11.70
   9  11   0    7.40   11.50
   9  11   0   -3.60   10.10
 -10 -11   0    3.20   14.00
 -10 -11   0   -2.00    8.70
 -10 -11   0   24.90   13.90
  10  11   0    1.60   10.80
  10  11   0   14.80   13.40
 -11 -11   0    1.80   11.20
 -11 -11   0   20.40   16.30
 -11 -11   0  -20.10   15.60
  11  11   0   -4.30   15.30
  11  11   0   25.40   12.50
  10 -12   0  -26.80   16.20
 -10  12   0    4.40   15.80
 -10  12   0  -15.80   16.10
   9 -12   0  -10.00   13.90
  -9  12   0    7.80   13.50
   8 -12   0   27.90   13.10
  -8  12   0   23.20   18.60
  -8  12   0   -0.50   11.00
  -8  12   0   -6.20   11.90
   7 -12   0   16.20   10.90
  -7  12   0   -1.10   10.60
  -7  12   0   23.40   10.80
  -7  12   0   -5.30   15.50
   6 -12   0    7.20    9.20
   6 -12   0    5.90    7.70
  -6  12   0   29.20   14.80
  -6  12   0   18.60    9.90
  -6  12   0   12.40   10.90
   5 -12   0   -6.70    6.40
   5 -12   0    0.20    8.10
  -5  12   0    3.50    9.80
  -5  12   0    1.40   13.40
  -5  12   0   22.50   10.00
   4 -12   0    1.90    3.90
   4 -12   0    0.30    6.50
   4 -12   0    3.40    7.80
  -4  12   0    0.20    9.20
  -4  12   0   -5.70   13.10
  -4  12   0   15.10    9.50
   3 -12   0   -0.40    6.40
   3 -12   0    1.90    4.10
   3 -12   0   -2.00    7.10
  -3  12   0    2.20    8.90
  -3  12   0    3.10    9.30
  -3  12   0    2.50   12.50
   2 -12   0   19.40    8.00
   2 -12   0   15.80    6.90
   2 -12   0   21.10    5.10
  -2  12   0    9.30    9.60
  -2  12   0   17.60   12.40
   1 -12   0    3.90    5.00
   1 -12   0    5.00    6.30
  -1  12   0   15.00   12.00
  -1  12   0    0.80    5.80
  -1  12   0   11.20    8.20
  -1  12   0   -6.70    8.70
   0 -12   0    6.20    5.80
   0 -12   0    5.00    3.90
   0 -12   0    9.60    5.80
   0  12   0  -17.90   10.40
   0  12   0   17.30    5.90
   0  12   0    6.80    9.00
   0  12   0   16.70    7.70
  -1 -12   0   -0.40    4.10
  -1 -12   0    4.70    3.30
  -1 -12   0    6.90    6.90
   1  12   0   10.20    9.80
   1  12   0   13.70    7.80
   1  12   0    0.70    5.80
   1  12   0   -7.10   11.60
  -2 -12   0   38.60    5.30
  -2 -12   0   40.30    5.70
  -2 -12   0   40.80   12.20
  -2 -12   0   41.50    8.00
   2  12   0   33.60    8.00
   2  12   0   52.39   11.20
   2  12   0   39.90    7.20
  -3 -12   0   -2.00    4.70
  -3 -12   0    3.00    7.40
   3  12   0    2.00    7.70
   3  12   0    7.10    6.60
   3  12   0   -6.80    7.00
  -4 -12   0    2.50    5.00
  -4 -12   0   -2.30    5.70
  -4 -12   0    5.70    8.10
   4  12   0   13.20    7.70
   4  12   0    1.90    6.80
   4  12   0    6.20    8.60
  -5 -12   0    8.80    5.80
  -5 -12   0   -1.40    7.10
  -5 -12   0    6.70    8.60
   5  12   0   -7.00    6.20
   5  12   0   -9.00    8.20
   5  12   0    1.30    9.00
  -6 -12   0   14.80    8.50
  -6 -12   0   26.60    9.70
  -6 -12   0   10.50    6.20
   6  12   0    3.90    9.70
   6  12   0   11.80    9.90
   6  12   0   19.00    6.50
  -7 -12   0   -5.50    6.90
  -7 -12   0   10.90   10.10
  -7 -12   0    1.30   10.80
   7  12   0   -3.20    5.70
   7  12   0    2.90   19.30
   7  12   0    2.00   10.80
  -8 -12   0   -1.20   11.20
  -8 -12   0   19.30   12.00
  -8 -12   0    3.50    7.60
   8  12   0    0.40   11.70
   8  12   0  -11.20   17.40
  -9 -12   0   16.20   13.20
  -9 -12   0    0.90   13.20
  -9 -12   0    1.60    8.80
   9  12   0   -5.80   13.50
   9  12   0   18.30   12.60
 -10 -12   0    7.20   14.90
 -10 -12   0   -6.00   10.60
 -10 -12   0   15.50   16.20
  10  12   0    1.60   13.30
  10  12   0  -23.00   16.80
   9 -13   0  -24.40   17.50
  -9  13   0   -4.50   15.30
   8 -13   0   -3.60   15.30
  -8  13   0   -3.90   21.70
  -8  13   0   -3.10   14.50
   7 -13   0   -6.50   13.10
  -7  13   0    0.40   12.80
  -7  13   0   14.10   23.90
  -7  13   0  -11.80   19.60
   6 -13   0    5.70    8.70
  -6  13   0   14.40   17.90
  -6  13   0   -1.30   11.50
   5 -13   0   -1.90    8.30
  -5  13   0  -13.20   16.30
  -5  13   0    4.70   10.40
  -5  13   0   33.10   22.20
   4 -13   0   10.10    8.70
  -4  13   0   -1.40   10.20
  -4  13   0   29.20   15.20
  -4  13   0   10.90   13.60
   3 -13   0   -1.70    7.30
   3 -13   0   -2.00    5.90
  -3  13   0    8.50   11.60
  -3  13   0    4.90   15.30
  -3  13   0    9.10   10.30
   2 -13   0   12.40    5.90
   2 -13   0    7.20    8.00
  -2  13   0   -8.20    9.10
  -2  13   0   15.80   11.30
  -2  13   0   15.80    7.20
  -2  13   0   -4.20   14.30
   1 -13   0   16.20    7.50
   1 -13   0   19.70    7.50
   1 -13   0   10.50    6.20
  -1  13   0   -8.80   10.60
  -1  13   0   -3.80   15.90
  -1  13   0   -3.70    9.00
  -1  13   0    4.30    6.60
   0 -13   0   11.10    7.00
   0 -13   0   12.10    7.10
   0 -13   0   -2.10    6.90
   0  13   0    1.50    8.60
   0  13   0   -0.10   16.20
   0  13   0    4.60    7.30
   0  13   0   27.20   11.00
  -1 -13   0  -10.30    6.10
  -1 -13   0   -2.30    5.00
  -1 -13   0   10.90    7.90
   1  13   0   16.60   13.40
   1  13   0   -0.40    7.30
   1  13   0   -6.70   10.10
   1  13   0    6.70    8.20
  -2 -13   0    0.90    8.60
  -2 -13   0    3.00    6.90
  -2 -13   0    0.40    5.40
  -2 -13   0    5.70    4.70
   2  13   0    1.00    9.40
   2  13   0   11.90    7.70
   2  13   0    2.20    8.70
  -3 -13   0    3.20    5.60
  -3 -13   0    6.00    8.30
  -3 -13   0    0.30    8.10
  -3 -13   0    4.30    5.50
   3  13   0    4.80    8.60
   3  13   0   -6.20    8.70
   3  13   0   30.90   10.20
  -4 -13   0    2.20    6.50
  -4 -13   0   10.30    9.80
  -4 -13   0   10.40    6.20
   4  13   0    1.60    9.20
   4  13   0  -10.70   13.90
   4  13   0   11.50   10.10
  -5 -13   0   12.90    9.70
  -5 -13   0    5.10    8.00
  -5 -13   0    5.30    6.80
   5  13   0  -11.00   10.10
   5  13   0   -3.10   13.10
   5  13   0   -0.40   10.00
  -6 -13   0   -7.90    7.20
  -6 -13   0   15.90   10.80
  -6 -13   0   -6.80   10.20
   6  13   0   -2.90   11.40
   6  13   0    1.70    7.90
  -7 -13   0   15.20   12.70
  -7 -13   0    9.90   11.40
  -7 -13   0   -9.00    8.80
   7  13   0   11.60    7.20
   7  13   0    7.30   12.80
   7  13   0   -6.50   12.20
  -8 -13   0   27.30   14.60
  -8 -13   0    8.70   12.80
  -8 -13   0    3.40    9.10
   8  13   0   14.00   14.20
   8  13   0   28.70   14.30
  -9 -13   0   -2.30   10.70
  -9 -13   0   -7.80   14.60
  -9 -13   0    2.50   16.60
   9  13   0   12.70   15.50
   9  13   0   -6.80   18.20
   8 -14   0    5.10   19.10
  -8  14   0  -11.10   18.20
   7 -14   0    6.00   16.90
  -7  14   0    9.50   16.50
  -7  14   0   -5.60   15.40
   6 -14   0   -2.20   10.80
  -6  14   0  -28.40   14.60
  -6  14   0    3.60   14.70
  -6  14   0  -20.10   21.00
   5 -14   0   -6.10   10.40
  -5  14   0   20.50   19.60
  -5  14   0   15.20   13.70
  -5  14   0   -9.90   14.30
   4 -14   0    0.00   10.50
  -4  14   0   -6.70   13.10
  -4  14   0   22.50   19.50
  -4  14   0   10.90   14.70
   3 -14   0    5.70    9.60
   3 -14   0    6.10    9.80
  -3  14   0   13.90   18.30
  -3  14   0   11.50   13.40
  -3  14   0   -4.30   13.70
   2 -14   0   17.30    7.20
   2 -14   0   12.50    8.70
  -2  14   0   -5.60   17.20
  -2  14   0   13.00   11.20
  -2  14   0    3.80   13.50
   1 -14   0    0.70    8.50
  -1  14   0   14.20   11.00
  -1  14   0    2.40   16.60
  -1  14   0   32.30   13.10
   0 -14   0   -0.90    8.20
   0 -14   0   17.00    9.00
   0  14   0    4.00   10.60
   0  14   0  -12.60   12.10
   0  14   0   20.30   16.20
  -1 -14   0    7.60    9.30
  -1 -14   0    7.40    8.40
   1  14   0  -21.50   11.40
   1  14   0    2.90   10.00
  -2 -14   0    6.60    6.30
  -2 -14   0   -3.20    9.50
  -2 -14   0   -2.30    9.90
   2  14   0   25.20   10.30
   2  14   0   21.00   12.20
   2  14   0    2.00    9.60
  -3 -14   0    6.30    6.30
  -3 -14   0   -4.70   10.50
  -3 -14   0  -11.50    9.30
   3  14   0    5.00    9.40
   3  14   0   18.10   11.30
   3  14   0   -2.90   10.60
  -4 -14   0    2.40    6.90
  -4 -14   0    2.20   11.90
  -4 -14   0   16.30   10.30
   4  14   0   13.70   12.00
   4  14   0    4.10    9.40
   4  14   0   11.60   12.00
  -5 -14   0   12.70    8.30
  -5 -14   0   -1.20   11.90
   5  14   0  -22.60   13.30
   5  14   0  -31.50   12.50
   5  14   0    7.00    9.50
  -6 -14   0   11.90    8.80
  -6 -14   0  -17.30   16.30
  -6 -14   0   -6.50   12.50
   6  14   0    1.30   13.80
   6  14   0   -5.30   13.70
   6  14   0   -5.10    9.10
  -7 -14   0    8.80   15.30
  -7 -14   0   21.60   10.30
  -7 -14   0    1.70   13.00
   7  14   0   31.30   16.10
   7  14   0    3.20   15.10
   6 -15   0   -4.70   14.30
  -6  15   0  -13.80   18.90
  -6  15   0   -4.50   19.60
   5 -15   0    1.20   13.50
  -5  15   0  -28.30   15.70
  -5  15   0   12.10   19.20
  -5  15   0    3.00   24.00
   4 -15   0    7.30   12.10
  -4  15   0   19.90   22.10
  -4  15   0   -1.00   18.30
  -4  15   0    8.60   15.70
   3 -15   0   -8.90   12.40
  -3  15   0    9.20   17.50
  -3  15   0    1.10   21.00
  -3  15   0    6.80   13.90
   2 -15   0    2.80   11.40
   2 -15   0  -14.50   13.80
  -2  15   0   -5.10   12.90
  -2  15   0  -25.30   20.50
  -2  15   0   -0.50   16.30
   1 -15   0    9.10   10.60
   1 -15   0  -27.30   17.40
  -1  15   0   -7.00   12.70
  -1  15   0  -20.00   20.00
  -1  15   0   11.50   15.90
   0 -15   0   21.20   10.00
   0 -15   0   33.00   12.40
   0  15   0  -14.20   11.80
   0  15   0   27.40   16.20
  -1 -15   0   -2.30   10.10
  -1 -15   0   -6.20   10.80
   1  15   0    3.30   12.40
   1  15   0   -8.10   14.70
  -2 -15   0  -12.20   10.50
  -2 -15   0    3.50    8.20
  -2 -15   0   18.00   12.20
   2  15   0   -1.70   14.80
   2  15   0   -6.90   12.60
  -3 -15   0   -5.60    8.00
  -3 -15   0  -14.70   12.90
  -3 -15   0    4.00   11.80
   3  15   0   -2.70   12.20
   3  15   0  -36.30   14.90
  -4 -15   0    9.90    9.00
  -4 -15   0   -3.70   13.90
  -4 -15   0    1.20   12.40
   4  15   0   -6.00   11.90
   4  15   0    7.20   15.30
  -5 -15   0   12.90   14.30
  -5 -15   0   -7.30    9.20
  -5 -15   0   21.10   16.00
   5  15   0   13.10   17.00
   5  15   0    9.10   18.40
   2 -16   0    6.80   16.60
  -2  16   0  -21.20   16.10
  -2  16   0   18.60   20.90
   1 -16   0  -18.40   13.90
  -1  16   0   -3.60   19.40
  -1  16   0   -8.40   15.60
   0 -16   0    2.20   14.30
   0 -16   0   18.00   12.90
   0  16   0   36.90   19.90
   0  16   0    5.10   15.30
  -1 -16   0    9.60   13.30
  -1 -16   0   17.80   14.70
   1  16   0   15.70   19.50
   1  16   0   -0.20   15.00
  -2 -16   0   10.40   17.80
  -2 -16   0   -3.00   14.60
   2  16   0    7.60   14.70
   2  16   0   13.40   31.40
   4  15  -1   56.99   16.40
   4  15  -1   17.20   11.70
  -4 -15   1   -0.10   14.20
  -4 -15   1   -6.40    9.50
  -4 -15   1  -19.50   13.90
   3  15  -1   -7.50   11.50
   3  15  -1    2.90   16.20
  -3 -15   1    1.90   12.60
  -3 -15   1   -9.10   12.80
  -3 -15   1   12.10    9.10
   2  15  -1   -7.70   12.20
   2  15  -1   -8.90   16.00
  -2 -15   1   -1.60   12.00
  -2 -15   1  -11.30   12.40
   1  15  -1  -30.10   12.70
   1  15  -1   47.30   16.10
  -1 -15   1    9.30   12.40
  -1 -15   1    4.70   11.30
   0  15  -1  -18.50   12.20
   0  15  -1    4.30   15.50
   0 -15   1    1.40   10.80
   0 -15   1   -4.20   12.00
  -1  15  -1  -15.00   12.90
  -1  15  -1   -4.30   15.70
   1 -15   1    4.30    9.90
   1 -15   1   13.00   11.60
  -2  15  -1    0.70   14.10
  -2  15  -1   22.60   16.50
   2 -15   1    7.50   12.30
  -3  15  -1   14.30   17.70
  -3  15  -1   -6.60   13.30
   3 -15   1   -5.20   12.50
  -4  15  -1  -36.20   18.70
  -4  15  -1  -25.30   14.60
   4 -15   1    2.40   13.80
  -5  15  -1   25.50   19.30
  -5  15  -1    4.30   16.60
   5 -15   1  -18.70   13.50
   7  14  -1   -1.20   17.10
  -7 -14   1    0.50   10.60
  -7 -14   1  -12.80   16.90
   6  14  -1  -10.10   14.30
   6  14  -1    4.90    9.00
  -6 -14   1    5.90    9.70
  -6 -14   1   13.00   14.70
  -6 -14   1   16.70   13.10
   5  14  -1    9.90   15.00
   5  14  -1    2.30    9.40
  -5 -14   1  -12.90    7.80
  -5 -14   1   19.30   12.50
  -5 -14   1    3.90   12.10
   4  14  -1   11.60   13.60
   4  14  -1    7.90   10.10
  -4 -14   1   10.60   11.50
  -4 -14   1   14.60   10.70
  -4 -14   1    8.80    7.80
   3  14  -1   30.10   13.00
   3  14  -1   -1.50    9.90
  -3 -14   1   -9.10    6.80
  -3 -14   1   -2.00   10.90
  -3 -14   1   -1.50   10.60
   2  14  -1   -6.50   12.10
   2  14  -1    2.80   10.20
  -2 -14   1    6.60   10.50
  -2 -14   1  -17.10   10.20
  -2 -14   1    2.50    6.90
   1  14  -1   26.60   13.40
   1  14  -1   -1.50   10.40
  -1 -14   1    5.00    9.80
  -1 -14   1   14.30   10.10
   0  14  -1   -4.10   12.40
   0  14  -1   -8.70   10.80
   0 -14   1   -2.30    8.60
   0 -14   1   -5.10    9.60
  -1  14  -1   10.10   13.40
  -1  14  -1   -9.90   10.60
   1 -14   1   -5.10    7.90
   1 -14   1    6.30    9.80
  -2  14  -1    2.10   17.30
  -2  14  -1    2.90   13.40
  -2  14  -1   13.70   14.70
   2 -14   1   14.30    7.60
   2 -14   1   18.70   10.40
  -3  14  -1   -3.70   14.10
  -3  14  -1    9.80   18.00
  -3  14  -1   13.30   12.60
   3 -14   1    8.60   10.10
  -4  14  -1   18.90   14.60
  -4  14  -1   -1.30   18.50
  -4  14  -1    5.50   12.90
   4 -14   1   -4.80   10.40
  -5  14  -1   -8.30   19.90
  -5  14  -1   13.80   15.70
  -5  14  -1   -5.00   13.10
   5 -14   1   -2.00   11.70
  -6  14  -1    4.30   16.10
  -6  14  -1   -0.80   14.90
   6 -14   1   18.40   13.00
  -7  14  -1    6.30   16.60
  -7  14  -1   -9.60   16.50
   7 -14   1   11.60   17.80
   8  13  -1   26.50   14.70
   8  13  -1  -16.60   14.60
  -8 -13   1   -2.70    9.60
  -8 -13   1   16.00   13.60
  -8 -13   1  -17.00   14.60
   7  13  -1   -4.80   13.40
   7  13  -1   -1.10   13.00
   7  13  -1    2.10    9.10
  -7 -13   1  -14.10   12.10
  -7 -13   1    1.70   10.60
  -7 -13   1    4.50    8.50
   6  13  -1    4.40   13.30
   6  13  -1   13.40    8.10
   6  13  -1    9.60   19.00
  -6 -13   1   14.70   11.10
  -6 -13   1    8.80   10.70
  -6 -13   1    5.60    7.40
   5  13  -1   -3.80    7.90
   5  13  -1   -8.20   10.50
   5  13  -1   10.60   16.80
  -5 -13   1   13.20   10.90
  -5 -13   1    4.30    6.80
  -5 -13   1   -5.80    7.90
   4  13  -1  -21.90    9.70
   4  13  -1   -7.10    7.90
   4  13  -1    3.00    9.40
  -4 -13   1   -1.10    6.00
  -4 -13   1  -15.20    9.10
  -4 -13   1   -2.10    6.70
  -4 -13   1    8.90    8.90
   3  13  -1    6.60    8.60
   3  13  -1    1.70    9.90
   3  13  -1   -7.00    8.20
  -3 -13   1   -3.60    5.30
  -3 -13   1   -1.90    7.80
  -3 -13   1    4.50    8.50
  -3 -13   1    3.00    5.70
   2  13  -1   -5.70    9.80
   2  13  -1   22.10    9.50
   2  13  -1   -3.50    8.10
  -2 -13   1    2.50    8.40
  -2 -13   1   -1.10    7.50
  -2 -13   1    0.70    5.40
   1  13  -1   -7.30    9.70
   1  13  -1    3.70    9.50
   1  13  -1   -2.50    7.20
  -1 -13   1   -0.20    5.40
  -1 -13   1    5.50    7.30
  -1 -13   1   17.40    8.10
   0  13  -1   -4.60    8.70
   0  13  -1    1.60    9.30
   0  13  -1    2.90   10.30
   0 -13   1   -8.50    7.20
   0 -13   1    3.40    7.60
  -1  13  -1    3.20    9.00
  -1  13  -1    3.60   11.60
   1 -13   1   11.50    8.10
   1 -13   1   -1.70    6.30
   1 -13   1    5.30    8.10
  -2  13  -1   31.60   15.40
  -2  13  -1   -1.50    9.40
  -2  13  -1    5.10   11.40
   2 -13   1    1.90    7.90
   2 -13   1   -0.70    6.00
   2 -13   1   12.00    9.00
  -3  13  -1   -2.70   14.20
  -3  13  -1   18.80   11.70
  -3  13  -1  -15.80    9.10
   3 -13   1    8.00    5.50
   3 -13   1   13.50    8.40
  -4  13  -1  -20.60    9.60
  -4  13  -1   -4.40   15.00
  -4  13  -1    7.70   12.00
   4 -13   1   -1.10    8.20
  -5  13  -1    9.80   12.30
  -5  13  -1  -28.90   16.50
  -5  13  -1   18.20   12.00
   5 -13   1   10.90    8.80
  -6  13  -1   -0.90   18.90
  -6  13  -1    3.40   12.90
  -6  13  -1    5.70   11.80
   6 -13   1    1.30   10.10
  -7  13  -1   21.80   14.00
  -7  13  -1    6.40   12.70
   7 -13   1   -7.10   12.50
  -8  13  -1   -9.00   14.30
  -8  13  -1   -8.20   14.30
   8 -13   1   -7.40   15.50
  -9  13  -1   15.70   17.90
  -9  13  -1   -0.80   16.60
   9 -13   1   -0.60   18.30
  10  12  -1   30.90   14.90
  10  12  -1    1.20   17.20
 -10 -12   1   28.70   17.00
 -10 -12   1   33.80   18.90
 -10 -12   1    0.00   15.50
   9  12  -1   -6.90   12.80
   9  12  -1   -2.50   14.40
  -9 -12   1   10.70    9.60
  -9 -12   1  -10.20   12.40
  -9 -12   1   14.20   13.90
   8  12  -1   22.00   11.90
   8  12  -1    2.10   12.20
  -8 -12   1  -20.60    7.60
  -8 -12   1  -11.70   11.80
  -8 -12   1   -0.30   10.80
   7  12  -1   14.60   11.80
   7  12  -1   -2.50   10.50
   7  12  -1   -0.20    7.00
  -7 -12   1   -4.90    9.30
  -7 -12   1    1.70   10.50
  -7 -12   1   15.00   11.10
   6  12  -1   12.10   10.00
   6  12  -1   -3.50    6.40
   6  12  -1   23.60   10.10
  -6 -12   1    4.30    6.80
  -6 -12   1  -11.60    7.80
  -6 -12   1    3.00    9.60
   5  12  -1   13.10    8.60
   5  12  -1   21.50    6.70
   5  12  -1   -0.60    9.50
  -5 -12   1    6.80    5.70
  -5 -12   1   30.20    9.10
  -5 -12   1   25.40    7.40
   4  12  -1    7.30    6.70
   4  12  -1    9.40    8.30
   4  12  -1    5.10    7.80
  -4 -12   1   -5.10    4.80
  -4 -12   1    3.90    6.00
  -4 -12   1  -15.70    7.50
   3  12  -1    2.80    7.00
   3  12  -1    3.50    6.80
   3  12  -1   -7.00    7.40
  -3 -12   1    0.50    4.50
  -3 -12   1   14.50    7.60
  -3 -12   1   -0.20    4.80
  -3 -12   1    5.10    7.20
   2  12  -1   -5.80    6.70
   2  12  -1    8.70    8.10
   2  12  -1   -7.50    7.10
  -2 -12   1    6.40    4.20
  -2 -12   1    2.60    6.30
   1  12  -1    6.80    8.20
   1  12  -1  -12.40    6.90
   1  12  -1   10.40    6.00
  -1 -12   1   -0.60    3.40
  -1 -12   1   -7.20    4.20
  -1 -12   1   14.00    6.70
  -1 -12   1   -4.00    6.30
   0  12  -1   -2.20   11.30
   0  12  -1   11.20   11.90
   0  12  -1   -1.80    6.00
   0 -12   1    6.50    6.00
   0 -12   1   13.20    6.10
  -1  12  -1   13.90   12.40
  -1  12  -1   29.20    9.40
  -1  12  -1   23.10    7.30
  -1  12  -1   18.90    8.70
   1 -12   1   25.40    7.10
   1 -12   1   19.60    5.60
   1 -12   1   24.00    6.90
  -2  12  -1    2.10    9.20
  -2  12  -1   -7.10    4.80
  -2  12  -1  -25.60    8.10
  -2  12  -1    2.60   12.10
   2 -12   1    7.70    5.20
   2 -12   1  -11.10    6.30
   2 -12   1   11.60    7.10
  -3  12  -1   -6.20    9.50
  -3  12  -1  -24.10   12.00
  -3  12  -1   -6.20    8.40
  -3  12  -1    3.10    4.40
   3 -12   1   19.00    7.30
   3 -12   1    3.40    4.50
   3 -12   1   -1.70    7.70
  -4  12  -1   -2.50   13.00
  -4  12  -1   -0.30    9.10
  -4  12  -1  -11.30    9.40
   4 -12   1   -1.40    8.60
   4 -12   1   -1.00    4.30
   4 -12   1    5.20    7.00
  -5  12  -1   19.10   13.60
  -5  12  -1  -11.10   10.00
  -5  12  -1  -15.10    9.30
   5 -12   1   -9.50    9.30
   5 -12   1   -3.50    7.10
  -6  12  -1    6.50   10.50
  -6  12  -1   -9.20    9.90
  -6  12  -1    4.50   14.50
   6 -12   1   17.30    7.90
   6 -12   1   -1.10   10.10
  -7  12  -1  -13.70   11.50
  -7  12  -1   -5.50   10.80
  -7  12  -1  -15.20   15.60
   7 -12   1   13.30   12.40
   7 -12   1    2.90   10.60
  -8  12  -1   20.60   12.70
  -8  12  -1  -11.90   11.30
   8 -12   1   20.60   13.10
  -9  12  -1   12.90   14.80
   9 -12   1   -6.60   13.90
 -10  12  -1   17.40   16.70
 -10  12  -1   18.20   16.50
  10 -12   1  -43.10   16.60
  11  11  -1   10.90   16.70
 -11 -11   1    4.30   16.70
 -11 -11   1   35.10   16.00
 -11 -11   1   -8.30   11.20
  10  11  -1    0.30   11.50
  10  11  -1    4.80   14.40
 -10 -11   1   -0.90   13.50
 -10 -11   1   19.20   14.10
 -10 -11   1    9.60    9.50
   9  11  -1    8.20   11.50
   9  11  -1   -9.70   10.70
  -9 -11   1   30.20   12.70
  -9 -11   1  -20.00   11.20
  -9 -11   1   15.40    8.20
   8  11  -1   -0.30    5.60
   8  11  -1   -4.40   10.10
   8  11  -1   13.40   10.10
  -8 -11   1   -4.70    9.60
  -8 -11   1   -2.40    6.70
  -8 -11   1    4.50   10.50
   7  11  -1   10.80    5.90
   7  11  -1    2.80    8.90
   7  11  -1   12.80    9.50
  -7 -11   1   13.80    6.50
  -7 -11   1   10.20   11.10
  -7 -11   1   15.60    9.30
   6  11  -1   26.70    8.50
   6  11  -1   29.20    5.70
   6  11  -1   13.40    8.40
  -6 -11   1   17.80    8.80
  -6 -11   1   19.70    5.90
  -6 -11   1   18.50    7.20
   5  11  -1    0.20    7.10
   5  11  -1  -13.50    7.30
   5  11  -1    3.00    5.30
  -5 -11   1    1.60    7.60
  -5 -11   1    7.50    6.30
  -5 -11   1    1.70    4.90
   4  11  -1    7.50    5.60
   4  11  -1    6.70    6.40
  -4 -11   1   11.20    5.20
  -4 -11   1    9.10    5.30
   3  11  -1   17.30    5.80
   3  11  -1    9.00    5.90
   3  11  -1   11.20    7.30
   3  11  -1   18.50    9.10
  -3 -11   1   12.30    4.50
  -3 -11   1   16.90    6.50
  -3 -11   1   13.00    4.40
   2  11  -1   12.40    9.20
   2  11  -1    2.70    6.20
   2  11  -1    3.80    5.50
   2  11  -1    9.40    7.40
  -2 -11   1   11.30    6.40
  -2 -11   1    8.20    3.80
  -2 -11   1    8.30    4.10
  -2 -11   1    6.40    5.80
   1  11  -1    6.40    7.30
   1  11  -1    5.30    6.90
   1  11  -1    9.20    5.10
   1  11  -1   -5.00    9.60
   1  11  -1   14.80   10.70
  -1 -11   1    1.10    3.70
  -1 -11   1    5.50    5.60
  -1 -11   1    5.00    3.10
  -1 -11   1    5.90    5.40
   0  11  -1    8.00    7.50
   0  11  -1   -1.00    6.50
   0  11  -1    2.80    4.50
   0  11  -1   -8.90    9.60
   0 -11   1    1.50    4.70
   0 -11   1   -0.20    2.10
   0 -11   1   -0.40    3.40
   0 -11   1   -6.40    5.00
  -1  11  -1    1.80    7.20
  -1  11  -1   -0.40    4.40
  -1  11  -1   -3.40    6.30
  -1  11  -1  -12.50    8.90
   1 -11   1    4.70    5.20
   1 -11   1    2.60    4.50
   1 -11   1    7.80    4.90
  -2  11  -1   -4.60    7.00
  -2  11  -1    3.80    4.20
  -2  11  -1  -10.00    9.70
  -2  11  -1   -0.60    7.50
   2 -11   1   -2.60    5.40
   2 -11   1  -22.80   10.10
   2 -11   1    3.30    3.90
   2 -11   1    0.40    5.50
  -3  11  -1   23.30    8.10
  -3  11  -1   12.10    3.70
  -3  11  -1   13.20   10.30
  -3  11  -1   21.70    7.80
   3 -11   1   17.80    6.20
   3 -11   1   13.10    3.90
   3 -11   1   19.30   11.00
   3 -11   1    4.20    5.70
  -4  11  -1    7.20   11.00
  -4  11  -1    9.40    4.20
  -4  11  -1    9.40    7.80
  -4  11  -1    8.80    7.90
   4 -11   1   17.10    3.70
   4 -11   1    4.50    6.90
   4 -11   1   11.90    6.40
  -5  11  -1    5.80    7.80
  -5  11  -1    4.80    8.50
  -5  11  -1   21.00   11.50
   5 -11   1    5.50    6.70
   5 -11   1    3.30    7.90
  -6  11  -1  -10.20   11.40
  -6  11  -1    7.00    8.70
  -6  11  -1    2.70    7.70
   6 -11   1    7.00    6.70
   6 -11   1  -18.00    8.10
  -7  11  -1    6.80    9.60
  -7  11  -1    2.20    8.50
  -7  11  -1   11.80   13.60
   7 -11   1   -7.80    8.30
   7 -11   1    2.40    8.90
  -8  11  -1   10.20    8.80
  -8  11  -1  -18.90   15.30
  -8  11  -1    5.40   10.70
   8 -11   1    5.10   10.80
   8 -11   1   14.50   10.60
  -9  11  -1   -2.30    9.30
  -9  11  -1   10.50   12.10
   9 -11   1    5.90   12.00
   9 -11   1   -3.70   12.60
 -10  11  -1   -1.20   13.40
 -10  11  -1   -3.80   14.20
  10 -11   1    5.70   14.30
  10 -11   1   13.10   23.50
 -11  11  -1  -15.20   16.20
 -11  11  -1   -2.10   17.20
  11 -11   1  -30.90   17.10
  12  10  -1   -7.20   17.10
  12  10  -1   38.80   17.50
 -12 -10   1   -0.20   11.30
 -12 -10   1   17.70   17.20
 -12 -10   1   26.70   17.70
  11  10  -1   -1.20   10.70
  11  10  -1   18.30   15.20
 -11 -10   1  -30.50   13.90
 -11 -10   1   -7.20   13.40
 -11 -10   1   14.00    8.90
  10  10  -1   -1.60   12.50
  10  10  -1    4.00    9.40
 -10 -10   1   49.80   13.80
 -10 -10   1   15.90   12.20
 -10 -10   1    3.80    7.70
   9  10  -1   -5.00    8.30
   9  10  -1   -8.30   10.40
   9  10  -1    5.30    6.60
  -9 -10   1  -16.10   10.30
  -9 -10   1   15.80    6.30
  -9 -10   1    7.90    9.90
   8  10  -1    4.80    4.40
   8  10  -1  -21.00    9.80
   8  10  -1    2.60    8.50
  -8 -10   1   11.30    5.80
  -8 -10   1  -15.10    8.50
  -8 -10   1   11.30    9.00
   7  10  -1    9.60    9.90
   7  10  -1   28.50    8.70
   7  10  -1    9.50    4.70
  -7 -10   1   14.50    8.90
  -7 -10   1   13.20    7.50
  -7 -10   1    7.20    5.60
   6  10  -1   19.20    7.30
   6  10  -1   13.20    4.40
   6  10  -1   13.70    7.50
  -6 -10   1   11.70    6.30
   5  10  -1    5.10    4.30
   5  10  -1   10.30    6.50
   5  10  -1    2.30    6.00
  -5 -10   1   10.10    7.20
  -5 -10   1   14.10    5.50
  -5 -10   1   16.20    4.80
   4  10  -1   -3.60    6.10
   4  10  -1   -2.50    5.40
   4  10  -1    2.40    4.70
  -4 -10   1    0.90    4.00
  -4 -10   1    6.70    6.00
  -4 -10   1   -1.40    4.50
   3  10  -1   15.20    5.10
   3  10  -1   18.60    6.40
   3  10  -1   14.20    6.80
   3  10  -1   21.30    5.30
  -3 -10   1   15.60    3.70
  -3 -10   1   20.30    4.00
  -3 -10   1   14.00    6.10
   2  10  -1   34.50    7.00
   2  10  -1   49.00    8.20
   2  10  -1   47.00    5.40
   2  10  -1   37.50    6.30
  -2 -10   1   34.80    4.40
  -2 -10   1   45.30    4.80
  -2 -10   1   50.59    7.00
   1  10  -1   -5.20    4.10
   1  10  -1   -4.30    8.10
   1  10  -1  -16.30    7.70
   1  10  -1    7.80    5.90
   1  10  -1   -4.00    5.10
  -1 -10   1   -9.10    2.60
  -1 -10   1    6.10    4.20
  -1 -10   1   -0.90    4.20
  -1 -10   1    2.50    2.70
   0  10  -1   12.60    9.30
   0  10  -1   -0.80    7.90
   0  10  -1  -10.70    5.40
   0  10  -1   -2.00    3.70
   0  10  -1    7.90    5.80
   0 -10   1    2.60    3.00
   0 -10   1    0.60    3.90
   0 -10   1    2.40    4.20
   0 -10   1    3.60    2.10
  -1  10  -1   -2.50    6.00
  -1  10  -1    1.50    8.10
  -1  10  -1    0.10    5.80
   1 -10   1    7.20    4.40
   1 -10   1   -2.50    4.10
   1 -10   1   -3.30    3.20
   1 -10   1   -7.20    8.70
  -2  10  -1   44.40    8.90
  -2  10  -1   12.40    6.30
  -2  10  -1   35.80    7.30
   2 -10   1   31.80    5.70
   2 -10   1   36.60    6.00
   2 -10   1   41.70    9.10
   2 -10   1   38.40    4.70
  -3  10  -1   -2.50    5.80
  -3  10  -1   20.30    8.90
  -3  10  -1    8.40    3.00
  -3  10  -1   16.10    6.20
   3 -10   1   -2.20    5.00
   3 -10   1   -1.40   15.60
   3 -10   1    0.00    6.70
   3 -10   1    7.00    3.10
   3 -10   1   15.30    5.20
  -4  10  -1   11.30    6.20
  -4  10  -1   -5.90    8.30
  -4  10  -1    2.30    4.30
  -4  10  -1  -10.20    6.00
   4 -10   1    4.90    5.30
   4 -10   1    3.50   12.20
   4 -10   1    5.00    5.60
   4 -10   1   -1.10    2.90
  -5  10  -1   -8.80    7.20
  -5  10  -1   -5.60    4.40
  -5  10  -1    6.00    6.30
  -5  10  -1    6.60    8.90
   5 -10   1    9.90    7.00
   5 -10   1    9.80   12.60
   5 -10   1   -0.20    5.50
  -6  10  -1   15.40    5.60
  -6  10  -1   21.50   10.70
  -6  10  -1   20.40    6.60
  -6  10  -1   28.20    8.80
   6 -10   1   19.50    7.50
   6 -10   1   25.60    6.80
   6 -10   1   15.00   12.30
  -7  10  -1    4.90    6.40
  -7  10  -1   -7.50   10.80
   7 -10   1   -3.70    7.70
   7 -10   1    3.40    7.80
  -8  10  -1    4.10    9.70
  -8  10  -1  -14.90   12.00
  -8  10  -1    7.50    6.90
   8 -10   1   13.20    9.00
   8 -10   1    7.30    8.50
  -9  10  -1    0.70   11.00
  -9  10  -1   15.60   11.80
  -9  10  -1    1.90    7.50
  -9  10  -1   17.50   14.20
   9 -10   1    5.00   11.20
   9 -10   1   11.70   10.40
 -10  10  -1  -10.90   12.10
 -10  10  -1    7.10   12.00
  10 -10   1    3.60   13.30
  10 -10   1   35.10   12.40
 -11  10  -1   -8.20   14.00
 -11  10  -1    2.90   14.00
  11 -10   1  -19.90   16.90
  11 -10   1    5.90   13.70
 -12  10  -1   12.30   16.40
 -12  10  -1   -6.10   16.70
  12 -10   1    7.60   15.90
  12   9  -1   15.20   14.70
  12   9  -1  -15.70   15.80
 -12  -9   1    2.00   15.70
 -12  -9   1    5.70   10.80
 -12  -9   1    1.90   14.50
  11   9  -1  -16.00   12.00
  11   9  -1    2.00    8.20
 -11  -9   1  -17.00   12.20
 -11  -9   1    7.00   12.00
 -11  -9   1   -4.70    9.00
  10   9  -1   18.30    7.80
  10   9  -1   14.00   10.90
 -10  -9   1   21.40   10.40
 -10  -9   1   -7.10    7.20
 -10  -9   1    1.60   10.80
   9   9  -1   -0.10    7.10
   9   9  -1   -5.30    4.10
   9   9  -1    3.70    9.20
  -9  -9   1    3.20    9.80
  -9  -9   1    0.10    5.70
  -9  -9   1   11.90    9.00
   8   9  -1    9.10    8.60
   8   9  -1   13.70    6.70
   8   9  -1   12.00    3.90
  -8  -9   1    1.20    8.90
  -8  -9   1   14.10    7.80
  -8  -9   1    3.10    5.40
   7   9  -1   22.40   10.80
   7   9  -1   10.00    3.60
   7   9  -1    0.20    7.00
   7   9  -1    6.70    6.20
  -7  -9   1   -0.20    4.80
  -7  -9   1   -4.10    6.30
  -7  -9   1    9.10   10.80
  -7  -9   1   11.80    7.50
   6   9  -1   -6.70    5.80
   6   9  -1   31.00   10.20
   6   9  -1    1.60    5.90
   6   9  -1    3.10    3.40
  -6  -9   1    0.50    4.00
  -6  -9   1   10.10    6.60
  -6  -9   1  -10.80    9.60
  -6  -9   1    5.50    5.40
   5   9  -1   54.89   11.00
   5   9  -1   45.80    5.20
   5   9  -1   55.09    7.50
   5   9  -1   51.99    6.50
  -5  -9   1   50.49    7.60
  -5  -9   1   42.10    5.50
  -5  -9   1   47.00   10.30
  -5  -9   1   58.49    6.70
   4   9  -1   47.40    7.00
   4   9  -1   38.20    6.00
   4   9  -1   23.70   10.80
   4   9  -1   37.70    5.30
  -4  -9   1   39.10    5.30
  -4  -9   1   25.60    6.50
  -4  -9   1   43.80   11.00
  -4  -9   1   44.90    5.30
   3   9  -1    8.90    4.80
   3   9  -1    6.40    4.80
   3   9  -1   -0.90    3.80
   3   9  -1    1.80    4.20
   3   9  -1    1.30    9.90
  -3  -9   1    3.80    4.80
  -3  -9   1   10.90    3.50
  -3  -9   1    8.60    3.10
   2   9  -1    4.80    4.00
   2   9  -1   -2.00    3.60
   2   9  -1    0.70    5.80
   2   9  -1   -3.10    4.60
  -2  -9   1   -0.70    2.40
  -2  -9   1   -1.20    4.00
  -2  -9   1   -1.90    2.90
   1   9  -1   21.80    4.20
   1   9  -1   17.80    5.40
   1   9  -1   20.40    5.30
   1   9  -1   12.70    7.30
   1   9  -1   14.00    6.90
  -1  -9   1   15.10    3.00
  -1  -9   1   25.70    4.40
  -1  -9   1   14.10    2.80
   0   9  -1  128.39    9.60
   0   9  -1  117.19    9.10
   0   9  -1  104.29    7.60
   0   9  -1  127.59   11.80
   0   9  -1  143.39   12.10
   0  -9   1  119.29    5.80
   0  -9   1  122.39   12.40
   0  -9   1  108.69   14.80
   0  -9   1  116.89    7.70
   0  -9   1  125.19    8.30
   0  -9   1  137.29    7.00
  -1   9  -1   24.70    7.80
  -1   9  -1   12.60    5.20
  -1   9  -1   22.30    3.60
  -1   9  -1   22.90    5.70
  -1   9  -1   29.30    9.00
   1  -9   1   19.50    2.00
   1  -9   1   11.60    3.90
   1  -9   1   19.90    7.40
   1  -9   1   28.10   11.00
   1  -9   1   15.80    3.60
  -2   9  -1   15.00    5.50
  -2   9  -1   13.90    5.50
  -2   9  -1   23.70    8.00
  -2   9  -1   15.30    4.60
  -2   9  -1    7.80   10.20
   2  -9   1   24.00   10.70
   2  -9   1   14.20    3.20
   2  -9   1    9.70    4.10
   2  -9   1   14.40    6.60
   2  -9   1   14.50    4.40
  -3   9  -1    4.00    4.90
  -3   9  -1    3.00    7.20
  -3   9  -1   -4.40    4.80
  -3   9  -1   -0.40    2.40
  -3   9  -1    8.00    4.30
   3  -9   1   12.80   10.70
   3  -9   1    9.10    2.70
   3  -9   1   10.00    8.20
   3  -9   1   -1.60    3.90
   3  -9   1    3.30    4.40
  -4   9  -1   10.30    7.50
  -4   9  -1    3.10    5.50
  -4   9  -1    7.60    3.30
  -4   9  -1   -9.50    4.50
   4  -9   1  -15.30   10.50
   4  -9   1    3.70    5.10
   4  -9   1   -7.80    4.10
   4  -9   1   -0.10    2.30
   4  -9   1    6.10    4.30
  -5   9  -1   11.60    6.30
  -5   9  -1   13.60    5.30
  -5   9  -1    8.70    7.70
  -5   9  -1   15.00    3.90
   5  -9   1    7.50    5.00
   5  -9   1    6.60    5.50
   5  -9   1    6.30    9.80
  -6   9  -1    2.00    4.80
  -6   9  -1  -12.80    8.00
  -6   9  -1    0.90    4.60
  -6   9  -1    2.80    6.70
   6  -9   1   -3.50    9.50
   6  -9   1   19.20    6.70
   6  -9   1    5.30    5.40
  -7   9  -1    3.90    7.70
  -7   9  -1    6.30    5.30
  -7   9  -1   22.60    9.50
  -7   9  -1    1.50    5.80
   7  -9   1   -3.30    6.80
   7  -9   1    3.00    6.50
  -8   9  -1    1.20    8.50
  -8   9  -1    4.90    5.60
  -8   9  -1    3.80    9.90
   8  -9   1   -7.90   10.90
  -9   9  -1    3.30   10.60
  -9   9  -1    8.00    6.00
  -9   9  -1   18.10   13.90
   9  -9   1  -13.50    9.70
   9  -9   1   19.90    9.10
 -10   9  -1  -14.30   10.90
 -10   9  -1    4.20    6.40
 -10   9  -1    0.40   13.70
 -10   9  -1   -4.10   10.60
  10  -9   1   -2.10   11.90
  10  -9   1   -0.50   10.00
 -11   9  -1   -4.50   12.20
 -11   9  -1    0.90   11.90
  11  -9   1   -6.50   12.20
 -12   9  -1    6.10   13.90
 -12   9  -1   -0.30   13.90
 -12   9  -1    4.80   15.50
  12  -9   1   21.70   13.50
 -13   9  -1   23.50   16.00
 -13   9  -1    7.80   16.60
  13   8  -1   -4.40   17.30
  13   8  -1  -13.70   14.60
 -13  -8   1   31.20   14.50
 -13  -8   1    9.60    9.90
 -13  -8   1   -1.10   15.80
  12   8  -1    3.10   13.80
  12   8  -1   12.10   13.00
 -12  -8   1  -22.00   13.60
 -12  -8   1    7.70    8.50
 -12  -8   1   15.50   11.90
  11   8  -1    6.90    6.40
  11   8  -1   16.70   10.30
  11   8  -1   28.20   11.40
 -11  -8   1   10.20   10.80
 -11  -8   1    8.90    6.80
 -11  -8   1   21.70   11.60
  10   8  -1    1.50    6.20
  10   8  -1   13.10    8.90
 -10  -8   1   -0.20    5.80
 -10  -8   1   14.80   10.30
 -10  -8   1    7.40    8.90
   9   8  -1    1.40    5.50
   9   8  -1    5.40    7.90
  -9  -8   1   -5.90    8.40
  -9  -8   1    3.30    5.10
   8   8  -1   11.00    3.40
   8   8  -1    9.30    7.50
   8   8  -1    5.80    5.40
   8   8  -1    0.90    8.60
  -8  -8   1    6.90    7.40
  -8  -8   1   -2.80    8.90
  -8  -8   1    3.00    4.70
  -8  -8   1    4.30    7.30
   7   8  -1   -1.90    5.60
   7   8  -1    4.80    5.00
   7   8  -1    4.00    3.00
   7   8  -1   -1.40    8.10
  -7  -8   1    3.30    6.00
  -7  -8   1  -11.50    8.00
  -7  -8   1   -5.50    4.40
  -7  -8   1    1.10    5.80
   6   8  -1   34.00    4.00
   6   8  -1   31.70    6.20
   6   8  -1   39.70    8.50
   6   8  -1   44.90    6.00
  -6  -8   1   36.00    5.90
  -6  -8   1   34.10    8.50
  -6  -8   1   39.40    5.10
  -6  -8   1   40.30    7.10
   5   8  -1   27.10    5.40
   5   8  -1   27.50    3.70
   5   8  -1   26.30    5.40
   5   8  -1   22.80    8.10
  -5  -8   1   27.30    7.90
  -5  -8   1   24.50    4.90
  -5  -8   1   28.70    6.50
  -5  -8   1   22.40    4.20
   4   8  -1  106.59    8.00
   4   8  -1  109.19   10.90
   4   8  -1   99.19    8.40
   4   8  -1  101.39    7.00
  -4  -8   1  123.09   11.00
  -4  -8   1   93.69    8.60
  -4  -8   1  108.99    7.60
  -4  -8   1  102.19    6.70
   3   8  -1    5.90    3.50
   3   8  -1    7.30    8.00
   3   8  -1    1.40    3.80
   3   8  -1    7.20    3.70
  -3  -8   1   -2.50    2.30
  -3  -8   1    8.60    6.80
  -3  -8   1   -1.90    3.90
  -3  -8   1    1.40    2.90
   2   8  -1   32.70    5.40
   2   8  -1   45.10    4.90
   2   8  -1   38.20    7.40
   2   8  -1   37.40    5.60
   2   8  -1   41.90    5.00
   2   8  -1   41.20    6.00
  -2  -8   1   37.30    4.00
  -2  -8   1   41.50    5.60
  -2  -8   1   45.30    7.90
  -2  -8   1   27.10   10.50
  -2  -8   1   36.30    4.10
  -2  -8   1   32.50    7.20
   1   8  -1   26.60    5.30
   1   8  -1   30.70    5.80
   1   8  -1   32.20    4.10
   1   8  -1   25.80    6.70
   1   8  -1   30.40    5.10
   1   8  -1   31.20    7.00
   1   8  -1   27.90    5.10
  -1  -8   1   34.40   11.10
  -1  -8   1   26.00    2.90
  -1  -8   1   16.00    6.70
  -1  -8   1   13.40    6.80
  -1  -8   1   30.50    4.50
  -1  -8   1   24.50    3.20
   0   8  -1   67.29    5.00
   0   8  -1   60.19    8.00
   0   8  -1   52.09    6.40
   0   8  -1   62.09    5.70
   0   8  -1   57.29    7.90
   0   8  -1   44.30    5.70
   0   8  -1   52.29    8.30
   0  -8   1   53.29    3.30
   0  -8   1   40.20    9.70
   0  -8   1   53.49    5.10
   0  -8   1   65.19    4.30
   0  -8   1   73.89    8.60
   0  -8   1   62.79    8.50
   0  -8   1   49.99    5.20
  -1   8  -1   43.70    4.80
  -1   8  -1   33.80    5.30
  -1   8  -1   48.20    8.20
  -1   8  -1   61.59    8.00
  -1   8  -1   48.50    7.20
  -1   8  -1   41.40    5.80
   1  -8   1   39.80    2.50
   1  -8   1   48.70    5.10
   1  -8   1   41.20    9.80
   1  -8   1   46.20    4.50
   1  -8   1   45.90    8.30
   1  -8   1   58.59    7.00
  -2   8  -1   47.80    7.60
  -2   8  -1   51.69    7.90
  -2   8  -1   68.99    9.70
  -2   8  -1   61.39    6.50
  -2   8  -1   41.90    6.10
  -2   8  -1   57.09    5.30
   2  -8   1   59.39   10.30
   2  -8   1   58.89    7.20
   2  -8   1   49.70    5.20
   2  -8   1   55.69    5.80
   2  -8   1   53.49    4.30
   2  -8   1   72.29   10.80
  -3   8  -1    0.80    5.60
  -3   8  -1    7.60    8.40
  -3   8  -1    9.20    2.10
  -3   8  -1    7.50    3.30
  -3   8  -1    7.80    5.70
  -3   8  -1   11.50    4.20
  -3   8  -1    7.20    4.70
   3  -8   1    2.50    3.90
   3  -8   1  -11.00    7.90
   3  -8   1    9.20    4.30
   3  -8   1    2.30    3.10
   3  -8   1    4.50    2.20
  -4   8  -1    7.80    5.60
  -4   8  -1   -0.30    2.30
  -4   8  -1   -4.10    3.30
  -4   8  -1   -0.50    4.40
  -4   8  -1    2.10    4.00
  -4   8  -1   -1.80    6.00
   4  -8   1    0.30    2.90
   4  -8   1    5.00    4.30
   4  -8   1    2.30    3.20
   4  -8   1    2.90    7.30
  -5   8  -1    6.90    3.60
  -5   8  -1    0.30    3.10
  -5   8  -1    3.10    6.50
  -5   8  -1    0.40    4.00
  -5   8  -1   -3.30    5.50
  -5   8  -1   -3.60    5.50
   5  -8   1   -4.90    7.20
   5  -8   1   -8.10    4.50
   5  -8   1   -2.80    3.50
  -6   8  -1   26.00    6.90
  -6   8  -1   33.50    5.40
  -6   8  -1   30.90    8.10
  -6   8  -1   25.50    4.70
  -6   8  -1   29.00    4.60
  -6   8  -1   29.30    6.80
   6  -8   1   32.80    6.40
   6  -8   1   27.10    7.60
   6  -8   1   26.40    5.70
  -7   8  -1    7.60    4.60
  -7   8  -1   13.10    7.80
  -7   8  -1    4.40    6.50
  -7   8  -1   -2.30    6.30
  -7   8  -1   -3.30    5.10
   7  -8   1  -14.50    5.90
   7  -8   1    1.60    5.60
  -8   8  -1   19.90    7.90
  -8   8  -1   25.20    9.40
  -8   8  -1   15.30    5.00
  -8   8  -1    6.60    7.00
  -8   8  -1   24.50    7.00
   8  -8   1   30.70    7.20
   8  -8   1    3.20    7.20
  -9   8  -1    1.90    5.10
  -9   8  -1   -8.90   10.10
  -9   8  -1    8.50    8.70
  -9   8  -1    8.00    8.60
   9  -8   1   -8.70    8.50
   9  -8   1    3.20    8.50
 -10   8  -1    7.60    5.00
 -10   8  -1    1.60   11.90
 -10   8  -1   -2.80    9.10
 -10   8  -1   15.00   17.10
  10  -8   1   -7.10   11.00
  10  -8   1    6.90    8.70
 -11   8  -1    7.40   17.80
 -11   8  -1   16.00   11.50
 -11   8  -1    2.30   14.20
  11  -8   1    4.50   14.10
  11  -8   1  -26.40    9.80
 -12   8  -1   24.50   12.60
 -12   8  -1   17.20   12.10
  12  -8   1   -4.50   12.00
 -13   8  -1   16.70   14.20
 -13   8  -1   26.20   16.10
 -13   8  -1   19.00   13.50
  14   7  -1   43.50   21.80
  14   7  -1   -5.80   15.50
 -14  -7   1  -24.70   17.20
 -14  -7   1  -10.20   11.00
 -14  -7   1   18.80   29.70
  13   7  -1   17.50   12.70
  13   7  -1    0.20   16.50
 -13  -7   1   24.90   14.70
 -13  -7   1    8.00   12.90
 -13  -7   1   10.00    9.40
  12   7  -1   11.70   11.50
  12   7  -1   -1.80   12.40
 -12  -7   1   -3.70   10.60
 -12  -7   1  -10.80   12.20
 -12  -7   1    3.40    7.40
  11   7  -1    5.70    5.20
  11   7  -1    5.30   10.80
  11   7  -1    9.60    9.50
 -11  -7   1   11.70    9.40
 -11  -7   1    7.20    6.70
 -11  -7   1    2.10   10.60
  10   7  -1    2.00    7.50
  10   7  -1   -1.20    4.90
 -10  -7   1   15.90    9.10
 -10  -7   1   -6.40    8.30
 -10  -7   1   -9.40    5.60
   9   7  -1   -3.20    7.20
   9   7  -1    5.60    4.50
   9   7  -1   15.90   10.60
  -9  -7   1    1.70    7.40
  -9  -7   1    8.50    7.30
  -9  -7   1  -12.20    4.80
  -9  -7   1  -13.10    7.30
   8   7  -1    0.80    4.10
   8   7  -1    0.90    6.10
   8   7  -1    0.40    5.60
   8   7  -1   -1.30    2.80
   8   7  -1    3.70   10.10
  -8  -7   1   -2.80    6.30
  -8  -7   1    2.60    6.40
  -8  -7   1    4.80    6.90
  -8  -7   1    2.20    4.30
   7   7  -1    8.40    6.10
   7   7  -1    0.40    5.20
   7   7  -1   -2.50    9.10
   7   7  -1    6.90    2.70
   7   7  -1    4.70    4.00
  -7  -7   1    0.30    5.30
  -7  -7   1   14.00    6.30
  -7  -7   1   18.40    6.60
  -7  -7   1    6.70    3.90
   6   7  -1   23.20    8.30
   6   7  -1   21.80    5.00
   6   7  -1   38.10    3.70
   6   7  -1   26.20    4.90
   6   7  -1   16.60    6.10
  -6  -7   1   30.00    6.70
  -6  -7   1   16.30    4.80
  -6  -7   1   21.60    4.20
  -6  -7   1   17.80    5.60
   5   7  -1   70.39    5.10
   5   7  -1   62.09    6.50
   5   7  -1  102.59   10.90
   5   7  -1   73.19    6.80
   5   7  -1   91.49    8.60
  -5  -7   1   75.49    8.10
  -5  -7   1   54.89    5.20
  -5  -7   1   75.49    7.20
  -5  -7   1   67.29    6.90
   4   7  -1   62.09    8.00
   4   7  -1   44.70    6.80
   4   7  -1   62.29    6.20
   4   7  -1   58.09    4.80
   4   7  -1   57.39    5.60
   4   7  -1   70.59    8.90
  -4  -7   1   54.99    5.50
  -4  -7   1   37.20    5.30
  -4  -7   1   36.90   11.20
  -4  -7   1   50.99    6.80
  -4  -7   1   50.99    4.60
  -4  -7   1   44.60    7.50
   3   7  -1  436.56   17.40
   3   7  -1  415.96   20.20
   3   7  -1  409.46   20.30
   3   7  -1  416.26   18.20
   3   7  -1  388.56   18.50
   3   7  -1  447.76   18.30
   3   7  -1  442.06   18.90
  -3  -7   1  383.96   19.40
  -3  -7   1  437.66   17.70
  -3  -7   1  427.46   20.30
  -3  -7   1  380.96   23.20
  -3  -7   1  447.26   19.10
  -3  -7   1  435.26   18.00
   2   7  -1    8.30    3.60
   2   7  -1    6.40    3.30
   2   7  -1    8.30    3.00
   2   7  -1    5.20    4.00
   2   7  -1   18.70    5.80
   2   7  -1   16.00    3.70
   2   7  -1    6.80    4.70
  -2  -7   1    7.20    2.40
  -2  -7   1    9.10    2.20
  -2  -7   1    6.20    3.40
  -2  -7   1    6.90    5.30
  -2  -7   1   12.30    5.50
  -2  -7   1    9.90    8.30
   1   7  -1    7.30    3.60
   1   7  -1   11.50    2.70
   1   7  -1   17.30    5.30
   1   7  -1    7.10    3.60
   1   7  -1    7.90    4.50
   1   7  -1    1.90    4.50
   1   7  -1   11.90    3.60
  -1  -7   1    6.40    1.80
  -1  -7   1   14.20    4.80
  -1  -7   1   16.70    8.00
  -1  -7   1   10.70    3.50
  -1  -7   1    9.60    2.30
  -1  -7   1    6.70    5.40
   0   7  -1  195.78   10.20
   0   7  -1  185.98   10.70
   0   7  -1  175.88    8.40
   0   7  -1  193.28   11.30
   0   7  -1  185.68    9.10
   0   7  -1  177.98   10.00
   0   7  -1  175.38   11.70
   0  -7   1  173.88    8.20
   0  -7   1  179.88    7.60
   0  -7   1  150.58   10.70
   0  -7   1  170.88   13.20
   0  -7   1  195.18   10.90
   0  -7   1  183.38    9.10
   0  -7   1  179.68    9.00
  -1   7  -1  122.09    8.70
  -1   7  -1  122.89    6.80
  -1   7  -1  116.89    7.90
  -1   7  -1  118.79    7.80
  -1   7  -1  126.49    9.40
  -1   7  -1  113.99    9.50
   1  -7   1  121.29    5.00
   1  -7   1  108.99   10.20
   1  -7   1  124.89    7.10
   1  -7   1  117.69    8.70
   1  -7   1  127.69   11.30
   1  -7   1  118.89    6.50
   1  -7   1  127.39    6.10
  -2   7  -1   97.09    7.10
  -2   7  -1   95.59    5.80
  -2   7  -1   82.29    9.00
  -2   7  -1  105.99    9.70
  -2   7  -1   89.19    7.30
  -2   7  -1   96.89    7.60
   2  -7   1   96.59    5.50
   2  -7   1  120.59   10.40
   2  -7   1  108.49    6.50
   2  -7   1   92.79    7.50
   2  -7   1  103.29    6.00
   2  -7   1   98.09   10.50
  -3   7  -1   53.59    7.60
  -3   7  -1   45.60    5.70
  -3   7  -1   36.10    3.10
  -3   7  -1   43.50    4.90
  -3   7  -1   42.40    5.50
  -3   7  -1   46.40    4.10
  -3   7  -1   53.89    8.30
   3  -7   1   44.90    7.60
   3  -7   1   37.80    3.20
   3  -7   1   33.80    4.50
   3  -7   1   41.70    4.70
  -4   7  -1    6.10    5.40
  -4   7  -1   -3.10    2.50
  -4   7  -1    2.30    3.90
  -4   7  -1   -2.30    2.00
  -4   7  -1    0.60    3.30
  -4   7  -1    0.30    7.10
  -4   7  -1    6.70    4.00
   4  -7   1    0.00    5.60
   4  -7   1    1.60    2.40
   4  -7   1   -0.50    2.70
   4  -7   1   -1.30    1.40
   4  -7   1   -1.70    3.50
  -5   7  -1  314.77   13.30
  -5   7  -1  300.77   13.30
  -5   7  -1  302.67   14.30
  -5   7  -1  288.27   15.70
  -5   7  -1  323.87   14.50
  -5   7  -1  315.47   16.60
   5  -7   1  314.97   16.00
   5  -7   1  324.47   14.60
   5  -7   1  286.97   15.00
  -6   7  -1   24.00    3.90
  -6   7  -1    4.40    3.70
  -6   7  -1   27.70    6.80
  -6   7  -1   19.00    4.00
  -6   7  -1   16.60    5.40
  -6   7  -1   30.20    4.80
   6  -7   1   15.80    4.80
   6  -7   1   16.80    5.40
  -7   7  -1   13.70    4.00
  -7   7  -1   10.70    7.70
  -7   7  -1   21.30    5.30
  -7   7  -1    6.30    5.70
  -7   7  -1   20.70    4.20
  -7   7  -1   17.60    4.80
   7  -7   1   18.30    5.20
   7  -7   1    1.80    5.80
  -8   7  -1   -0.90    3.60
  -8   7  -1   -6.10    5.80
  -8   7  -1    0.80    1.90
  -8   7  -1    1.30    8.10
  -8   7  -1    3.40    6.70
  -8   7  -1   -3.80    4.60
   8  -7   1    1.20    6.60
   8  -7   1  -10.50    4.90
  -9   7  -1    9.50    8.00
  -9   7  -1    2.10    3.10
  -9   7  -1   10.50    7.30
  -9   7  -1    9.70    8.90
  -9   7  -1    7.60    5.30
  -9   7  -1    9.00    6.40
  -9   7  -1    4.80    7.00
   9  -7   1   -0.10    7.70
   9  -7   1   16.60    6.50
 -10   7  -1    2.20    3.60
 -10   7  -1   -3.30    4.00
 -10   7  -1   11.90    8.10
 -10   7  -1    3.00    9.90
 -10   7  -1   -2.10    8.00
  10  -7   1    0.50    9.10
 -11   7  -1   -0.90   16.00
 -11   7  -1    5.20    4.60
 -11   7  -1   -1.70    9.10
 -11   7  -1    4.60   12.10
  11  -7   1  -10.20   11.70
  11  -7   1    8.60    8.60
 -12   7  -1   14.60   11.70
 -12   7  -1   16.40   10.40
 -12   7  -1   -1.70   10.40
  12  -7   1    1.40   14.50
 -13   7  -1   13.20   12.20
 -13   7  -1   12.00   12.60
 -13   7  -1   21.80   14.40
 -14   7  -1   28.00   14.60
 -14   7  -1   12.00   18.40
  14   6  -1  -20.60   14.00
  14   6  -1    4.60   19.80
 -14  -6   1   -3.90   10.20
 -14  -6   1    1.40   14.40
 -14  -6   1    6.50   15.70
  13   6  -1   -0.40   15.40
  13   6  -1    8.40   12.00
 -13  -6   1    5.70   11.30
 -13  -6   1   -1.10    8.30
 -13  -6   1    1.60   12.60
  12   6  -1    7.50   10.30
  12   6  -1   -1.70   10.70
 -12  -6   1    1.30   10.30
 -12  -6   1   -2.60    7.40
 -12  -6   1   -0.60   16.90
  11   6  -1   -6.10    3.90
  11   6  -1   16.80    8.80
  11   6  -1  -10.50    8.60
 -11  -6   1   19.50    9.40
 -11  -6   1   10.40    8.80
 -11  -6   1    0.90    6.40
  10   6  -1   16.70    7.90
  10   6  -1   28.10    8.70
  10   6  -1   24.00    4.40
 -10  -6   1   15.10    6.20
 -10  -6   1   29.80    9.00
   9   6  -1   40.00    8.30
   9   6  -1   48.70    5.10
   9   6  -1   49.00    9.80
   9   6  -1   54.89    6.00
  -9  -6   1   51.19    6.80
  -9  -6   1   50.09    8.70
  -9  -6   1   49.00    8.50
  -9  -6   1   49.30    6.70
   8   6  -1   13.30    5.80
   8   6  -1   17.80    4.90
   8   6  -1   12.50    3.80
   8   6  -1   19.70    7.90
  -8  -6   1   22.60    5.00
  -8  -6   1   29.50    5.70
  -8  -6   1   22.50    6.50
  -8  -6   1   16.50    5.90
   7   6  -1   22.70    5.10
   7   6  -1   25.60    3.90
   7   6  -1   22.60    5.00
   7   6  -1   23.30    7.90
   7   6  -1   27.00    2.90
  -7  -6   1   36.10    6.40
  -7  -6   1   27.90    5.30
  -7  -6   1   24.00    5.80
  -7  -6   1   24.50    4.50
   6   6  -1  127.39   11.30
   6   6  -1  129.59    8.90
   6   6  -1  152.88    6.90
   6   6  -1  147.69    8.30
   6   6  -1  144.19    9.60
  -6  -6   1  140.19   12.40
  -6  -6   1  127.89    9.30
  -6  -6   1  137.69    8.00
  -6  -6   1  150.98    9.50
  -6  -6   1  138.69    9.40
   5   6  -1    4.60    3.50
   5   6  -1    2.20    2.00
   5   6  -1    1.00    3.00
   5   6  -1   -5.60    4.90
   5   6  -1   -4.80    5.70
   5   6  -1    2.00    4.10
  -5  -6   1    1.90    9.00
  -5  -6   1    2.80    5.80
  -5  -6   1    2.10    4.00
  -5  -6   1    4.70    3.70
  -5  -6   1    5.10    3.40
  -5  -6   1   -2.60    2.10
   4   6  -1   74.29    5.10
   4   6  -1   80.69    7.20
   4   6  -1   75.39    6.10
   4   6  -1   84.39    8.40
   4   6  -1   76.89    5.90
   4   6  -1   85.59    7.40
  -4  -6   1   75.99    6.00
  -4  -6   1   88.79    6.50
  -4  -6   1   78.59    7.00
  -4  -6   1   90.49    8.50
  -4  -6   1   77.99    5.20
  -4  -6   1   98.69   11.30
   3   6  -1   -1.60    4.40
   3   6  -1    2.30    4.60
   3   6  -1   -2.50    3.20
   3   6  -1    1.10    2.50
   3   6  -1    6.70    2.60
   3   6  -1   -7.40    2.10
   3   6  -1    0.70    2.40
  -3  -6   1    0.70    3.70
  -3  -6   1   -2.70    6.70
  -3  -6   1   -0.30    4.40
  -3  -6   1    4.40    2.60
  -3  -6   1    0.80    1.60
  -3  -6   1    4.20    2.60
   2   6  -1   68.09    5.40
   2   6  -1   49.80    5.00
   2   6  -1   54.79    4.90
   2   6  -1   63.69    7.20
   2   6  -1   56.79    5.30
   2   6  -1   63.59    6.60
   2   6  -1   47.50    4.40
  -2  -6   1   61.89    8.90
  -2  -6   1   51.09    4.10
  -2  -6   1   46.30    3.60
  -2  -6   1   55.89    4.90
  -2  -6   1   62.69    6.30
  -2  -6   1   66.79    6.80
   1   6  -1   99.29    6.70
   1   6  -1  100.79    8.10
   1   6  -1  107.09    5.60
   1   6  -1  104.89    7.70
   1   6  -1  104.59    6.80
   1   6  -1  103.89    6.10
   1   6  -1  100.99    6.30
  -1  -6   1   95.49    5.10
  -1  -6   1   87.69    7.20
  -1  -6   1   92.19    6.00
  -1  -6   1   96.29    5.10
  -1  -6   1  104.99    7.50
  -1  -6   1  101.69    9.90
   0   6  -1   77.29    5.90
   0   6  -1   75.59    7.80
   0   6  -1   77.49    4.30
   0   6  -1   65.49    4.60
   0   6  -1   70.79    5.60
   0   6  -1   72.19    6.30
   0   6  -1   64.59    6.60
   0  -6   1   72.09    3.60
   0  -6   1   74.19    7.00
   0  -6   1   71.49    6.40
   0  -6   1  105.09    9.60
   0  -6   1   71.99    4.10
   0  -6   1   61.69    4.80
   0  -6   1   75.89    4.90
  -1   6  -1    2.10    2.50
  -1   6  -1   11.20    3.60
  -1   6  -1    7.10    2.00
  -1   6  -1    7.40    4.20
  -1   6  -1    2.30    2.70
  -1   6  -1    8.10    3.90
   1  -6   1    6.70    2.10
   1  -6   1   -1.90    4.70
   1  -6   1    7.80    1.00
   1  -6   1    9.90    4.30
   1  -6   1    4.90    3.40
   1  -6   1    6.40    1.70
   1  -6   1    4.50    1.90
  -2   6  -1    5.30    5.00
  -2   6  -1   -3.70    1.70
  -2   6  -1    2.40    3.00
  -2   6  -1    1.10    2.50
  -2   6  -1   10.30    4.40
  -2   6  -1    0.20    2.80
   2  -6   1   -0.70    4.60
   2  -6   1    2.10    2.30
   2  -6   1   -0.40    2.20
   2  -6   1    0.00    1.50
   2  -6   1   -1.70    2.90
   2  -6   1    3.40    4.70
  -3   6  -1  216.88   10.70
  -3   6  -1  237.28    9.80
  -3   6  -1  223.38   10.70
  -3   6  -1  216.78   12.90
  -3   6  -1  228.78   12.30
  -3   6  -1  210.08   11.50
   3  -6   1  217.48   10.50
   3  -6   1  221.68    9.20
   3  -6   1  239.78   12.50
   3  -6   1  223.48   10.20
   3  -6   1  221.58   10.60
   3  -6   1  216.08   12.60
  -4   6  -1   17.80    3.50
  -4   6  -1   16.60    4.10
  -4   6  -1   11.40    5.60
  -4   6  -1   20.70    6.50
  -4   6  -1   19.10    3.50
  -4   6  -1   17.60    2.40
  -4   6  -1   15.80    4.60
  -4   6  -1   16.50    2.70
  -4   6  -1   18.00    3.80
   4  -6   1   18.10    3.20
   4  -6   1   15.60    3.60
   4  -6   1   18.30    1.90
   4  -6   1   17.00    4.80
   4  -6   1   16.40    1.70
  -5   6  -1  308.97   17.90
  -5   6  -1  330.57   15.20
  -5   6  -1  326.27   13.80
  -5   6  -1  335.47   13.70
  -5   6  -1  315.47   15.90
  -5   6  -1  313.27   17.70
  -5   6  -1  337.07   14.10
  -5   6  -1  303.77   16.10
   5  -6   1  346.47   15.40
   5  -6   1  328.47   15.60
   5  -6   1  339.67   14.90
  -6   6  -1   55.39    4.90
  -6   6  -1   50.59    3.30
  -6   6  -1   46.00    2.90
  -6   6  -1   48.80    7.10
  -6   6  -1   51.39    5.00
  -6   6  -1   37.60    5.90
  -6   6  -1   48.40    4.70
   6  -6   1   42.20    5.10
   6  -6   1   49.40    6.20
  -7   6  -1    3.80    4.20
  -7   6  -1    5.70    5.00
  -7   6  -1    4.20    6.00
  -7   6  -1    7.20    3.00
  -7   6  -1    2.70    3.00
  -7   6  -1    5.50    6.10
  -7   6  -1    0.20    3.00
  -7   6  -1    0.10    2.10
   7  -6   1    4.70    3.70
   7  -6   1    6.70    5.20
  -8   6  -1    5.20    4.20
  -8   6  -1   12.00    6.10
  -8   6  -1    2.00    8.50
  -8   6  -1   18.60    5.90
  -8   6  -1   18.80    6.20
  -8   6  -1   14.10    7.20
  -8   6  -1   14.40    3.30
  -8   6  -1    9.90    3.20
   8  -6   1   12.90    4.70
   8  -6   1   14.30    6.60
  -9   6  -1   12.00    3.10
  -9   6  -1    7.70    7.30
  -9   6  -1    4.20    6.20
  -9   6  -1    7.90    3.80
  -9   6  -1   -3.20    5.40
  -9   6  -1    6.50    3.50
  -9   6  -1   10.50    8.10
   9  -6   1   -7.80    7.00
   9  -6   1   -0.60    5.10
 -10   6  -1    2.10    3.00
 -10   6  -1   -2.00    6.70
 -10   6  -1   21.20    7.10
 -10   6  -1   -0.60    4.00
 -10   6  -1    0.70    4.10
 -10   6  -1    3.40    9.10
  10  -6   1   10.00    8.60
  10  -6   1   -5.40    6.40
 -11   6  -1  -12.30   10.70
 -11   6  -1   -6.10    9.50
 -11   6  -1   -2.80    8.30
 -11   6  -1    3.40    3.10
 -11   6  -1   -0.20    7.60
 -11   6  -1    2.40    7.90
  11  -6   1   -1.10   11.50
 -12   6  -1    9.10   13.10
 -12   6  -1    2.80    9.70
 -12   6  -1   -5.20    8.70
 -12   6  -1    7.60    9.60
 -12   6  -1  -11.30    9.60
  12  -6   1  -14.80   13.20
 -13   6  -1   32.60   10.10
 -13   6  -1    4.80   11.00
 -13   6  -1   -3.40   14.30
 -13   6  -1    6.50   10.90
 -14   6  -1   -4.10   15.10
 -14   6  -1    6.00   12.60
  14   5  -1   37.00   18.10
  14   5  -1    9.70   13.40
 -14  -5   1    3.90   14.10
 -14  -5   1   11.30   10.70
 -14  -5   1   -0.20   12.80
  13   5  -1   -9.00   13.30
  13   5  -1    9.40   10.10
 -13  -5   1    7.80    8.60
 -13  -5   1   -6.10   10.10
  12   5  -1   -0.70   10.10
  12   5  -1    9.40    8.70
 -12  -5   1    5.30    7.30
 -12  -5   1   23.20    9.70
 -12  -5   1   15.70   10.00
  11   5  -1   12.60    8.90
  11   5  -1   15.10    7.90
 -11  -5   1   21.40    8.60
 -11  -5   1   18.70    8.30
  10   5  -1    9.30    5.30
  10   5  -1    2.50    4.70
  10   5  -1   17.20    6.80
  10   5  -1    5.40    3.30
  10   5  -1    9.80    7.20
 -10  -5   1    7.70    6.70
 -10  -5   1    3.50    4.70
 -10  -5   1    1.80    5.60
 -10  -5   1    5.90    7.00
   9   5  -1   34.70    7.10
   9   5  -1   29.90    6.10
   9   5  -1   38.70    4.20
  -9  -5   1   36.40    6.10
  -9  -5   1   39.20    7.80
  -9  -5   1   47.60    7.40
   8   5  -1   62.49    7.50
   8   5  -1   56.99    5.50
   8   5  -1   67.29    7.60
   8   5  -1   48.90    5.00
  -8  -5   1   69.39    6.40
  -8  -5   1   68.49    8.20
  -8  -5   1   75.29    8.00
  -8  -5   1   65.79    6.60
   7   5  -1    1.30    3.20
   7   5  -1   -4.90    5.40
   7   5  -1    1.80    1.80
   7   5  -1    2.10    3.80
   7   5  -1    3.60    2.60
  -7  -5   1    1.60    3.80
  -7  -5   1    1.50    4.00
  -7  -5   1    5.70    3.30
  -7  -5   1    3.70    3.40
  -7  -5   1    4.20    6.50
   6   5  -1    7.00    3.50
   6   5  -1    7.60    3.50
   6   5  -1   12.60    4.80
   6   5  -1    2.90    2.50
   6   5  -1    6.00    1.70
   6   5  -1    3.60    4.70
  -6  -5   1    3.20    8.70
  -6  -5   1    7.20    5.90
  -6  -5   1   12.40    6.00
  -6  -5   1    6.40    2.90
  -6  -5   1    1.90    3.30
  -6  -5   1    9.80    3.40
  -6  -5   1   10.70    4.30
   5   5  -1   72.69    7.10
   5   5  -1   72.29    4.00
   5   5  -1   68.79    5.80
   5   5  -1   72.09    7.50
   5   5  -1   72.89    5.30
   5   5  -1   74.69    5.90
  -5  -5   1   68.29    7.00
  -5  -5   1   72.99   10.70
  -5  -5   1   66.99    5.80
  -5  -5   1   69.09    4.90
  -5  -5   1   77.59    6.30
  -5  -5   1   88.79    8.10
   4   5  -1  130.79    7.50
   4   5  -1  111.89    7.20
   4   5  -1  122.39    8.20
   4   5  -1  119.69    6.80
   4   5  -1  109.79    7.70
   4   5  -1  122.09    5.90
  -4  -5   1  118.99    7.10
  -4  -5   1  110.29    8.30
  -4  -5   1  110.69    6.30
  -4  -5   1  120.39    7.30
  -4  -5   1  126.39   10.90
  -4  -5   1  113.49    7.00
   3   5  -1   57.79    5.10
   3   5  -1   64.89    5.90
   3   5  -1   64.89    4.90
   3   5  -1   59.09    6.10
   3   5  -1   63.79    3.60
   3   5  -1   65.29    4.30
   3   5  -1   54.99    4.50
  -3  -5   1   53.79    3.80
  -3  -5   1   83.09    9.00
  -3  -5   1   61.59    5.10
  -3  -5   1   64.99    6.10
  -3  -5   1   65.49    5.20
  -3  -5   1   75.59    5.10
   2   5  -1   45.60    4.40
   2   5  -1   46.30    5.00
   2   5  -1   49.50    4.30
   2   5  -1   48.50    4.00
   2   5  -1   49.40    3.80
  -2  -5   1   49.99    5.30
  -2  -5   1   49.80    3.30
  -2  -5   1   50.99    4.90
  -2  -5   1   51.69    4.30
  -2  -5   1   45.90    6.90
   1   5  -1  966.40   36.80
   1   5  -1  969.80   37.10
   1   5  -1  934.61   37.50
   1   5  -1  987.40   37.80
   1   5  -1  950.90   38.60
   1   5  -1  918.11   37.30
   1   5  -1  971.40   36.60
  -1  -5   1 1001.80   39.30
  -1  -5   1  930.61   37.70
  -1  -5   1 1015.30   37.80
  -1  -5   1  914.01   36.40
  -1  -5   1  931.81   37.20
  -1  -5   1  938.91   36.50
   0   5  -1   50.99    5.40
   0   5  -1   69.39    5.00
   0   5  -1   52.19    5.60
   0   5  -1   53.49    4.50
   0   5  -1   53.89    4.60
   0   5  -1   59.59    3.80
   0  -5   1   67.19    6.70
   0  -5   1   56.69    3.70
   0  -5   1   61.29    5.00
   0  -5   1   53.79    3.20
   0  -5   1   57.49    3.00
   0  -5   1   64.39    4.00
   0  -5   1   55.69    5.40
  -1   5  -1  406.56   16.50
  -1   5  -1  374.36   16.40
  -1   5  -1  376.56   16.80
  -1   5  -1  410.36   17.10
  -1   5  -1  408.66   15.60
   1  -5   1  398.16   15.80
   1  -5   1  403.86   16.50
   1  -5   1  390.86   14.70
   1  -5   1  374.86   15.40
   1  -5   1  385.56   17.30
   1  -5   1  361.86   15.90
   1  -5   1  379.06   17.70
  -2   5  -1  787.32   32.80
  -2   5  -1  822.72   32.70
  -2   5  -1  836.92   30.90
  -2   5  -1  846.92   31.60
  -2   5  -1  752.32   32.30
   2  -5   1  790.82   31.40
   2  -5   1  793.02   32.80
   2  -5   1  814.62   30.90
   2  -5   1  839.02   31.70
   2  -5   1  845.92   31.70
   2  -5   1  736.63   33.50
  -3   5  -1  413.06   16.30
  -3   5  -1  385.96   18.10
  -3   5  -1  418.66   15.60
  -3   5  -1  373.06   17.50
  -3   5  -1  404.86   16.50
  -3   5  -1  369.56   17.40
  -3   5  -1  414.06   15.80
  -3   5  -1  401.46   16.60
   3  -5   1  391.86   15.40
   3  -5   1  411.06   16.70
   3  -5   1  391.46   18.00
   3  -5   1  360.16   17.30
   3  -5   1  402.76   16.00
  -4   5  -1  132.59    6.20
  -4   5  -1  136.59    6.40
  -4   5  -1  126.09    8.40
  -4   5  -1  124.99    6.70
  -4   5  -1  118.89    7.80
  -4   5  -1  132.99    5.10
  -4   5  -1  129.79    7.40
  -4   5  -1  134.19    9.90
   4  -5   1  128.49    6.90
   4  -5   1  114.39    7.30
  -5   5  -1   13.10    9.50
  -5   5  -1    8.90    3.40
  -5   5  -1   11.20    2.40
  -5   5  -1   10.60    2.30
  -5   5  -1    6.00    1.80
  -5   5  -1   23.40    4.40
  -5   5  -1   10.80    5.60
  -5   5  -1    9.30    3.90
  -5   5  -1   12.60    3.70
  -5   5  -1   10.80    2.10
   5  -5   1    8.90    2.80
   5  -5   1    7.20    3.90
  -6   5  -1  217.58   14.10
  -6   5  -1  215.18   14.50
  -6   5  -1  249.38   11.00
  -6   5  -1  225.98   10.10
  -6   5  -1  230.38   11.70
  -6   5  -1  227.98   12.10
  -6   5  -1  217.08   12.30
  -6   5  -1  212.98   10.00
   6  -5   1  248.48   11.30
   6  -5   1  231.28   12.30
  -7   5  -1  106.69    8.00
  -7   5  -1   90.99    6.60
  -7   5  -1  106.69    5.80
  -7   5  -1  122.39   10.00
  -7   5  -1  112.99    9.20
  -7   5  -1  107.69    8.70
   7  -5   1  140.99    9.60
   7  -5   1  103.09    7.40
  -8   5  -1   10.50    5.80
  -8   5  -1   10.20    7.50
  -8   5  -1   10.10    5.50
  -8   5  -1   10.80    5.40
  -8   5  -1    7.70    3.40
  -8   5  -1    9.00    2.30
  -8   5  -1   11.20    4.70
   8  -5   1   10.80    4.60
   8  -5   1    7.40    5.40
  -9   5  -1    3.00    3.90
  -9   5  -1    1.60    4.70
  -9   5  -1    1.20    5.00
  -9   5  -1   -0.50    2.10
  -9   5  -1   -3.80    6.70
  -9   5  -1    7.20    7.10
   9  -5   1    0.40    4.90
   9  -5   1   -9.00    6.30
 -10   5  -1   20.00    5.20
 -10   5  -1   17.40    2.50
 -10   5  -1   27.10    6.50
 -10   5  -1   26.70    7.20
 -10   5  -1   21.10    8.30
 -10   5  -1   18.30    6.10
  10  -5   1   20.50    8.30
  10  -5   1   16.60    6.60
 -11   5  -1   -3.70    5.40
 -11   5  -1   -3.70    6.30
 -11   5  -1    0.40    6.50
 -11   5  -1   -0.10    2.40
 -11   5  -1   -3.40    7.50
 -11   5  -1    4.20    9.80
  11  -5   1   -3.20   10.10
 -12   5  -1   20.90    8.20
 -12   5  -1   16.70   11.70
 -12   5  -1   13.40    7.00
 -12   5  -1   11.60    8.60
 -12   5  -1   -0.80    9.40
 -13   5  -1   11.70    9.30
 -13   5  -1   21.70    9.30
 -13   5  -1    8.90    8.60
 -13   5  -1   14.50   21.50
 -14   5  -1   12.40   13.40
 -14   5  -1  -13.60   10.70
 -14   5  -1    0.70   11.90
 -15   5  -1   21.30   16.90
  15   4  -1   26.20   21.50
  15   4  -1   -6.30   15.20
 -15  -4   1   13.50   12.50
 -15  -4   1    4.00   15.80
  14   4  -1    1.50   12.30
  14   4  -1  -18.50   16.50
 -14  -4   1    4.00   10.00
 -14  -4   1   39.00   12.80
  13   4  -1   -1.20    9.30
  13   4  -1   16.80   13.40
 -13  -4   1    2.60   10.10
 -13  -4   1   19.90    8.70
 -13  -4   1    2.80    9.80
  12   4  -1   47.10    9.60
  12   4  -1   33.60   11.20
 -12  -4   1   41.10   10.20
 -12  -4   1   28.60    7.50
 -12  -4   1   45.80    9.30
  11   4  -1   -3.90    7.50
 -11  -4   1   10.70    6.10
 -11  -4   1   -4.30    6.60
  10   4  -1    5.00    6.50
  10   4  -1    8.10    5.90
 -10  -4   1    2.70    4.50
 -10  -4   1    0.90    7.20
 -10  -4   1    9.80    5.90
   9   4  -1    9.30    4.90
   9   4  -1   -1.90    3.70
   9   4  -1    3.00    2.80
   9   4  -1   -5.10    4.60
  -9  -4   1    2.90    4.10
  -9  -4   1   -3.10    3.20
  -9  -4   1   -1.20    4.70
  -9  -4   1    0.70    5.80
   8   4  -1    3.70    3.90
   8   4  -1    1.10    3.10
   8   4  -1    5.50    4.30
   8   4  -1    1.90    2.40
  -8  -4   1    8.30    3.30
  -8  -4   1    0.20    3.90
  -8  -4   1   -5.80    6.40
  -8  -4   1   -2.80    4.20
  -8  -4   1    2.50    3.20
   7   4  -1    0.50    2.20
   7   4  -1   -1.90    4.00
   7   4  -1   -0.20    3.60
   7   4  -1    3.80    2.50
   7   4  -1    0.60    5.20
  -7  -4   1    2.00    3.50
  -7  -4   1   -2.00    3.30
  -7  -4   1   -1.30    5.30
  -7  -4   1   -2.80    5.40
  -7  -4   1    2.00    6.40
  -7  -4   1    2.40    2.90
  -7  -4   1    0.20    2.70
  -7  -4   1    3.80    8.00
   6   4  -1  168.48    9.10
   6   4  -1  151.28    8.80
   6   4  -1  146.59    7.10
   6   4  -1  132.59    9.50
   6   4  -1  139.59    6.30
   6   4  -1  147.19    7.30
  -6  -4   1  133.49    8.10
  -6  -4   1  138.49    7.80
  -6  -4   1  149.49    8.60
  -6  -4   1  155.58    9.70
  -6  -4   1  116.79    9.30
  -6  -4   1  134.49    8.40
  -6  -4   1  148.09   10.70
  -6  -4   1  157.78   12.50
   5   4  -1  162.68    9.00
   5   4  -1  176.58    9.50
   5   4  -1  166.98    8.20
   5   4  -1  183.18    7.30
   5   4  -1  167.18    9.50
   5   4  -1  188.28    8.30
  -5  -4   1  168.88    9.20
  -5  -4   1  167.48    8.50
  -5  -4   1  161.18   10.60
  -5  -4   1  181.68   12.00
  -5  -4   1  170.58    9.60
  -5  -4   1  162.68    9.60
   4   4  -1  466.45   17.70
   4   4  -1  445.16   18.90
   4   4  -1  476.05   19.10
   4   4  -1  437.06   18.50
   4   4  -1  453.75   18.40
   4   4  -1  478.75   19.50
  -4  -4   1  428.86   18.40
  -4  -4   1  421.26   18.80
  -4  -4   1  466.35   19.00
  -4  -4   1  425.96   19.00
  -4  -4   1  459.05   21.20
  -4  -4   1  466.65   19.40
   3   4  -1   56.69    2.80
   3   4  -1   53.89    4.00
   3   4  -1   59.69    4.50
   3   4  -1   59.19    3.60
   3   4  -1   61.99    4.70
   3   4  -1   59.99    5.10
   3   4  -1   51.99    4.50
  -3  -4   1   68.49    5.10
  -3  -4   1   54.49    4.40
  -3  -4   1   53.19    3.70
  -3  -4   1   49.40    4.00
  -3  -4   1   73.99    7.30
   2   4  -1   91.99    4.50
   2   4  -1   89.09    4.90
   2   4  -1   94.59    5.80
   2   4  -1   89.79    4.80
   2   4  -1   87.79    5.20
   2   4  -1   88.09    4.80
  -2  -4   1   76.69    5.80
  -2  -4   1   90.59    5.80
  -2  -4   1   87.49    4.50
  -2  -4   1   82.79    4.80
  -2  -4   1   85.39    6.70
  -2  -4   1   85.19    5.20
   1   4  -1 1053.49   39.80
   1   4  -1 1086.09   39.30
   1   4  -1 1009.90   39.00
   1   4  -1  988.70   39.60
   1   4  -1 1074.69   40.00
   1   4  -1 1027.40   39.80
  -1  -4   1 1025.80   39.80
  -1  -4   1 1027.50   39.00
  -1  -4   1 1015.00   39.60
  -1  -4   1  984.60   39.00
  -1  -4   1  996.50   40.90
  -1  -4   1 1045.30   39.90
   0   4  -1    4.80    1.80
   0   4  -1    7.00    2.50
   0   4  -1    2.80    1.80
   0   4  -1    2.50    2.00
   0   4  -1    2.00    1.10
   0  -4   1    2.70    3.10
   0  -4   1    3.80    2.10
   0  -4   1    0.60    1.20
   0  -4   1    3.30    0.90
   0  -4   1    1.80    1.00
  -1   4  -1   31.40    3.80
  -1   4  -1   33.90    3.00
  -1   4  -1   32.80    3.10
  -1   4  -1   33.40    3.20
  -1   4  -1   35.00    2.20
   1  -4   1   31.20    2.50
   1  -4   1   32.40    2.60
   1  -4   1   29.10    2.10
   1  -4   1   42.60    4.20
   1  -4   1   33.60    1.60
   1  -4   1   40.10    4.60
   1  -4   1   36.70    3.40
  -2   4  -1   24.90    2.10
  -2   4  -1   26.40    3.60
  -2   4  -1   27.00    2.80
  -2   4  -1   32.60    4.00
  -2   4  -1   28.70    2.90
  -2   4  -1   27.40    1.70
  -2   4  -1   23.70    1.30
  -2   4  -1   21.10    3.00
  -2   4  -1   23.50    2.70
   2  -4   1   23.40    2.40
   2  -4   1   23.50    3.60
   2  -4   1   26.90    1.90
   2  -4   1   24.00    3.60
   2  -4   1   30.50    3.00
   2  -4   1   23.90    2.80
  -3   4  -1  103.29    4.70
  -3   4  -1  103.19    6.70
  -3   4  -1   93.69    5.10
  -3   4  -1   98.69    3.90
  -3   4  -1  104.99    5.40
  -3   4  -1   93.69    4.50
  -3   4  -1   86.79    6.20
  -3   4  -1   90.09    6.00
   3  -4   1   90.69    4.00
   3  -4   1   95.59    4.50
   3  -4   1   98.29    6.00
   3  -4   1   93.79    6.60
   3  -4   1   81.79    5.40
  -4   4  -1  220.48    9.90
  -4   4  -1  225.68    8.90
  -4   4  -1  224.08   10.10
  -4   4  -1  205.78   10.40
  -4   4  -1  198.18   10.50
  -4   4  -1  218.18    8.80
  -4   4  -1  217.88    9.20
  -4   4  -1  226.98   11.50
  -4   4  -1  196.18   11.50
  -4   4  -1  208.88    9.20
   4  -4   1  217.78    9.90
   4  -4   1  202.18    9.70
   4  -4   1  218.08   10.50
  -5   4  -1    7.40    1.90
  -5   4  -1    3.90    3.40
  -5   4  -1   11.40    3.60
  -5   4  -1   10.60    5.10
  -5   4  -1    9.30    3.10
  -5   4  -1    9.90    4.50
  -5   4  -1    9.90    3.40
  -5   4  -1   11.60    2.40
  -5   4  -1    8.50    1.40
   5  -4   1    7.60    2.20
   5  -4   1    7.50    3.30
  -6   4  -1    6.20    2.90
  -6   4  -1    1.30    3.60
  -6   4  -1    0.50    1.20
  -6   4  -1    5.00    4.50
  -6   4  -1    0.00    3.20
  -6   4  -1    0.40    1.60
  -6   4  -1    0.80    6.00
  -6   4  -1   -1.80    3.10
  -6   4  -1    0.60    4.60
   6  -4   1    0.40    2.40
   6  -4   1   -0.60    3.40
  -7   4  -1   73.29    4.10
  -7   4  -1   67.99    6.90
  -7   4  -1   81.09    6.80
  -7   4  -1   71.69    7.00
  -7   4  -1   78.79    3.80
  -7   4  -1   78.29    8.30
  -7   4  -1   97.59    9.90
  -7   4  -1   77.19    6.90
  -7   4  -1   87.29    9.60
  -7   4  -1   86.69    8.50
   7  -4   1   73.59    5.80
   7  -4   1   83.99    7.80
  -8   4  -1   84.19    4.20
  -8   4  -1   93.89    8.00
  -8   4  -1  104.49   10.60
  -8   4  -1   84.79    7.50
  -8   4  -1   78.19    7.40
  -8   4  -1   81.59    4.10
  -8   4  -1   89.89    8.50
   8  -4   1   86.79    7.00
   8  -4   1   91.89    6.30
   8  -4   1   97.89    9.20
  -9   4  -1   20.00    2.00
  -9   4  -1   22.50    2.20
  -9   4  -1   11.70    5.20
  -9   4  -1   16.30    6.60
  -9   4  -1   13.20    6.30
  -9   4  -1   16.80    5.30
   9  -4   1   21.00    4.00
   9  -4   1   23.60    7.10
   9  -4   1   28.70    5.10
 -10   4  -1   16.40    4.90
 -10   4  -1   13.80    5.20
 -10   4  -1   16.00    2.10
 -10   4  -1   20.70    5.40
 -10   4  -1   24.50    7.60
 -10   4  -1   18.20    2.40
 -10   4  -1   11.50    6.00
  10  -4   1    2.70    7.20
  10  -4   1   16.60    4.60
 -11   4  -1    9.40    2.50
 -11   4  -1    8.20    2.70
 -11   4  -1   19.70    5.70
 -11   4  -1   -0.80    6.30
 -11   4  -1    6.80    6.60
 -11   4  -1   10.90    5.80
 -11   4  -1    5.70    8.00
  11  -4   1   -0.50    8.90
 -12   4  -1    0.60    9.60
 -12   4  -1    8.50    7.10
 -12   4  -1   -2.40    6.90
 -12   4  -1   -2.50    8.30
 -12   4  -1    2.90    6.40
 -13   4  -1    2.10   12.80
 -13   4  -1    3.60    7.80
 -13   4  -1   -6.30    8.60
 -13   4  -1   -1.00   10.80
 -13   4  -1  -10.30    8.30
 -14   4  -1   10.90   12.80
 -14   4  -1   -4.60   10.70
 -14   4  -1   14.90   13.20
 -15   4  -1   44.60   16.40
 -15   4  -1    6.70   13.40
  15   3  -1   18.00   19.80
  15   3  -1  -18.40   13.20
 -15  -3   1   -6.70   14.40
 -15  -3   1   -7.30   11.70
  14   3  -1    4.80   16.10
  14   3  -1   -3.90   10.50
 -14  -3   1   13.30   10.00
 -14  -3   1  -17.20   12.00
 -14  -3   1   10.50   11.90
  13   3  -1   25.90    9.70
  13   3  -1   49.70   13.90
 -13  -3   1   33.30   11.30
 -13  -3   1   25.50    8.40
 -13  -3   1   56.79   10.30
  12   3  -1    1.20    7.20
 -12  -3   1   -8.00    6.40
 -12  -3   1   -2.20    8.30
 -12  -3   1    7.00    7.40
  11   3  -1   -0.40    6.50
  11   3  -1   12.20    8.90
 -11  -3   1    4.00    6.20
 -11  -3   1   11.60    5.60
 -11  -3   1   15.00    7.30
  10   3  -1    0.10    6.40
  10   3  -1    8.50    5.60
 -10  -3   1    8.90    6.50
 -10  -3   1    1.20    4.40
 -10  -3   1    7.20    5.20
   9   3  -1   37.60    6.60
   9   3  -1   55.49    7.10
  -9  -3   1   50.29    8.00
  -9  -3   1   59.99    6.70
  -9  -3   1   50.09    6.00
  -9  -3   1   59.39    7.30
  -9  -3   1   48.20    4.60
   8   3  -1  102.39    8.00
   8   3  -1  102.19    5.90
   8   3  -1  117.69   10.00
   8   3  -1  104.19    8.10
   8   3  -1   98.89    5.50
   8   3  -1   94.99    4.70
  -8  -3   1   68.19   10.60
  -8  -3   1  101.49    7.60
  -8  -3   1   99.29    9.00
  -8  -3   1   88.69    8.00
  -8  -3   1   99.29    5.60
  -8  -3   1   99.59    7.20
   7   3  -1   22.70    3.10
   7   3  -1   16.70    3.40
   7   3  -1   19.40    4.10
   7   3  -1   15.90    4.90
  -7  -3   1   12.10    4.50
  -7  -3   1   13.90    7.40
  -7  -3   1   16.20    5.00
  -7  -3   1   10.40    3.10
  -7  -3   1   14.60    3.80
  -7  -3   1   22.40    4.00
  -7  -3   1   11.20    6.60
  -7  -3   1   15.90    2.50
   6   3  -1   34.10    5.10
   6   3  -1   37.70    4.10
   6   3  -1   31.10    4.20
   6   3  -1   28.10    2.80
  -6  -3   1   31.10    3.00
  -6  -3   1   32.60    6.30
  -6  -3   1   29.50    6.50
  -6  -3   1   25.40    4.60
  -6  -3   1   26.40    4.30
  -6  -3   1   36.00    4.30
  -6  -3   1   24.80    3.50
   5   3  -1  100.89    4.80
   5   3  -1  109.29    5.50
   5   3  -1  111.09    6.80
   5   3  -1  111.19    5.40
   5   3  -1  118.89    7.00
  -5  -3   1  123.69    9.00
  -5  -3   1   99.29    7.00
  -5  -3   1  111.29    7.90
  -5  -3   1  103.29    6.00
  -5  -3   1  118.79    5.60
  -5  -3   1  108.39    6.50
  -5  -3   1  123.49    6.90
   4   3  -1 2078.19   74.49
   4   3  -1 1999.80   73.59
   4   3  -1 2016.10   73.19
   4   3  -1 1919.71   73.89
   4   3  -1 1919.71   74.49
  -4  -3   1 1995.30   73.69
  -4  -3   1 1933.81   74.49
  -4  -3   1 1929.91   75.69
  -4  -3   1 1824.82   73.99
  -4  -3   1 1982.20   74.49
  -4  -3   1 1992.70   74.49
   3   3  -1  588.94   22.60
   3   3  -1  597.04   23.40
   3   3  -1  615.24   23.40
   3   3  -1  592.44   23.00
  -3  -3   1  559.64   23.00
  -3  -3   1  612.04   23.00
  -3  -3   1  606.74   24.70
  -3  -3   1  523.95   23.70
  -3  -3   1  599.84   23.50
   2   3  -1   64.09    4.20
   2   3  -1   59.89    3.00
   2   3  -1   60.69    3.30
   2   3  -1   55.59    3.60
   2   3  -1   60.49    3.60
   2   3  -1   54.79    3.60
  -2  -3   1   49.90    5.40
  -2  -3   1   65.79    3.40
  -2  -3   1   59.69    4.40
  -2  -3   1   57.09    3.80
  -2  -3   1   61.79    3.60
  -2  -3   1   61.69    3.60
  -2  -3   1   55.69    3.60
   1   3  -1  176.58    8.00
   1   3  -1  172.78    7.90
   1   3  -1  177.08    7.80
   1   3  -1  178.58    7.40
   1   3  -1  168.68    8.60
   1   3  -1  183.18    7.60
   1   3  -1  192.28    7.60
  -1  -3   1  168.68    7.80
  -1  -3   1  175.38    8.00
  -1  -3   1  170.08    7.40
  -1  -3   1  184.38    9.00
  -1  -3   1  171.78    7.30
  -1  -3   1  183.88    8.10
   0   3  -1  411.76   17.80
   0   3  -1  434.56   17.00
   0   3  -1  470.85   17.80
   0   3  -1  434.76   18.30
   0   3  -1  436.66   17.70
   0   3  -1  453.75   17.20
   0   3  -1  450.95   17.80
   0  -3   1  426.06   17.10
   0  -3   1  461.95   17.90
   0  -3   1  495.15   18.80
   0  -3   1  428.56   17.50
   0  -3   1  443.76   16.90
   0  -3   1  454.75   18.00
  -1   3  -1 1890.01   70.29
  -1   3  -1 1909.71   70.19
  -1   3  -1 1788.62   68.89
  -1   3  -1 1885.11   69.79
  -1   3  -1 1890.31   69.29
  -1   3  -1 1876.01   69.59
  -1   3  -1 1931.11   69.59
   1  -3   1 1841.72   70.29
   1  -3   1 1797.02   69.59
   1  -3   1 1791.62   68.89
   1  -3   1 1830.52   69.69
   1  -3   1 1820.82   69.29
   1  -3   1 1889.61   70.29
  -2   3  -1    7.50    0.80
  -2   3  -1    7.70    1.60
  -2   3  -1   11.60    2.30
  -2   3  -1   10.10    2.00
  -2   3  -1   10.20    1.40
  -2   3  -1    7.80    1.00
   2  -3   1    8.70    1.80
   2  -3   1    9.90    1.70
   2  -3   1    8.00    2.10
   2  -3   1    7.00    2.30
   2  -3   1    7.70    1.50
   2  -3   1    8.10    1.00
  -3   3  -1   10.10    1.40
  -3   3  -1    4.00    3.00
  -3   3  -1    9.00    1.90
  -3   3  -1    6.60    2.20
  -3   3  -1    4.60    1.80
  -3   3  -1    8.00    2.80
  -3   3  -1   10.20    1.20
  -3   3  -1    9.10    1.50
  -3   3  -1    9.50    2.20
  -3   3  -1    8.70    1.20
   3  -3   1    6.40    2.00
   3  -3   1    8.00    2.40
   3  -3   1    7.00    1.40
   3  -3   1    9.60    2.10
  -4   3  -1   51.39    4.20
  -4   3  -1   59.49    4.50
  -4   3  -1   56.29    3.50
  -4   3  -1   46.70    4.80
  -4   3  -1   51.59    5.30
  -4   3  -1   56.39    3.90
  -4   3  -1   47.60    5.10
  -4   3  -1   48.40    2.50
  -4   3  -1   53.29    3.00
   4  -3   1   55.19    3.20
   4  -3   1   49.00    3.70
  -5   3  -1   48.00    3.90
  -5   3  -1   46.70    2.40
  -5   3  -1   50.89    4.50
  -5   3  -1   43.90    2.90
  -5   3  -1   66.29    5.80
  -5   3  -1   41.20    4.30
  -5   3  -1   46.00    4.20
  -5   3  -1   57.99    5.70
  -5   3  -1   56.09    6.20
   5  -3   1   48.60    5.10
   5  -3   1   42.10    3.90
   5  -3   1   47.20    3.80
  -6   3  -1  268.67   13.20
  -6   3  -1  274.57   11.10
  -6   3  -1  289.27   13.30
  -6   3  -1  282.17   11.00
  -6   3  -1  290.47   13.10
  -6   3  -1  290.57   12.90
  -6   3  -1  288.77   14.50
  -6   3  -1  286.67   14.10
  -6   3  -1  293.17   14.90
  -6   3  -1  282.77   12.80
   6  -3   1  304.17   12.90
   6  -3   1  277.77   14.10
   6  -3   1  297.77   12.60
  -7   3  -1  108.59    7.00
  -7   3  -1  108.29    7.50
  -7   3  -1  108.09    4.60
  -7   3  -1  120.19    9.70
  -7   3  -1  108.79    9.80
  -7   3  -1  105.19    7.60
  -7   3  -1  116.59    9.70
  -7   3  -1  109.09    4.80
  -7   3  -1  103.39    7.20
   7  -3   1  112.29    6.60
   7  -3   1  110.79    6.80
   7  -3   1  121.29    8.60
   7  -3   1   98.69    8.30
  -8   3  -1   98.99    4.80
  -8   3  -1   92.49    8.70
  -8   3  -1  101.59    8.10
  -8   3  -1  104.09    7.40
  -8   3  -1  132.69   11.50
  -8   3  -1   93.49    7.40
  -8   3  -1   97.49    7.70
  -8   3  -1   98.39   10.20
  -8   3  -1  103.79    4.40
  -8   3  -1  104.69   10.20
   8  -3   1  115.49    7.10
   8  -3   1   98.09    6.90
   8  -3   1  114.29    9.40
   8  -3   1  107.39    9.50
  -9   3  -1    5.60    1.40
  -9   3  -1    0.40    4.10
  -9   3  -1    9.50    4.10
  -9   3  -1    5.50    4.30
  -9   3  -1    5.90    5.30
  -9   3  -1   18.90    6.50
   9  -3   1    7.00    6.40
   9  -3   1    4.20    3.50
   9  -3   1   -1.90    6.20
 -10   3  -1    2.30    5.10
 -10   3  -1    2.30    6.00
 -10   3  -1   11.00    4.50
 -10   3  -1    4.50    2.80
 -10   3  -1   10.80    4.70
  10  -3   1    7.10    4.00
  10  -3   1   -1.20    7.00
  10  -3   1   17.00    8.20
 -11   3  -1   56.89    6.00
 -11   3  -1   70.29    7.60
 -11   3  -1   58.39    7.90
 -11   3  -1   49.20    4.70
 -11   3  -1   47.90    6.80
 -11   3  -1   41.40    8.00
 -11   3  -1   50.89    8.90
  11  -3   1   44.20   10.30
  11  -3   1   54.89    7.30
  11  -3   1   43.90   10.50
 -12   3  -1    6.30    6.00
 -12   3  -1    6.80    4.20
 -12   3  -1   -4.30    7.80
 -12   3  -1   -0.60    6.40
 -12   3  -1    4.70    7.50
 -12   3  -1  -11.70    8.70
  12  -3   1   -7.60   10.00
  12  -3   1    0.80    6.20
 -13   3  -1   13.30    7.70
 -13   3  -1   20.10   10.30
 -13   3  -1   -6.90   11.30
 -13   3  -1  -11.20    8.40
 -13   3  -1   -3.80    6.40
  13  -3   1   14.70    7.40
  13  -3   1   -6.10   12.10
 -14   3  -1    9.80   15.00
 -14   3  -1    5.30   12.50
 -14   3  -1    5.30   11.80
 -14   3  -1    1.50   10.10
 -15   3  -1   -7.90   13.40
 -15   3  -1    7.80   14.60
  15   2  -1   10.20   19.90
  15   2  -1    7.20   12.50
 -15  -2   1  -16.00   14.20
 -15  -2   1    5.90   12.90
  14   2  -1   19.00   10.60
  14   2  -1    0.00   15.50
 -14  -2   1   -1.30   11.20
 -14  -2   1   12.90   10.20
  13   2  -1   14.00   12.60
  13   2  -1    6.50    9.00
 -13  -2   1    1.80    8.50
 -13  -2   1    3.00    9.90
 -13  -2   1   11.00    8.30
  12   2  -1   20.30    7.70
  12   2  -1   12.10   10.60
 -12  -2   1    8.10    6.70
 -12  -2   1    7.70    7.30
 -12  -2   1   11.20    8.60
  11   2  -1   17.10    9.30
  11   2  -1   22.00    8.60
 -11  -2   1   19.60    4.10
 -11  -2   1   22.30    5.00
 -11  -2   1   24.40    6.00
 -11  -2   1   16.70    6.10
 -11  -2   1   19.00    7.50
 -11  -2   1   16.90   15.10
 -11  -2   1   29.70    3.70
  10   2  -1   40.80    7.90
  10   2  -1   40.90    6.70
 -10  -2   1   45.20    6.00
 -10  -2   1   42.10    5.00
 -10  -2   1   31.40    7.50
 -10  -2   1   30.80    7.00
 -10  -2   1   45.40    6.20
 -10  -2   1   39.30    3.70
   9   2  -1   34.70    5.90
   9   2  -1   48.30    6.30
  -9  -2   1   53.69    4.60
  -9  -2   1   39.70    5.50
  -9  -2   1   43.00    5.80
  -9  -2   1   54.39    4.80
  -9  -2   1   52.29    6.90
  -9  -2   1   47.70    3.80
  -9  -2   1   50.99    6.40
  -9  -2   1   31.20    5.80
   8   2  -1   24.00    6.20
   8   2  -1    6.10    3.50
   8   2  -1    8.90    3.80
  -8  -2   1   17.70    3.90
  -8  -2   1   17.10    4.40
  -8  -2   1   17.20    2.30
  -8  -2   1    9.20    3.90
  -8  -2   1   16.00    2.90
  -8  -2   1   18.70    3.30
  -8  -2   1   14.30    3.90
   7   2  -1  164.38   10.50
   7   2  -1  188.08   10.10
   7   2  -1  185.88    7.40
   7   2  -1  193.48    7.60
   7   2  -1  182.98   10.10
   7   2  -1  194.48    8.90
  -7  -2   1  185.28   11.10
  -7  -2   1  200.38    8.00
  -7  -2   1  176.08    8.50
  -7  -2   1  194.28    9.70
  -7  -2   1  181.08    9.60
  -7  -2   1  179.68   11.90
  -7  -2   1  187.28    9.60
  -7  -2   1  196.08    8.30
   6   2  -1   61.29    6.00
   6   2  -1   63.49    5.30
   6   2  -1   55.49    5.30
   6   2  -1   62.89    4.20
   6   2  -1   69.69    3.80
   6   2  -1   62.79    3.40
  -6  -2   1   67.69    4.20
  -6  -2   1   70.39    5.90
  -6  -2   1   73.69    3.60
  -6  -2   1   73.19    5.00
  -6  -2   1   66.89    6.80
  -6  -2   1   74.79    3.70
  -6  -2   1   60.89    6.50
   5   2  -1   73.89    3.60
   5   2  -1   78.99    5.10
   5   2  -1   64.79    5.20
   5   2  -1   74.29    3.70
  -5  -2   1   71.99    6.40
  -5  -2   1   73.49    4.80
  -5  -2   1   68.79    4.70
  -5  -2   1   73.69    4.80
  -5  -2   1   73.79    4.10
  -5  -2   1   73.69    5.30
   4   2  -1 1067.79   40.10
   4   2  -1 1017.20   40.00
   4   2  -1 1092.49   41.10
   4   2  -1 1071.19   40.40
   4   2  -1 1134.49   41.00
   4   2  -1 1064.29   41.20
  -4  -2   1 1105.39   41.40
  -4  -2   1 1043.00   40.80
  -4  -2   1 1093.19   40.20
  -4  -2   1  992.40   41.20
  -4  -2   1 1060.19   41.00
   3   2  -1  928.81   36.90
   3   2  -1  960.50   35.60
   3   2  -1  971.20   36.50
   3   2  -1  989.40   35.80
   3   2  -1  923.81   36.00
   3   2  -1  927.11   36.50
  -3  -2   1  941.31   36.50
  -3  -2   1  964.70   36.60
  -3  -2   1  924.21   36.20
  -3  -2   1  959.60   35.90
  -3  -2   1  957.50   36.40
   2   2  -1  549.15   21.80
   2   2  -1  620.04   22.80
   2   2  -1  577.64   21.90
   2   2  -1  567.34   21.50
   2   2  -1  550.54   21.90
  -2  -2   1  550.24   21.70
  -2  -2   1  575.64   22.00
  -2  -2   1  538.05   21.90
  -2  -2   1  571.94   21.70
  -2  -2   1  558.34   22.10
   1   2  -1   98.99    4.70
   1   2  -1  108.59    4.50
   1   2  -1  104.99    4.60
  -1  -2   1   93.89    4.40
  -1  -2   1  102.89    4.50
  -1  -2   1   95.79    4.50
  -1  -2   1   99.19    5.90
  -1  -2   1  111.29    4.90
  -1  -2   1  110.59    4.80
   0   2  -1  913.11   34.10
   0   2  -1  925.21   34.50
   0   2  -1  922.71   34.20
   0   2  -1  920.11   34.90
   0   2  -1  906.51   34.00
   0   2  -1  890.91   34.60
   0   2  -1  944.41   34.50
   0  -2   1  876.91   34.20
   0  -2   1  917.11   34.60
   0  -2   1  935.81   35.00
   0  -2   1  909.91   34.70
   0  -2   1  909.51   34.40
   0  -2   1  891.71   34.30
   0  -2   1  900.41   34.00
  -1   2  -1 1057.69   40.50
  -1   2  -1 1092.09   39.90
  -1   2  -1 1075.79   40.60
  -1   2  -1 1067.09   39.60
  -1   2  -1 1044.70   40.50
  -1   2  -1 1086.09   40.00
  -1   2  -1 1102.39   40.50
  -1   2  -1 1079.39   40.20
  -1   2  -1 1066.79   39.60
   1  -2   1 1080.29   40.50
   1  -2   1 1058.59   39.70
   1  -2   1 1070.09   40.20
   1  -2   1 1065.09   40.20
   1  -2   1 1053.09   39.90
   1  -2   1 1007.20   40.70
  -2   2  -1  157.08    7.40
  -2   2  -1  171.08    6.90
  -2   2  -1  172.48    6.70
  -2   2  -1  164.28    7.60
  -2   2  -1  176.88    7.90
  -2   2  -1  167.78    6.70
  -2   2  -1  162.18    7.20
  -2   2  -1  169.68    6.70
  -2   2  -1  173.68    7.20
   2  -2   1  172.38    6.60
   2  -2   1  170.98    6.70
   2  -2   1  152.98    7.10
   2  -2   1  169.38    6.80
   2  -2   1  167.08    7.40
   2  -2   1  175.18    7.80
   2  -2   1  169.88    7.10
  -3   2  -1    8.00    2.30
  -3   2  -1   14.60    2.10
  -3   2  -1    9.40    1.00
  -3   2  -1    8.20    1.90
  -3   2  -1   10.20    1.20
  -3   2  -1   10.00    2.10
  -3   2  -1    9.10    2.00
  -3   2  -1   10.60    2.40
  -3   2  -1   10.00    1.40
   3  -2   1    8.70    2.10
   3  -2   1    9.60    1.60
   3  -2   1    9.90    1.30
   3  -2   1    9.10    2.10
  -4   2  -1  256.97   11.50
  -4   2  -1  257.87   10.50
  -4   2  -1  234.18   10.80
  -4   2  -1  237.38   10.40
  -4   2  -1  270.47   11.20
  -4   2  -1  231.48   10.70
  -4   2  -1  246.58    9.40
  -4   2  -1  250.37    9.40
  -4   2  -1  260.07   10.40
  -4   2  -1  245.58   11.20
   4  -2   1  225.88   10.30
   4  -2   1  214.28   11.80
   4  -2   1  243.38   11.30
   4  -2   1  235.78   10.20
  -5   2  -1  322.97   14.40
  -5   2  -1  303.47   13.40
  -5   2  -1  337.57   13.60
  -5   2  -1  326.07   13.70
  -5   2  -1  324.67   14.70
  -5   2  -1  318.87   14.40
  -5   2  -1  333.67   13.70
  -5   2  -1  298.97   13.60
   5  -2   1  319.17   14.50
   5  -2   1  310.77   13.50
   5  -2   1  321.27   14.60
  -6   2  -1  125.49    8.70
  -6   2  -1  124.89    6.90
  -6   2  -1  129.69    7.20
  -6   2  -1  129.29    8.30
  -6   2  -1  125.29    8.80
  -6   2  -1  132.49    7.10
  -6   2  -1  129.09    6.90
   6  -2   1  119.09    6.60
   6  -2   1  124.49    8.20
   6  -2   1  120.79    8.30
   6  -2   1  121.99    6.70
  -7   2  -1   69.49    3.50
  -7   2  -1   58.69    6.30
  -7   2  -1   75.89    7.30
  -7   2  -1   97.19    8.90
  -7   2  -1   65.29    5.40
  -7   2  -1   56.89    5.30
  -7   2  -1   79.89    8.40
  -7   2  -1   71.19    5.80
   7  -2   1   77.49    7.70
   7  -2   1   70.09    5.20
   7  -2   1   59.39    6.60
  -8   2  -1    2.00    4.20
  -8   2  -1    2.00    6.20
  -8   2  -1    7.40    2.00
  -8   2  -1    3.00    3.30
  -8   2  -1    3.30    3.60
  -8   2  -1   10.60    5.50
  -8   2  -1   12.80    7.60
  -8   2  -1    4.30    3.00
  -8   2  -1    5.20    4.80
  -8   2  -1    7.50    1.30
   8  -2   1    0.90    4.30
   8  -2   1    1.60    3.30
   8  -2   1    4.80    4.80
  -9   2  -1   -0.70    4.20
  -9   2  -1    7.30    3.70
  -9   2  -1   13.10    8.30
  -9   2  -1    3.20    6.00
  -9   2  -1    3.70    1.90
  -9   2  -1    2.70    2.60
  -9   2  -1    5.20    3.60
   9  -2   1    6.10    5.00
   9  -2   1   -3.50    4.90
   9  -2   1   -1.00    3.50
 -10   2  -1    1.50    2.60
 -10   2  -1    0.50    3.50
 -10   2  -1    0.90    4.00
 -10   2  -1    7.40    4.70
 -10   2  -1    0.80    3.90
  10  -2   1   -5.00    6.00
  10  -2   1    3.20    4.10
  10  -2   1    3.90    7.00
 -11   2  -1   16.70    6.00
 -11   2  -1    9.40    3.80
 -11   2  -1    6.60    4.80
 -11   2  -1    6.80    5.10
 -11   2  -1    9.60    6.10
 -11   2  -1    9.70    5.00
  11  -2   1    7.00    5.30
  11  -2   1   -0.70    7.50
 -12   2  -1   13.20    5.30
 -12   2  -1   10.50    8.30
 -12   2  -1   15.20    6.30
 -12   2  -1   26.30    5.70
 -12   2  -1   29.60    8.50
 -12   2  -1   28.50    8.80
  12  -2   1   14.70    6.60
  12  -2   1   49.30   11.70
 -13   2  -1   14.40   10.00
 -13   2  -1    4.60    7.30
 -13   2  -1    3.40    9.70
 -13   2  -1  -14.60    9.60
 -13   2  -1    1.20    6.90
  13  -2   1    1.50    7.00
  13  -2   1   -0.10   12.00
 -14   2  -1   -3.70   11.60
 -14   2  -1   24.30   13.80
 -14   2  -1  -17.00   11.50
 -14   2  -1   -1.30    9.70
  14  -2   1   -7.10    8.60
  14  -2   1    2.50   15.20
 -15   2  -1  -13.90   13.50
 -15   2  -1  -11.70   13.80
  15  -2   1   -1.00   10.90
  15  -2   1    4.10   18.60
  15   1  -1    1.70   12.20
  15   1  -1  -26.60   19.60
 -15  -1   1    2.00   12.90
 -15  -1   1   -9.80   13.90
  14   1  -1    1.20    9.70
  14   1  -1   -4.50   14.40
 -14  -1   1   -6.70   11.40
 -14  -1   1   -0.50   10.30
  13   1  -1   -6.10   11.30
  13   1  -1   -2.50    8.00
 -13  -1   1    2.30    7.60
 -13  -1   1    1.80   10.00
  12   1  -1    1.80   10.20
  12   1  -1    3.40    7.20
 -12  -1   1   -7.00    5.90
 -12  -1   1    9.60    3.90
 -12  -1   1   -1.80    5.60
 -12  -1   1   22.00    7.50
  11   1  -1   26.30    6.80
  11   1  -1   38.40    9.50
 -11  -1   1   25.30    5.90
 -11  -1   1   31.80    4.70
 -11  -1   1   33.50    8.10
 -11  -1   1   34.20    5.20
 -11  -1   1   38.80    8.20
 -11  -1   1   34.40    3.50
 -11  -1   1   24.60    7.00
 -11  -1   1   36.40    6.90
  10   1  -1   51.49    8.60
  10   1  -1   35.90    5.90
 -10  -1   1   39.80    5.70
 -10  -1   1   37.00    3.60
 -10  -1   1   45.30    6.50
 -10  -1   1   37.60    6.50
 -10  -1   1   42.60    5.70
 -10  -1   1   42.70    4.90
 -10  -1   1   43.60    7.40
   9   1  -1    4.10    3.70
   9   1  -1   10.60    5.10
  -9  -1   1    2.60    3.90
  -9  -1   1    4.80    4.40
  -9  -1   1    2.00    4.30
  -9  -1   1   -2.20    4.20
  -9  -1   1    4.40    1.80
  -9  -1   1   -0.70    4.20
  -9  -1   1    2.90    3.10
  -9  -1   1    4.00    3.70
   8   1  -1  117.39    8.50
   8   1  -1   91.09    7.20
  -8  -1   1   99.99    7.20
  -8  -1   1  101.59    6.70
  -8  -1   1   88.69    7.40
  -8  -1   1   91.29    7.00
  -8  -1   1  110.69    4.80
  -8  -1   1  104.89    9.20
  -8  -1   1  103.39    5.90
  -8  -1   1  108.39    6.70
  -8  -1   1  101.69   10.40
   7   1  -1    0.80    3.60
   7   1  -1   -0.40    2.30
   7   1  -1    0.60    2.90
  -7  -1   1    1.20    2.70
  -7  -1   1    0.40    1.90
  -7  -1   1   -1.00    2.50
  -7  -1   1    3.60    2.60
  -7  -1   1    7.20    5.60
  -7  -1   1    5.20    2.60
  -7  -1   1   -1.60    4.10
  -7  -1   1    0.50    2.40
  -7  -1   1    1.40    1.10
   6   1  -1  255.17   12.70
   6   1  -1  278.87   12.60
   6   1  -1  283.27   12.70
  -6  -1   1  292.17   10.80
  -6  -1   1  273.27   13.00
  -6  -1   1  271.87   11.60
  -6  -1   1  278.07   11.20
  -6  -1   1  279.77   12.30
  -6  -1   1  261.27   13.60
  -6  -1   1  274.67   11.70
  -6  -1   1  267.77   11.90
   5   1  -1  336.07   13.30
   5   1  -1  332.77   14.60
   5   1  -1  301.47   14.40
   5   1  -1  340.17   13.00
   5   1  -1  335.97   13.80
   5   1  -1  356.56   14.50
   5   1  -1  334.57   12.90
  -5  -1   1  327.27   13.90
  -5  -1   1  328.37   14.10
  -5  -1   1  355.86   13.20
  -5  -1   1  354.96   14.90
  -5  -1   1  339.67   13.30
  -5  -1   1  348.57   13.70
  -5  -1   1  340.27   13.70
  -5  -1   1  343.47   15.30
   4   1  -1  669.53   25.50
   4   1  -1  681.03   25.20
   4   1  -1  634.64   26.40
   4   1  -1  661.23   25.20
   4   1  -1  657.13   25.60
  -4  -1   1  701.83   25.20
  -4  -1   1  662.93   26.00
  -4  -1   1  643.94   25.80
  -4  -1   1  696.13   26.50
  -4  -1   1  685.33   25.30
  -4  -1   1  678.93   25.50
  -4  -1   1  666.83   25.60
  -4  -1   1  642.94   26.70
   3   1  -1 1805.32   68.19
   3   1  -1 1849.21   68.29
   3   1  -1 1887.51   68.99
   3   1  -1 1849.71   68.59
   3   1  -1 1899.41   68.79
   3   1  -1 1783.52   67.99
  -3  -1   1 1911.41   69.09
  -3  -1   1 1816.92   68.19
  -3  -1   1 1756.02   68.79
  -3  -1   1 1827.62   68.09
  -3  -1   1 1811.72   68.69
  -3  -1   1 1800.72   68.69
  -3  -1   1 1830.52   68.09
   2   1  -1 3395.76  125.39
   2   1  -1 3380.76  125.69
   2   1  -1 3404.76  125.89
   2   1  -1 3372.36  125.39
   2   1  -1 3310.27  125.49
   2   1  -1 3487.35  125.89
   2   1  -1 3385.86  125.99
  -2  -1   1 3367.66  125.89
  -2  -1   1 3241.78  125.79
  -2  -1   1 3464.45  126.09
  -2  -1   1 3334.57  125.99
  -2  -1   1 3378.56  125.79
  -2  -1   1 3503.85  125.49
   1   1  -1    7.00    0.90
   1   1  -1    6.90    0.90
   1   1  -1   10.40    1.20
   1   1  -1    6.10    0.70
   1   1  -1    7.80    1.10
   1   1  -1    8.20    1.00
  -1  -1   1    6.20    0.80
  -1  -1   1    8.10    1.00
  -1  -1   1    7.60    1.00
  -1  -1   1    6.70    0.90
  -1  -1   1    6.70    0.90
  -1  -1   1    5.90    0.70
   0   1  -1  255.57    9.80
   0   1  -1  256.07    9.90
   0   1  -1  260.67   10.10
   0   1  -1  255.97   10.10
   0   1  -1  268.07    9.90
   0   1  -1  270.27   10.10
   0  -1   1  258.27   10.10
   0  -1   1  260.77    9.90
   0  -1   1  253.87   10.00
   0  -1   1  264.47    9.80
   0  -1   1  259.77   10.20
   0  -1   1  261.37   10.00
   0  -1   1  254.37    9.90
  -1   1  -1 2107.69   79.99
  -1   1  -1 2198.88   80.19
  -1   1  -1 2158.78   79.79
  -1   1  -1 2142.19   80.29
  -1   1  -1 2276.07   79.99
  -1   1  -1 2142.19   79.89
  -1   1  -1 2203.78   79.99
   1  -1   1 2191.48   79.99
   1  -1   1 2154.38   79.99
   1  -1   1 2129.19   80.09
   1  -1   1 2119.69   79.89
   1  -1   1 2147.79   79.99
   1  -1   1 2051.59   79.79
   1  -1   1 2134.59   80.29
   1  -1   1 2173.08   80.29
  -2   1  -1  119.99    4.80
  -2   1  -1  124.99    5.20
  -2   1  -1  120.29    5.30
  -2   1  -1  115.19    4.90
  -2   1  -1  120.09    5.50
  -2   1  -1  129.49    5.60
  -2   1  -1  119.59    5.50
  -2   1  -1  114.79    5.40
  -2   1  -1  118.39    5.00
  -2   1  -1  122.89    4.80
   2  -1   1  116.99    5.10
   2  -1   1  118.89    5.40
   2  -1   1  121.69    5.60
   2  -1   1  119.59    5.00
  -3   1  -1  157.98    7.10
  -3   1  -1  147.89    6.90
  -3   1  -1  143.99    5.60
  -3   1  -1  150.98    6.80
  -3   1  -1  138.39    6.50
  -3   1  -1  144.49    5.70
  -3   1  -1  146.29    6.40
  -3   1  -1  145.59    6.40
  -3   1  -1  152.28    6.40
   3  -1   1  149.49    7.10
   3  -1   1  137.49    6.30
   3  -1   1  142.59    6.50
   3  -1   1  135.89    6.30
   3  -1   1  144.59    6.80
  -4   1  -1   93.19    4.60
  -4   1  -1   92.09    3.50
  -4   1  -1   80.89    5.70
  -4   1  -1   83.39    4.60
  -4   1  -1   96.59    4.90
  -4   1  -1   94.99    3.70
  -4   1  -1  102.49    5.70
  -4   1  -1   94.69    5.50
  -4   1  -1   85.19    4.70
   4  -1   1   87.19    4.70
   4  -1   1   91.49    5.40
   4  -1   1   82.29    5.40
   4  -1   1   86.49    4.60
  -5   1  -1  205.88    9.30
  -5   1  -1  226.18   10.30
  -5   1  -1  212.38   10.70
  -5   1  -1  196.18    9.20
  -5   1  -1  220.58   10.10
  -5   1  -1  209.78    8.20
  -5   1  -1  216.98    9.70
  -5   1  -1  209.68    9.30
  -5   1  -1  210.28    8.00
   5  -1   1  207.28   10.60
   5  -1   1  202.78    9.50
  -6   1  -1   45.40    3.90
  -6   1  -1   33.30    5.10
  -6   1  -1   32.20    3.30
  -6   1  -1   33.60    1.90
  -6   1  -1   31.60    2.40
  -6   1  -1   47.80    4.70
  -6   1  -1   38.00    4.90
  -6   1  -1   31.00    4.10
  -6   1  -1   35.00    3.50
  -6   1  -1   39.40    4.00
   6  -1   1   25.10    3.40
   6  -1   1   35.70    4.90
   6  -1   1   40.60    5.20
  -7   1  -1   35.30    4.40
  -7   1  -1   24.60    3.70
  -7   1  -1   35.20    4.90
  -7   1  -1   30.30    6.20
  -7   1  -1   26.10    3.40
  -7   1  -1   29.00    4.90
  -7   1  -1   31.80    6.50
  -7   1  -1   30.70    2.70
  -7   1  -1   23.00    3.40
   7  -1   1   19.80    3.10
   7  -1   1   27.70    5.10
   7  -1   1   32.00    5.50
  -8   1  -1   -4.40    3.20
  -8   1  -1    0.40    2.90
  -8   1  -1    0.40    6.70
  -8   1  -1   -0.90    5.60
  -8   1  -1    5.20    4.50
  -8   1  -1   -6.20    3.50
  -8   1  -1    2.50    2.20
  -8   1  -1    2.60    2.80
  -8   1  -1   -2.00    1.80
  -8   1  -1   -7.30    4.80
   8  -1   1    5.00    3.00
   8  -1   1    7.80    4.30
   8  -1   1    1.70    4.20
  -9   1  -1   82.19    9.50
  -9   1  -1   69.59    5.70
  -9   1  -1   58.89   12.40
  -9   1  -1   82.59    6.30
  -9   1  -1   72.69    7.20
  -9   1  -1   76.69    5.10
  -9   1  -1   71.29    6.00
   9  -1   1   77.69    6.80
   9  -1   1   72.19    8.50
   9  -1   1   98.19    9.70
 -10   1  -1   66.89    5.70
 -10   1  -1   45.30    6.60
 -10   1  -1   51.09    4.90
 -10   1  -1   62.49    6.20
 -10   1  -1   53.49   10.10
  10  -1   1   50.19    6.50
  10  -1   1   55.19    8.00
 -11   1  -1    3.50    4.50
 -11   1  -1    6.10    6.10
 -11   1  -1   13.70    4.90
 -11   1  -1   12.60    5.60
  11  -1   1   18.20    5.70
  11  -1   1   16.60    7.90
 -12   1  -1   15.70    6.10
 -12   1  -1   21.00    6.90
 -12   1  -1   17.80    4.20
 -12   1  -1    9.80    7.70
 -12   1  -1   32.90    8.40
  12  -1   1   20.80    9.90
  12  -1   1   21.70    7.30
 -13   1  -1   27.20   10.30
 -13   1  -1   20.30    7.60
 -13   1  -1    6.90    9.50
  13  -1   1    1.40    7.70
 -14   1  -1    4.80   12.10
 -14   1  -1    8.00   11.50
 -14   1  -1    0.80   11.80
 -14   1  -1   -2.20    9.20
  14  -1   1    2.10   14.40
  14  -1   1    0.80    9.10
 -15   1  -1   -3.50   14.50
 -15   1  -1  -12.60   13.70
  15  -1   1   -7.80   17.80
  15  -1   1    0.00   11.20
  16  -1   1  -18.70   13.20
  15   0  -1  -11.60   19.30
  15   0  -1   -6.80   11.20
 -15   0   1   12.60   12.60
 -15   0   1   -1.80   13.30
  14   0  -1   -2.10    8.80
  14   0  -1   38.20   16.10
 -14   0   1   -2.80   10.30
 -14   0   1   -1.00   11.10
  13   0  -1    6.30    8.10
  13   0  -1   11.50   12.50
 -13   0   1    2.60    9.30
 -13   0   1   20.70    7.10
 -13   0   1   17.20    9.00
  12   0  -1   10.80    9.20
  12   0  -1    0.80    9.90
 -12   0   1    6.40    6.90
 -12   0   1   -4.40    5.70
 -12   0   1    7.80    7.90
 -12   0   1    9.90    5.30
  11   0  -1   18.10    8.60
  11   0  -1    2.90    6.00
 -11   0   1    4.20    5.00
 -11   0   1    6.30    3.20
 -11   0   1    0.20    6.20
 -11   0   1    3.20    8.20
 -11   0   1    6.30    6.10
 -11   0   1    6.40    6.40
 -11   0   1   10.40    4.40
 -11   0   1    0.80    4.60
  10   0  -1    4.30    4.60
  10   0  -1    1.80    6.50
 -10   0   1   15.00    4.80
 -10   0   1   10.40    4.70
 -10   0   1    8.00    3.80
 -10   0   1   18.70    6.70
 -10   0   1   13.40    2.30
 -10   0   1    9.20    5.30
   9   0  -1   -0.20    4.80
   9   0  -1   -7.50    3.60
  -9   0   1   -1.30    3.20
  -9   0   1    1.00    4.40
  -9   0   1    2.20    2.90
  -9   0   1    4.20    4.50
  -9   0   1    1.10    3.30
  -9   0   1    4.30    1.80
  -9   0   1   -7.80    5.00
  -9   0   1   -4.30    3.60
   8   0  -1   79.29    7.80
   8   0  -1   84.09    6.70
  -8   0   1   85.99    7.10
  -8   0   1   79.09    6.30
  -8   0   1   78.59    6.80
  -8   0   1   85.79    5.50
  -8   0   1   76.99    5.10
  -8   0   1   86.39    6.50
  -8   0   1   89.79    9.90
  -8   0   1   84.79    5.10
  -8   0   1   78.19    8.20
   7   0  -1  100.09    6.50
   7   0  -1   90.09    7.20
  -7   0   1   92.59    6.60
  -7   0   1  108.69    7.70
  -7   0   1   94.09    5.40
  -7   0   1   95.09    6.20
  -7   0   1   97.79    5.00
  -7   0   1   97.19    8.60
  -7   0   1  103.19    6.10
  -7   0   1  112.59    6.70
  -7   0   1   94.19    5.10
   6   0  -1   96.49    6.50
   6   0  -1   90.79    5.80
   6   0  -1   86.59    5.70
  -6   0   1   84.49    6.30
  -6   0   1   88.59    7.40
  -6   0   1   88.39    4.40
  -6   0   1  101.69    5.50
  -6   0   1   93.49    4.80
  -6   0   1   70.19    6.10
  -6   0   1   89.79    5.10
  -6   0   1   93.89    4.40
   5   0  -1   42.70    3.70
   5   0  -1   44.70    4.30
   5   0  -1   51.09    3.90
   5   0  -1   42.20    3.80
  -5   0   1   45.60    4.10
  -5   0   1   47.70    2.60
  -5   0   1   48.30    3.30
  -5   0   1   54.69    3.90
  -5   0   1   60.29    5.80
  -5   0   1   48.30    3.00
  -5   0   1   46.10    2.70
   4   0  -1  174.78    8.60
   4   0  -1  180.68    8.30
   4   0  -1  195.88    8.30
  -4   0   1  188.88    8.90
  -4   0   1  190.48    7.40
  -4   0   1  178.78    8.10
  -4   0   1  185.28    8.20
  -4   0   1  185.38    7.40
  -4   0   1  182.08    8.50
  -4   0   1  186.28    7.70
  -4   0   1  190.88    7.80
   3   0  -1   -1.00    1.10
   3   0  -1   -0.90    1.00
   3   0  -1    1.60    1.00
   3   0  -1   -0.10    1.10
  -3   0   1    1.20    1.10
  -3   0   1   -0.10    0.90
  -3   0   1    0.50    0.60
  -3   0   1    2.10    0.80
  -3   0   1    1.70    1.20
  -3   0   1    0.10    0.50
  -3   0   1    0.90    1.00
  -3   0   1    1.50    1.60
   2   0  -1 2093.89   76.29
   2   0  -1 2094.89   75.99
   2   0  -1 2012.50   76.39
   2   0  -1 2073.39   76.19
   2   0  -1 2037.50   75.89
   2   0  -1 2063.19   76.49
  -2   0   1 2065.09   76.09
  -2   0   1 2014.60   76.19
  -2   0   1 1979.40   75.89
  -2   0   1 2101.09   76.29
  -2   0   1 2050.69   76.39
  -2   0   1 2061.29   76.49
  -2   0   1 1973.60   75.79
   1   0  -1    8.00    0.70
   1   0  -1    9.10    0.60
   1   0  -1   10.30    0.70
   1   0  -1    9.20    0.80
   1   0  -1    8.20    0.80
  -1   0   1    9.30    0.80
  -1   0   1    8.30    0.80
  -1   0   1    9.40    0.70
  -1   0   1    9.80    0.70
  -1   0   1    9.20    0.70
  -1   0   1    8.90    0.60
  -1   0  -1   36.30    2.10
  -1   0  -1   38.80    1.60
  -1   0  -1   32.70    1.80
  -1   0  -1   37.50    1.70
  -1   0  -1   38.70    1.90
  -1   0  -1   39.90    1.70
  -1   0  -1   39.90    1.60
  -1   0  -1   39.20    1.60
   1   0   1   38.20    1.70
   1   0   1   29.00    1.90
   1   0   1   40.20    2.00
   1   0   1   34.90    1.70
   1   0   1   31.00    1.70
  -2   0  -1 2750.82  104.29
  -2   0  -1 2792.32  104.69
  -2   0  -1 2804.72  104.59
  -2   0  -1 2846.62  104.99
  -2   0  -1 2795.52  104.19
  -2   0  -1 2853.11  104.59
  -2   0  -1 2855.91  104.39
   2   0   1 2819.12  104.69
   2   0   1 2868.51  105.09
   2   0   1 2859.81  104.19
   2   0   1 2836.42  104.69
   2   0   1 2754.52  104.69
   2   0   1 2748.02  104.39
  -3   0  -1  101.49    4.30
  -3   0  -1  107.69    5.30
  -3   0  -1   98.29    4.30
  -3   0  -1  103.39    4.60
  -3   0  -1   98.59    4.00
  -3   0  -1   99.79    5.40
  -3   0  -1   99.99    4.60
   3   0   1   96.49    4.80
   3   0   1   90.09    5.20
   3   0   1  101.59    4.70
   3   0   1  102.59    4.90
  -4   0  -1  406.06   15.60
  -4   0  -1  419.76   16.40
  -4   0  -1  390.76   16.40
  -4   0  -1  404.56   17.10
  -4   0  -1  420.46   16.60
  -4   0  -1  415.16   16.50
  -4   0  -1  398.86   15.70
  -4   0  -1  404.36   16.00
  -4   0  -1  405.86   15.40
   4   0   1  394.36   16.40
   4   0   1  417.36   16.20
   4   0   1  388.76   16.50
   4   0   1  397.16   17.10
  -5   0  -1   75.89    4.40
  -5   0  -1   76.49    4.20
  -5   0  -1   79.29    3.60
  -5   0  -1   70.99    5.00
  -5   0  -1   73.59    3.80
  -5   0  -1   77.79    5.80
  -5   0  -1   75.39    4.80
  -5   0  -1   72.29    3.90
  -5   0  -1   85.99    5.30
  -5   0  -1   71.69    4.80
   5   0   1   69.79    5.00
   5   0   1   74.99    4.70
   5   0   1   76.09    5.70
   5   0   1   80.49    4.90
  -6   0  -1    6.10    4.40
  -6   0  -1    8.90    1.80
  -6   0  -1    9.10    1.70
  -6   0  -1    9.60    2.50
  -6   0  -1    5.90    3.10
  -6   0  -1    6.70    2.80
  -6   0  -1    3.50    2.50
  -6   0  -1    7.90    2.30
   6   0   1    7.50    2.80
   6   0   1    3.20    3.10
   6   0   1    2.30    2.20
  -7   0  -1  308.07   13.50
  -7   0  -1  345.57   13.70
  -7   0  -1  348.57   15.60
  -7   0  -1  343.77   14.60
  -7   0  -1  322.47   13.50
  -7   0  -1  330.17   15.30
  -7   0  -1  324.17   16.50
  -7   0  -1  323.37   14.90
  -7   0  -1  337.17   14.10
   7   0   1  321.07   14.90
   7   0   1  359.96   16.40
   7   0   1  339.07   15.80
  -8   0  -1   26.40    7.70
  -8   0  -1   19.80    3.60
  -8   0  -1   22.80    4.60
  -8   0  -1   12.90    3.60
  -8   0  -1   24.40    5.60
  -8   0  -1   22.00    3.20
  -8   0  -1   22.50    2.70
  -8   0  -1   18.30    5.30
   8   0   1   14.40    5.10
   8   0   1   25.00    4.20
   8   0   1   16.00    4.40
  -9   0  -1  133.39    7.80
  -9   0  -1  120.19    6.30
  -9   0  -1  117.69   10.70
  -9   0  -1  115.19    8.60
  -9   0  -1  127.09    7.50
  -9   0  -1  113.69    7.20
  -9   0  -1  151.68   10.10
   9   0   1  117.29    8.40
   9   0   1  108.89   10.00
 -10   0  -1   16.40    5.20
 -10   0  -1   16.90    4.40
 -10   0  -1   16.80    5.00
 -10   0  -1   12.90    7.90
 -10   0  -1   23.60    4.40
 -10   0  -1   19.00    3.00
  10   0   1   13.80    6.60
  10   0   1   12.80    4.90
 -11   0  -1    1.00    4.80
 -11   0  -1    6.40    6.30
 -11   0  -1    2.20    2.40
 -11   0  -1   15.90    9.50
 -11   0  -1    6.80    4.90
 -11   0  -1    1.90    1.60
 -11   0  -1   12.30   11.70
 -11   0  -1  -10.50    5.90
  11   0   1   -4.60    7.40
  11   0   1   -5.10    5.10
 -12   0  -1   -4.20    7.30
 -12   0  -1   -0.60   13.20
 -12   0  -1   -2.70    5.60
 -12   0  -1    1.60    6.20
  12   0   1    0.80    6.70
  12   0   1    7.00    9.20
 -13   0  -1    6.20   10.40
 -13   0  -1   -6.00    7.70
 -13   0  -1   -7.20    6.80
  13   0   1    0.80   13.20
  13   0   1    3.30    7.90
 -14   0  -1   -5.40   10.50
 -14   0  -1   18.70   11.90
 -14   0  -1   19.50   15.20
  14   0   1    8.20    9.80
  14   0   1   17.50   14.40
 -15   0  -1   15.80   13.50
 -15   0  -1    5.50   14.80
  15   0   1    6.60   12.50
  15   0   1   -8.40   17.90
 -16   0  -1  -13.00   18.80
 -16   0  -1  -26.20   16.20
  16   0   1   -3.80   14.10
  16   0   1   -0.10   22.50
  15  -1  -1    9.90   19.30
  15  -1  -1    5.50   10.90
 -15   1   1   18.80   13.90
 -15   1   1   18.30   13.60
 -15   1   1    7.20   16.40
  14  -1  -1   10.50    9.00
  14  -1  -1    3.40   14.80
 -14   1   1   27.30   11.30
 -14   1   1    5.10   10.80
  13  -1  -1   -0.10   12.20
  13  -1  -1   -5.20    6.90
 -13   1   1   -4.00    6.40
 -13   1   1  -13.20    8.60
 -13   1   1   20.90    9.60
  12  -1  -1   16.10   10.50
 -12   1   1    9.60    5.80
 -12   1   1    5.50    7.50
 -12   1   1   -6.70    6.70
 -12   1   1    3.50    5.90
  11  -1  -1    4.90    5.10
  11  -1  -1    3.70    7.50
 -11   1   1    6.80    3.00
 -11   1   1   14.00    6.20
 -11   1   1    5.60    5.20
 -11   1   1    1.80    4.50
 -11   1   1   -0.10    5.20
 -11   1   1   14.20    6.20
 -11   1   1    9.60    4.70
 -11   1   1   -4.10    9.30
  10  -1  -1    2.00    4.10
  10  -1  -1    8.70    6.10
 -10   1   1    9.60    3.70
 -10   1   1    7.00    5.00
 -10   1   1    2.50    4.10
 -10   1   1    4.70    3.60
 -10   1   1    2.40    4.60
 -10   1   1   -1.10    7.70
 -10   1   1    5.90    3.60
   9  -1  -1   23.90    4.60
   9  -1  -1   37.50    7.00
  -9   1   1   32.10    5.20
  -9   1   1   20.20    5.20
  -9   1   1   29.20    4.70
  -9   1   1   25.80    3.70
  -9   1   1   25.70    3.40
  -9   1   1   15.50    6.50
   8  -1  -1  205.98   12.50
   8  -1  -1  223.78   11.30
  -8   1   1  218.48    9.00
  -8   1   1  220.08   11.20
  -8   1   1  207.28   10.60
  -8   1   1  229.98   11.00
  -8   1   1  216.58   12.50
  -8   1   1  216.48    9.40
  -8   1   1  207.88   12.00
  -8   1   1  204.08   14.10
   7  -1  -1    4.20    2.40
   7  -1  -1    0.10    3.10
   7  -1  -1   -2.10    3.60
  -7   1   1   -1.70    3.80
  -7   1   1   -2.00    1.60
  -7   1   1    1.10    1.10
  -7   1   1   -1.50    2.50
  -7   1   1    1.10    2.80
  -7   1   1    5.70    5.50
  -7   1   1    1.10    2.00
  -7   1   1   -1.80    2.30
  -7   1   1    7.00    3.70
   6  -1  -1   -2.20    2.10
   6  -1  -1   -0.20    2.80
   6  -1  -1    1.20    3.20
  -6   1   1    2.60    3.00
  -6   1   1   -1.10    1.90
  -6   1   1   -3.40    1.80
  -6   1   1    2.70    2.90
  -6   1   1   -0.70    0.80
  -6   1   1    5.80    4.00
  -6   1   1    0.90    1.20
  -6   1   1   -1.00    2.10
  -6   1   1    2.60    3.10
  -6   1   1   -0.10    1.60
   5  -1  -1  281.97   13.00
   5  -1  -1  288.57   13.40
   5  -1  -1  287.07   12.60
  -5   1   1  272.07   12.40
  -5   1   1  293.57   11.90
  -5   1   1  302.47   12.20
  -5   1   1  300.57   13.00
  -5   1   1  294.77   13.40
  -5   1   1  295.37   12.30
  -5   1   1  298.47   11.00
  -5   1   1  304.87   12.90
   4  -1  -1  107.19    6.00
   4  -1  -1  109.69    6.30
   4  -1  -1  115.29    5.80
  -4   1   1  115.39    5.40
  -4   1   1  116.59    5.30
  -4   1   1  129.29    6.20
  -4   1   1  121.79    5.90
  -4   1   1  100.19    5.50
  -4   1   1  122.89    6.20
   3  -1  -1  354.66   14.70
   3  -1  -1  354.16   14.00
   3  -1  -1  353.86   14.40
   3  -1  -1  343.47   14.80
  -3   1   1  357.06   14.40
  -3   1   1  360.36   14.10
  -3   1   1  371.76   14.00
  -3   1   1  381.96   14.70
  -3   1   1  354.46   14.20
  -3   1   1  358.16   14.70
   2  -1  -1 1234.58   46.20
   2  -1  -1 1209.18   45.60
   2  -1  -1 1226.78   46.30
   2  -1  -1 1228.08   45.90
  -2   1   1 1253.27   46.10
  -2   1   1 1207.48   45.60
  -2   1   1 1220.18   45.90
  -2   1   1 1202.88   45.70
  -2   1   1 1205.88   45.60
  -2   1   1 1225.28   46.00
   1  -1  -1  498.65   18.80
   1  -1  -1  487.65   18.40
   1  -1  -1  487.95   18.30
   1  -1  -1  489.65   18.80
   1  -1  -1  482.95   18.30
   1  -1  -1  465.95   18.40
  -1   1   1  487.75   18.30
  -1   1   1  485.65   18.40
  -1   1   1  493.85   18.20
  -1   1   1  493.75   18.90
  -1   1   1  495.25   18.70
  -1   1   1  491.25   18.30
  -1   1   1  494.85   18.80
  -1  -1  -1 1834.02   66.29
  -1  -1  -1 1811.32   65.99
  -1  -1  -1 1761.82   65.89
  -1  -1  -1 1769.52   65.89
  -1  -1  -1 1735.53   65.89
  -1  -1  -1 1814.02   65.99
   1   1   1 1769.92   65.89
   1   1   1 1755.72   65.89
   1   1   1 1781.72   65.89
   1   1   1 1668.33   66.19
   1   1   1 1788.02   65.89
   1   1   1 1741.03   65.99
  -2  -1  -1  962.50   37.20
  -2  -1  -1 1007.90   37.30
  -2  -1  -1 1020.60   37.40
  -2  -1  -1 1003.60   37.70
  -2  -1  -1  984.30   37.40
  -2  -1  -1  988.50   37.60
   2   1   1  970.20   37.20
   2   1   1 1010.30   37.60
   2   1   1  976.70   37.40
   2   1   1  986.10   37.10
   2   1   1  986.40   37.60
   2   1   1  948.21   37.40
   2   1   1 1018.80   37.20
  -3  -1  -1 1302.17   49.40
  -3  -1  -1 1317.07   48.70
  -3  -1  -1 1293.87   49.20
  -3  -1  -1 1313.87   49.00
  -3  -1  -1 1249.77   48.60
  -3  -1  -1 1291.67   48.60
  -3  -1  -1 1338.97   49.10
   3   1   1 1288.77   48.40
   3   1   1 1285.17   48.30
   3   1   1 1269.07   48.60
   3   1   1 1262.77   49.00
   3   1   1 1292.57   48.80
   3   1   1 1337.67   49.00
   3   1   1 1280.77   49.40
  -4  -1  -1   54.59    3.10
  -4  -1  -1   54.79    3.60
  -4  -1  -1   47.60    3.10
  -4  -1  -1   52.09    3.30
  -4  -1  -1   57.69    4.30
  -4  -1  -1   50.69    3.60
  -4  -1  -1   49.90    3.80
   4   1   1   56.99    3.20
   4   1   1   53.29    4.20
   4   1   1   48.00    3.60
   4   1   1   53.49    2.50
   4   1   1   49.90    2.50
  -5  -1  -1   37.70    4.00
  -5  -1  -1   40.30    3.10
  -5  -1  -1   39.20    2.10
  -5  -1  -1   48.50    4.80
  -5  -1  -1   44.20    3.60
  -5  -1  -1   39.10    3.20
  -5  -1  -1   41.40    3.20
  -5  -1  -1   38.20    3.60
  -5  -1  -1   43.20    1.80
   5   1   1   44.10    3.70
   5   1   1   43.00    3.30
   5   1   1   39.50    3.80
   5   1   1   32.10    4.10
  -6  -1  -1   29.50    1.50
  -6  -1  -1   33.60    3.60
  -6  -1  -1   32.40    5.40
  -6  -1  -1   31.30    3.20
  -6  -1  -1   35.90    3.40
  -6  -1  -1   34.00    3.20
  -6  -1  -1   38.80    4.30
  -6  -1  -1   27.60    2.10
  -6  -1  -1   25.80    3.70
  -6  -1  -1   33.80    3.70
   6   1   1   39.40    4.50
   6   1   1   34.10    4.70
   6   1   1   35.10    4.10
  -7  -1  -1  136.49    7.50
  -7  -1  -1  138.59    5.20
  -7  -1  -1  123.99    6.90
  -7  -1  -1  125.19    8.20
  -7  -1  -1  133.39    7.80
  -7  -1  -1  123.29    6.90
  -7  -1  -1  132.39    7.80
  -7  -1  -1  131.89    7.00
  -7  -1  -1  143.79   10.60
  -7  -1  -1  130.99    5.70
   7   1   1  137.39    8.40
   7   1   1  138.09    7.40
   7   1   1  126.99    8.60
   7   1   1  125.99    7.70
  -8  -1  -1   18.00    3.70
  -8  -1  -1   13.30    3.70
  -8  -1  -1   12.20    1.20
  -8  -1  -1   19.40    4.60
  -8  -1  -1   26.20    7.60
  -8  -1  -1    8.00    3.70
  -8  -1  -1   20.60    3.50
  -8  -1  -1   15.60    1.70
  -8  -1  -1   24.20    5.60
  -8  -1  -1   21.50    4.40
   8   1   1   21.00    4.90
   8   1   1   14.90    3.90
  -9  -1  -1   18.70    5.80
  -9  -1  -1   28.10    4.90
  -9  -1  -1   32.10    8.30
  -9  -1  -1   15.40    4.70
  -9  -1  -1   25.80    7.10
  -9  -1  -1   25.90    5.10
  -9  -1  -1   28.30    4.40
   9   1   1   19.80    5.50
   9   1   1   29.10    4.70
 -10  -1  -1   -9.40    4.30
 -10  -1  -1   -9.40    5.30
 -10  -1  -1   -0.80    6.70
 -10  -1  -1   -2.30   10.00
 -10  -1  -1   -4.30    5.10
 -10  -1  -1   -7.10    3.90
  10   1   1   -3.90    5.70
  10   1   1    0.10    4.30
 -11  -1  -1   15.50    6.40
 -11  -1  -1   -2.00    5.00
 -11  -1  -1   11.40    7.50
 -11  -1  -1    4.40    8.20
 -11  -1  -1    0.60    5.30
  11   1   1   -5.10    6.90
  11   1   1    4.50    5.80
 -12  -1  -1   -1.60   10.70
 -12  -1  -1    4.30    6.10
 -12  -1  -1    1.20    6.50
 -12  -1  -1   -6.10    7.50
  12   1   1   -3.50    8.60
  12   1   1   20.20    7.90
 -13  -1  -1    9.10    7.50
 -13  -1  -1   13.70    9.80
 -13  -1  -1   -2.60    8.10
 -13  -1  -1    9.40    8.90
  13   1   1   -1.00   13.00
  13   1   1   24.90    8.10
 -14  -1  -1   13.40   10.10
 -14  -1  -1   26.00   13.20
  14   1   1   18.90   15.50
  14   1   1    7.50   10.50
 -15  -1  -1   17.90   13.20
 -15  -1  -1   14.30   14.70
  15   1   1    0.40   12.30
  15   1   1   15.60   19.00
 -16  -1  -1   -4.90   18.30
  16   1   1   -3.10   14.70
  15  -2  -1   38.80   20.10
 -15   2   1  -10.10   12.70
 -15   2   1   21.60   13.70
 -15   2   1   -6.40   18.00
  14  -2  -1   -6.70   15.10
 -14   2   1   49.30   17.30
 -14   2   1   20.90   12.00
 -14   2   1    4.00   10.90
  13  -2  -1   31.00   13.10
  13  -2  -1    4.90    7.60
 -13   2   1   17.80   11.70
 -13   2   1    8.50    7.00
 -13   2   1    1.70    9.00
 -13   2   1   14.70    7.00
  12  -2  -1   -2.30    9.80
  12  -2  -1    0.70    7.60
 -12   2   1   -5.40    4.40
 -12   2   1   -7.50    6.10
 -12   2   1   -0.10    5.70
 -12   2   1   -5.50    7.10
 -12   2   1    4.20    7.00
  11  -2  -1  -12.20    7.90
  11  -2  -1   -2.00    5.50
 -11   2   1    3.80    5.30
 -11   2   1    4.70    6.90
 -11   2   1   -2.40    5.80
 -11   2   1   -3.90    5.70
 -11   2   1    1.20    3.50
 -11   2   1    7.60    4.50
  10  -2  -1    7.30    4.30
  10  -2  -1    5.20    6.90
 -10   2   1    0.20    4.50
 -10   2   1    0.60    2.80
 -10   2   1    6.70    4.80
 -10   2   1    2.60    8.50
 -10   2   1    2.90    2.90
 -10   2   1    4.80    3.90
 -10   2   1   -3.90    4.50
   9  -2  -1  114.89    7.70
   9  -2  -1  114.39   10.10
  -9   2   1   93.29    8.40
  -9   2   1  108.09    7.80
  -9   2   1  114.69   10.50
  -9   2   1   95.99    8.00
  -9   2   1  106.19    7.10
  -9   2   1   95.79    5.50
  -9   2   1  110.99    8.00
  -9   2   1  112.99    5.40
   8  -2  -1   81.09    8.00
   8  -2  -1   73.49    7.00
   8  -2  -1   67.59    6.10
  -8   2   1   72.69    6.00
  -8   2   1   68.89    3.20
  -8   2   1   69.39    6.40
  -8   2   1   83.99    8.20
  -8   2   1   88.49    8.80
  -8   2   1   68.69    5.50
  -8   2   1   70.59    6.00
  -8   2   1   66.29    7.50
  -8   2   1   90.89   10.60
   7  -2  -1    8.20    4.10
   7  -2  -1   11.20    4.10
   7  -2  -1   11.80    3.10
  -7   2   1   18.50    3.50
  -7   2   1   10.90    3.30
  -7   2   1   17.60    5.40
  -7   2   1   14.30    5.20
  -7   2   1   14.90    3.10
  -7   2   1   12.20    3.00
  -7   2   1   17.20    4.10
  -7   2   1   16.50    5.50
   6  -2  -1    0.90    3.50
   6  -2  -1    4.30    3.60
   6  -2  -1    0.50    2.00
  -6   2   1    4.40    2.80
  -6   2   1    3.70    2.30
  -6   2   1    5.80    3.90
  -6   2   1    3.40    2.30
  -6   2   1    4.20    3.60
  -6   2   1    0.80    2.20
  -6   2   1   -2.50    1.90
  -6   2   1    0.40    4.10
   5  -2  -1   10.20    3.10
   5  -2  -1    9.40    1.90
   5  -2  -1   17.40    3.80
   5  -2  -1    5.70    1.90
   5  -2  -1    8.70    2.50
  -5   2   1   12.00    2.20
  -5   2   1   12.60    2.30
  -5   2   1   11.70    3.30
  -5   2   1   10.80    3.20
  -5   2   1   15.10    3.50
  -5   2   1   13.20    2.40
  -5   2   1   12.70    2.50
   4  -2  -1  159.18    7.50
   4  -2  -1  158.88    7.30
   4  -2  -1  179.78    8.50
   4  -2  -1  164.58    8.10
  -4   2   1  170.78    7.40
  -4   2   1  169.68    8.40
  -4   2   1  157.28    7.30
  -4   2   1  165.68    7.60
  -4   2   1  159.48    8.70
  -4   2   1  174.88    8.50
   3  -2  -1  132.59    7.10
   3  -2  -1  144.29    6.60
   3  -2  -1  128.99    6.90
   3  -2  -1  135.09    6.10
  -3   2   1  148.29    7.10
  -3   2   1  130.29    6.70
  -3   2   1  141.29    6.30
  -3   2   1  135.59    5.90
  -3   2   1  146.99    6.10
  -3   2   1  152.48    7.20
   2  -2  -1  149.99    7.10
   2  -2  -1  146.29    6.20
   2  -2  -1  146.19    7.00
   2  -2  -1  146.49    6.90
   2  -2  -1  158.78    6.40
   2  -2  -1  150.08    6.50
  -2   2   1  150.68    5.90
  -2   2   1  160.48    6.40
  -2   2   1  152.98    6.50
  -2   2   1  146.19    6.00
  -2   2   1  144.69    7.00
  -2   2   1  153.18    5.90
  -2   2   1  156.78    7.10
  -2   2   1  147.99    6.30
  -2   2   1  173.08    7.70
   1  -2  -1 2976.40  113.99
   1  -2  -1 3037.50  113.89
   1  -2  -1 3051.89  113.89
   1  -2  -1 2971.90  113.89
   1  -2  -1 3131.99  114.79
   1  -2  -1 3122.69  114.59
  -1   2   1 3120.39  114.49
  -1   2   1 3156.48  114.89
  -1   2   1 3060.69  113.89
  -1   2   1 3025.00  113.99
  -1   2   1 3077.49  114.09
  -1   2   1 3134.79  114.59
   0  -2  -1 3264.67  121.39
   0  -2  -1 3161.78  120.89
   0  -2  -1 3265.77  121.39
   0  -2  -1 3368.56  121.99
   0  -2  -1 3227.18  121.39
   0  -2  -1 3252.27  120.99
   0   2   1 3335.47  121.39
   0   2   1 3293.77  121.29
   0   2   1 3270.57  121.59
   0   2   1 3215.38  120.99
   0   2   1 3201.88  121.39
   0   2   1 3317.37  121.99
  -1  -2  -1  206.98    8.10
  -1  -2  -1  197.88    8.60
  -1  -2  -1  202.18    8.60
  -1  -2  -1  218.98    9.30
  -1  -2  -1  212.68    8.30
  -1  -2  -1  206.48    8.20
  -1  -2  -1  206.58    8.60
   1   2   1  207.08    8.30
   1   2   1  195.28    8.30
   1   2   1  208.98    8.60
   1   2   1  196.98    9.10
   1   2   1  208.68    8.60
   1   2   1  202.08    8.50
  -2  -2  -1 4787.62  179.18
  -2  -2  -1 4833.12  179.08
  -2  -2  -1 4762.72  178.98
  -2  -2  -1 4746.83  179.18
  -2  -2  -1 4749.32  179.68
  -2  -2  -1 4866.31  180.58
   2   2   1 4863.41  179.78
   2   2   1 4906.91  179.08
   2   2   1 4880.41  179.18
   2   2   1 4802.12  179.08
   2   2   1 4876.21  179.18
   2   2   1 4713.43  178.48
   2   2   1 4875.51  178.98
  -3  -2  -1  205.58    9.20
  -3  -2  -1  216.58   10.10
  -3  -2  -1  213.08    9.10
  -3  -2  -1  212.18    9.20
  -3  -2  -1  218.38    9.30
  -3  -2  -1  223.08    9.60
   3   2   1  213.68    9.10
   3   2   1  211.28    9.20
   3   2   1  208.58    9.00
   3   2   1  212.78    8.10
   3   2   1  200.78    9.40
   3   2   1  212.08    9.30
   3   2   1  221.68    9.30
  -4  -2  -1  817.42   30.90
  -4  -2  -1  767.42   31.10
  -4  -2  -1  780.92   31.10
  -4  -2  -1  817.42   31.60
  -4  -2  -1  739.33   32.60
  -4  -2  -1  807.02   30.70
  -4  -2  -1  797.02   30.90
   4   2   1  821.72   31.20
   4   2   1  775.32   31.30
   4   2   1  815.52   30.50
   4   2   1  789.62   30.40
   4   2   1  813.92   30.50
  -5  -2  -1  154.38    7.70
  -5  -2  -1  155.78    7.00
  -5  -2  -1  157.88    8.20
  -5  -2  -1  156.88    9.00
  -5  -2  -1  150.48    7.30
  -5  -2  -1  141.49    7.60
  -5  -2  -1  170.68    9.00
  -5  -2  -1  148.79    7.90
   5   2   1  153.78    7.90
   5   2   1  161.38    6.80
   5   2   1  139.29    7.80
   5   2   1  146.09    6.60
   5   2   1  158.58    7.00
  -6  -2  -1  259.37   11.40
  -6  -2  -1  252.27   12.90
  -6  -2  -1  255.97   11.10
  -6  -2  -1  247.88   11.40
  -6  -2  -1  237.48   12.70
  -6  -2  -1  242.28   12.00
  -6  -2  -1  244.48   11.70
   6   2   1  261.87   10.10
   6   2   1  253.37   12.00
   6   2   1  249.18   11.90
   6   2   1  242.58   11.60
   6   2   1  250.97    9.90
  -7  -2  -1   65.19    5.60
  -7  -2  -1   78.79    8.10
  -7  -2  -1   69.09    6.90
  -7  -2  -1   61.49    5.60
  -7  -2  -1   80.49    8.40
  -7  -2  -1   68.39    5.10
  -7  -2  -1   60.39    5.40
   7   2   1   55.29    5.60
   7   2   1   61.29    5.00
   7   2   1   64.49    5.70
  -8  -2  -1  459.95   21.80
  -8  -2  -1  430.76   19.60
  -8  -2  -1  416.76   20.50
  -8  -2  -1  426.46   19.30
  -8  -2  -1  436.36   18.80
  -8  -2  -1  457.25   19.30
  -8  -2  -1  464.65   22.30
   8   2   1  446.76   20.10
   8   2   1  451.25   20.10
   8   2   1  469.85   18.80
  -9  -2  -1   13.20    5.30
  -9  -2  -1    9.70    4.60
  -9  -2  -1    3.30    4.50
  -9  -2  -1   17.20    8.80
  -9  -2  -1   14.70    4.00
  -9  -2  -1    5.30    4.10
   9   2   1   12.60    4.90
   9   2   1    5.00    4.70
   9   2   1    5.10    3.90
 -10  -2  -1    9.70    4.70
 -10  -2  -1    6.40    5.00
 -10  -2  -1   14.10    5.70
 -10  -2  -1    8.30   12.90
 -10  -2  -1   14.30    4.90
 -10  -2  -1   -3.40    6.10
  10   2   1    8.50    5.80
  10   2   1   10.60    4.80
 -11  -2  -1   -0.40    8.50
 -11  -2  -1    9.20    6.00
 -11  -2  -1   14.90    5.60
 -11  -2  -1   -8.70    7.50
 -11  -2  -1   12.10    6.10
  11   2   1   11.80    5.70
  11   2   1   11.10    7.70
 -12  -2  -1   -0.70    6.80
 -12  -2  -1   19.00    6.90
 -12  -2  -1   -0.40    7.80
  12   2   1   -3.10    7.90
  12   2   1  -15.70    9.30
 -13  -2  -1   -3.10   10.40
 -13  -2  -1    1.10    9.40
 -13  -2  -1   -2.80    7.90
 -13  -2  -1   11.10    8.50
  13   2   1   -8.80    7.80
 -14  -2  -1   10.20   11.30
 -14  -2  -1    1.40   12.50
 -14  -2  -1    2.30    9.80
  14   2   1    1.90   14.90
  14   2   1   -4.00    9.40
 -15  -2  -1  -12.80   12.40
 -15  -2  -1  -17.10   14.70
  15   2   1   13.30   13.10
  15   2   1   47.20   19.60
  15  -3  -1    9.40   21.10
 -15   3   1   -6.00   12.30
 -15   3   1   -7.70   21.70
 -15   3   1   11.70   14.40
  14  -3  -1   -6.40   15.30
 -14   3   1   -1.80   10.40
 -14   3   1   -8.20   15.50
  13  -3  -1    7.50   12.60
 -13   3   1    3.90    7.50
 -13   3   1    0.40   11.70
 -13   3   1   -0.80    8.80
 -13   3   1   -4.90    9.00
 -13   3   1   -0.80    7.80
  12  -3  -1    5.70   11.80
 -12   3   1   11.30    9.40
 -12   3   1   -0.90    5.60
 -12   3   1   -3.30    7.00
 -12   3   1   -2.20    7.50
 -12   3   1    4.30    6.80
 -12   3   1    0.40    3.90
  11  -3  -1   18.10    8.90
  11  -3  -1   18.40    5.70
 -11   3   1   14.20    7.20
 -11   3   1   10.30    5.70
 -11   3   1   18.10    3.10
 -11   3   1    3.30    5.80
 -11   3   1    7.20    4.90
 -11   3   1   12.40    5.70
  10  -3  -1   -9.90    6.40
  10  -3  -1    2.80    4.30
 -10   3   1    7.70    4.90
 -10   3   1    9.40    4.60
 -10   3   1   -2.30    4.80
 -10   3   1    0.00    6.00
 -10   3   1   -0.90    4.20
   9  -3  -1   38.90    5.40
   9  -3  -1   41.60    7.60
  -9   3   1   31.50    5.70
  -9   3   1   45.40    5.30
  -9   3   1   42.30    5.20
  -9   3   1   38.10    5.80
  -9   3   1   39.60    6.60
  -9   3   1   55.89    9.70
  -9   3   1   40.20    5.40
   8  -3  -1   11.00    3.30
   8  -3  -1   30.00    5.90
   8  -3  -1    8.80    4.90
  -8   3   1    7.70    5.10
  -8   3   1   21.70    3.90
  -8   3   1   27.70    4.20
  -8   3   1    5.00    3.90
  -8   3   1   18.00    4.90
  -8   3   1   14.30    4.30
  -8   3   1   19.00    3.50
  -8   3   1   25.60    7.20
  -8   3   1    1.60    6.60
   7  -3  -1  219.48   12.00
   7  -3  -1  204.38    9.80
   7  -3  -1  190.98   11.10
   7  -3  -1  204.18   11.30
   7  -3  -1  196.68    9.50
  -7   3   1  193.48   13.00
  -7   3   1  197.98    9.80
  -7   3   1  193.68   10.60
  -7   3   1  196.48   11.00
  -7   3   1  203.48   10.00
  -7   3   1  216.78   12.20
  -7   3   1  173.48   10.30
  -7   3   1  180.58    9.50
  -7   3   1  185.08   11.90
  -7   3   1  185.08    9.40
   6  -3  -1   77.59    5.10
   6  -3  -1  100.39    5.50
   6  -3  -1   88.09    6.80
   6  -3  -1   79.09    6.70
   6  -3  -1   86.19    6.80
  -6   3   1   80.79    7.20
  -6   3   1   87.39    5.50
  -6   3   1   80.49    6.40
  -6   3   1   81.79    7.60
  -6   3   1   79.49    5.00
  -6   3   1   72.49    5.20
  -6   3   1   74.79    5.80
  -6   3   1   69.39    7.40
   5  -3  -1   27.50    2.90
   5  -3  -1   24.60    3.70
   5  -3  -1   32.40    4.90
   5  -3  -1   35.50    4.90
  -5   3   1   37.30    5.10
  -5   3   1   35.10    4.40
  -5   3   1   31.50    3.30
  -5   3   1   28.70    3.00
  -5   3   1   29.90    3.20
  -5   3   1   29.70    4.10
  -5   3   1   34.30    5.20
   4  -3  -1   10.70    2.60
   4  -3  -1    4.60    2.60
   4  -3  -1    6.20    2.90
  -4   3   1    6.60    2.30
  -4   3   1   13.10    3.60
  -4   3   1    9.10    2.80
  -4   3   1   10.80    2.90
  -4   3   1    4.70    1.30
  -4   3   1    5.40    1.60
  -4   3   1    6.10    1.90
   3  -3  -1   88.59    4.80
   3  -3  -1   87.09    4.50
   3  -3  -1   91.99    5.20
   3  -3  -1   69.29    6.00
  -3   3   1   84.89    5.50
  -3   3   1   86.89    3.80
  -3   3   1   95.79    4.50
  -3   3   1   88.29    5.60
  -3   3   1   90.09    4.50
  -3   3   1   87.09    3.80
  -3   3   1   88.99    3.80
  -3   3   1   91.59    5.80
   2  -3  -1  940.21   34.80
   2  -3  -1  920.91   34.90
   2  -3  -1  916.41   36.30
   2  -3  -1  935.71   34.80
   2  -3  -1  916.31   35.50
   2  -3  -1  916.21   35.40
   2  -3  -1  975.80   36.40
  -2   3   1  944.41   35.40
  -2   3   1  932.21   34.90
  -2   3   1  896.11   36.50
  -2   3   1  953.40   35.50
  -2   3   1  970.50   36.40
  -2   3   1  966.00   35.30
  -2   3   1  947.61   35.30
  -2   3   1  930.81   34.80
  -2   3   1  885.71   36.80
   1  -3  -1   12.40    1.20
   1  -3  -1   14.30    1.50
   1  -3  -1   13.30    0.80
   1  -3  -1   13.30    2.70
   1  -3  -1   10.30    1.40
   1  -3  -1   13.90    2.20
   1  -3  -1   12.20    0.90
   1  -3  -1   15.60    1.70
  -1   3   1   12.90    1.00
  -1   3   1   13.90    1.80
  -1   3   1   17.70    1.90
  -1   3   1   13.10    2.10
  -1   3   1   11.90    2.60
  -1   3   1   12.10    1.00
   0  -3  -1  618.44   23.50
   0  -3  -1  655.13   24.20
   0  -3  -1  614.14   24.20
   0  -3  -1  660.63   25.80
   0  -3  -1  615.64   24.10
   0   3   1  563.34   24.20
   0   3   1  643.04   24.10
   0   3   1  621.54   23.60
   0   3   1  618.44   25.00
   0   3   1  615.44   24.20
  -1  -3  -1 1008.30   38.90
  -1  -3  -1 1065.49   39.50
  -1  -3  -1 1045.70   40.40
  -1  -3  -1 1030.90   39.00
  -1  -3  -1 1025.10   39.40
   1   3   1  973.10   39.20
   1   3   1 1022.60   40.30
   1   3   1 1028.70   39.50
   1   3   1 1050.89   39.50
   1   3   1 1059.19   39.70
   1   3   1 1037.40   38.90
  -2  -3  -1   20.90    2.70
  -2  -3  -1   21.00    2.20
  -2  -3  -1   21.50    2.50
  -2  -3  -1   20.60    2.60
  -2  -3  -1   22.10    2.30
  -2  -3  -1   17.30    1.60
  -2  -3  -1   22.30    3.70
  -2  -3  -1   18.80    2.10
   2   3   1   26.80    2.90
   2   3   1   24.70    2.30
   2   3   1   18.10    2.40
   2   3   1   17.70    3.30
   2   3   1   20.10    2.60
   2   3   1   18.00    1.90
  -3  -3  -1  372.96   14.90
  -3  -3  -1  332.97   14.70
  -3  -3  -1  348.27   14.60
  -3  -3  -1  337.47   16.80
  -3  -3  -1  352.06   13.90
   3   3   1  355.86   14.70
   3   3   1  361.06   14.60
   3   3   1  354.96   15.50
   3   3   1  354.56   14.40
   3   3   1  354.46   14.70
   3   3   1  344.17   14.60
   3   3   1  353.96   13.70
  -4  -3  -1   18.80    1.80
  -4  -3  -1   17.00    2.60
  -4  -3  -1   16.10    2.70
  -4  -3  -1   19.00    2.90
  -4  -3  -1   19.70    3.00
  -4  -3  -1   19.40    4.20
  -4  -3  -1   19.90    3.30
   4   3   1   17.50    1.20
   4   3   1   17.60    2.50
   4   3   1   12.90    2.40
   4   3   1   13.90    2.60
   4   3   1   11.40    2.40
   4   3   1   22.90    3.00
  -5  -3  -1  365.56   16.20
  -5  -3  -1  347.07   15.20
  -5  -3  -1  364.96   15.00
  -5  -3  -1  340.27   15.30
  -5  -3  -1  366.06   16.90
  -5  -3  -1  343.77   13.70
  -5  -3  -1  346.97   13.80
  -5  -3  -1  367.76   15.40
   5   3   1  352.06   15.40
   5   3   1  362.16   14.80
   5   3   1  338.97   15.40
   5   3   1  364.66   14.60
   5   3   1  344.07   14.60
  -6  -3  -1  278.77   11.50
  -6  -3  -1  279.67   12.50
  -6  -3  -1  280.07   12.90
  -6  -3  -1  296.97   13.10
  -6  -3  -1  279.17   13.10
  -6  -3  -1  267.27   15.00
  -6  -3  -1  267.67   13.40
  -6  -3  -1  278.07   14.10
   6   3   1  273.57   11.70
   6   3   1  282.97   13.20
   6   3   1  274.97   12.00
   6   3   1  303.77   13.60
   6   3   1  284.87   12.00
  -7  -3  -1  185.18   13.10
  -7  -3  -1  157.18   10.00
  -7  -3  -1  158.88   11.40
  -7  -3  -1  165.08    8.80
  -7  -3  -1  167.88    7.80
  -7  -3  -1  177.58    9.40
  -7  -3  -1  166.58    9.30
  -7  -3  -1  168.08    9.80
   7   3   1  177.58    7.50
   7   3   1  179.98    8.40
   7   3   1  169.68   10.60
   7   3   1  155.28    9.20
   7   3   1  161.58    9.60
  -8  -3  -1   43.90    9.60
  -8  -3  -1   27.10    8.30
  -8  -3  -1   39.90    5.60
  -8  -3  -1   42.50    5.50
  -8  -3  -1   39.80    5.00
  -8  -3  -1   45.30    6.50
   8   3   1   42.80    5.50
   8   3   1   46.90    4.80
   8   3   1   36.20    2.80
   8   3   1   26.70    4.90
   8   3   1   37.80    2.50
  -9  -3  -1    9.40    4.20
  -9  -3  -1    5.30    3.50
  -9  -3  -1    3.80    4.50
  -9  -3  -1   13.00   10.80
  -9  -3  -1    0.10    4.20
  -9  -3  -1    6.40    5.90
   9   3   1    7.70    4.70
   9   3   1    4.10    4.70
   9   3   1   -1.10    4.80
 -10  -3  -1    4.50    7.70
 -10  -3  -1   11.20    7.60
 -10  -3  -1    3.70    5.40
 -10  -3  -1   -5.30    5.00
 -10  -3  -1    7.20    5.10
  10   3   1   -2.60    5.30
  10   3   1   -6.80    6.10
  10   3   1    5.90    5.80
 -11  -3  -1    8.60    6.10
 -11  -3  -1    4.20    6.30
 -11  -3  -1    6.90    6.10
 -11  -3  -1    9.30    5.60
  11   3   1   -0.50    7.20
  11   3   1   11.60    6.50
 -12  -3  -1   30.40    8.60
 -12  -3  -1   31.80    7.90
 -12  -3  -1   34.00    8.40
  12   3   1   20.70   10.30
  12   3   1   36.30    8.60
 -13  -3  -1   -0.40    8.70
 -13  -3  -1    5.00    9.30
 -13  -3  -1    0.90    9.70
 -13  -3  -1   11.30    8.50
  13   3   1    4.40    8.70
  13   3   1   20.30   14.00
 -14  -3  -1    6.80   11.80
 -14  -3  -1   -4.70   12.80
 -14  -3  -1   15.70   10.50
  14   3   1   23.40   13.60
  14   3   1   -0.70   15.30
 -15  -3  -1    5.00   14.30
 -15  -3  -1   -0.50   12.00
  15   3   1   15.30   19.60
  15   3   1  -20.40   11.90
 -15   4   1    7.10   25.80
 -15   4   1   -2.20   12.00
 -14   4   1  -12.00   22.30
 -14   4   1   19.70   10.50
 -14   4   1  -22.70   17.10
  13  -4  -1    2.20   12.50
 -13   4   1  -21.10    8.70
 -13   4   1    2.30    8.20
 -13   4   1   -1.80    8.90
 -13   4   1    2.60   12.60
 -13   4   1    1.40    8.00
  12  -4  -1   31.90   13.00
 -12   4   1   29.40    8.10
 -12   4   1   30.80    7.30
 -12   4   1   28.30   11.10
 -12   4   1   24.80    8.20
 -12   4   1   25.10    6.90
  11  -4  -1  107.79   13.80
 -11   4   1  104.59    9.90
 -11   4   1  118.09   12.20
 -11   4   1  111.89    9.60
 -11   4   1   86.69    9.40
 -11   4   1  123.69    9.30
  10  -4  -1   27.20    8.60
 -10   4   1   23.50    7.60
 -10   4   1   28.50    5.30
 -10   4   1   15.10    5.20
 -10   4   1   16.80    4.50
 -10   4   1   15.10    6.20
   9  -4  -1    6.70    6.10
  -9   4   1    5.10    4.90
  -9   4   1   -6.70    4.10
  -9   4   1   11.80    4.20
  -9   4   1    6.00    5.90
  -9   4   1    3.30    3.50
   8  -4  -1    8.80    4.70
   8  -4  -1    6.70    3.60
   8  -4  -1    6.10    5.60
  -8   4   1   25.80    8.10
  -8   4   1   11.40    3.40
  -8   4   1    8.30    5.60
  -8   4   1    7.70    3.70
  -8   4   1   11.30    4.60
  -8   4   1   16.90    4.20
  -8   4   1   12.80    5.40
  -8   4   1   12.70    7.10
  -8   4   1   15.50    5.10
   7  -4  -1  108.29    8.10
   7  -4  -1  104.79    9.10
   7  -4  -1  116.59    6.80
   7  -4  -1  109.99    8.70
  -7   4   1   97.49    9.20
  -7   4   1  102.59   10.30
  -7   4   1  103.19    7.90
  -7   4   1   97.49    7.40
  -7   4   1  121.99   10.30
  -7   4   1  108.39    6.20
  -7   4   1   95.99    7.60
  -7   4   1  104.49    8.40
   6  -4  -1   62.09    4.80
   6  -4  -1   63.49    7.40
   6  -4  -1   59.19    6.60
   6  -4  -1   66.19    6.20
  -6   4   1   66.89    5.40
  -6   4   1   79.59    8.20
  -6   4   1   64.99    6.30
  -6   4   1   71.59    5.90
  -6   4   1   68.99    7.10
  -6   4   1   92.69    9.00
  -6   4   1   57.29    4.40
  -6   4   1   73.99    9.00
   5  -4  -1    2.10    2.80
   5  -4  -1    7.00    2.20
   5  -4  -1   -1.10    3.40
  -5   4   1    2.50    2.30
  -5   4   1    8.40    4.00
  -5   4   1    3.00    3.40
  -5   4   1    4.00    1.50
  -5   4   1    3.00    1.30
  -5   4   1   13.90    4.90
  -5   4   1    3.30    2.40
  -5   4   1    6.30    3.30
  -5   4   1    4.60    1.10
  -5   4   1    5.60    3.30
   4  -4  -1   10.50    2.80
   4  -4  -1   12.90    2.30
   4  -4  -1   14.10    3.60
  -4   4   1    7.80    2.70
  -4   4   1    9.10    4.00
  -4   4   1   14.70    1.70
  -4   4   1   16.40    2.40
  -4   4   1   15.80    1.80
  -4   4   1   13.20    2.20
  -4   4   1   12.00    1.40
  -4   4   1   15.20    2.80
  -4   4   1    4.90    3.40
   3  -4  -1   89.49    5.20
   3  -4  -1   93.19    6.50
   3  -4  -1   96.39    5.10
  -3   4   1   98.89    4.00
  -3   4   1  103.59    6.50
  -3   4   1   99.09    4.90
  -3   4   1   96.09    4.90
  -3   4   1   95.19    6.60
  -3   4   1  102.19    6.60
  -3   4   1   89.39    5.90
  -3   4   1  107.39    5.20
  -3   4   1  105.89    5.60
  -3   4   1  103.49    4.40
   2  -4  -1   25.50    1.80
   2  -4  -1   28.20    4.10
   2  -4  -1   23.20    2.40
   2  -4  -1   25.40    2.30
   2  -4  -1   22.70    2.00
  -2   4   1   29.60    4.00
  -2   4   1   27.30    2.80
  -2   4   1   33.00    4.60
  -2   4   1   26.90    2.50
  -2   4   1   22.40    3.60
  -2   4   1   22.60    1.30
   1  -4  -1  295.07   11.70
   1  -4  -1  296.87   11.70
   1  -4  -1  284.87   12.70
   1  -4  -1  306.87   13.80
   1  -4  -1  313.17   11.40
   1  -4  -1  287.97   13.10
   1  -4  -1  305.07   12.30
  -1   4   1  302.17   12.70
  -1   4   1  320.17   12.70
  -1   4   1  328.17   13.20
  -1   4   1  307.67   13.90
  -1   4   1  278.17   13.00
   0  -4  -1   -0.10    1.40
   0  -4  -1    1.10    1.80
   0  -4  -1   -1.00    0.70
   0  -4  -1   -0.20    1.60
   0  -4  -1    5.60    2.80
   0   4   1   -2.00    0.90
   0   4   1   -0.60    1.80
   0   4   1   -1.50    1.60
   0   4   1   -3.10    1.60
   0   4   1    1.20    1.70
   0   4   1    0.00    2.30
  -1  -4  -1  154.58    6.90
  -1  -4  -1  138.29    6.40
  -1  -4  -1  139.99    7.10
  -1  -4  -1  144.19    8.00
   1   4   1  167.78    6.70
   1   4   1  152.08    6.70
   1   4   1  152.78    7.80
   1   4   1  151.78    7.40
   1   4   1  136.19    7.80
   1   4   1  135.99    7.00
  -2  -4  -1  151.98    6.90
  -2  -4  -1  162.88    9.20
  -2  -4  -1  149.29    7.20
  -2  -4  -1  157.38    7.80
  -2  -4  -1  153.08    6.70
   2   4   1  160.98    7.70
   2   4   1  149.88    7.70
   2   4   1  147.39    7.00
   2   4   1  133.89    6.90
  -3  -4  -1   60.69    3.80
  -3  -4  -1   61.59    4.90
  -3  -4  -1   54.89    3.00
  -3  -4  -1   48.80    4.20
  -3  -4  -1   63.09    4.40
  -3  -4  -1   78.19    7.60
   3   4   1   48.50    3.30
   3   4   1   61.29    4.40
   3   4   1   52.69    5.10
   3   4   1   64.99    4.70
   3   4   1   47.80    4.10
  -4  -4  -1  557.94   23.50
  -4  -4  -1  607.14   23.80
  -4  -4  -1  607.34   23.90
  -4  -4  -1  553.34   21.70
  -4  -4  -1  551.94   23.60
  -4  -4  -1  556.04   22.50
  -4  -4  -1  600.14   25.40
  -4  -4  -1  571.94   23.20
   4   4   1  561.14   22.10
   4   4   1  606.74   23.50
   4   4   1  541.45   23.70
   4   4   1  584.34   23.30
   4   4   1  601.64   23.60
   4   4   1  575.54   23.50
  -5  -4  -1   53.89    5.70
  -5  -4  -1   56.09    5.80
  -5  -4  -1   71.19    8.20
  -5  -4  -1   58.59    4.60
  -5  -4  -1   53.09    3.60
  -5  -4  -1   64.19    5.40
   5   4   1   61.09    5.60
   5   4   1   55.09    2.70
   5   4   1   54.59    5.40
   5   4   1   58.29    4.60
   5   4   1   49.30    4.90
   5   4   1   49.90    4.40
  -6  -4  -1   75.09    6.50
  -6  -4  -1   97.29   10.20
  -6  -4  -1   69.19    4.00
  -6  -4  -1   79.89    6.00
  -6  -4  -1   73.69    7.00
  -6  -4  -1   69.59    5.30
  -6  -4  -1   95.99    8.60
   6   4   1   70.29    3.20
   6   4   1   62.59    5.70
   6   4   1   72.09    5.20
   6   4   1   72.99    6.30
   6   4   1   71.69    4.90
   6   4   1   74.99    7.30
  -7  -4  -1   25.70    4.70
  -7  -4  -1   27.60    6.00
  -7  -4  -1   26.70    9.30
  -7  -4  -1   27.50    4.30
  -7  -4  -1   26.40    6.80
  -7  -4  -1   27.50    4.70
   7   4   1   29.90    6.00
   7   4   1   34.50    4.50
   7   4   1   32.30    4.80
   7   4   1   36.30    4.20
   7   4   1   32.90    3.60
  -8  -4  -1   39.60    6.20
  -8  -4  -1   31.00    6.80
  -8  -4  -1   30.30   11.10
  -8  -4  -1   35.00    5.20
  -8  -4  -1   29.90    5.30
   8   4   1   35.90    3.50
   8   4   1   36.50    4.90
   8   4   1   37.00    5.50
   8   4   1   42.20    5.40
   8   4   1   34.90    4.20
  -9  -4  -1   26.40    5.40
  -9  -4  -1   16.30    5.20
  -9  -4  -1   16.30    7.40
  -9  -4  -1   10.00    4.90
   9   4   1   20.70    5.10
   9   4   1   21.30    3.00
   9   4   1   35.50    6.00
   9   4   1   19.30    2.50
   9   4   1   18.10    5.50
 -10  -4  -1   59.09    7.60
 -10  -4  -1   46.40    7.00
 -10  -4  -1   48.90    7.30
  10   4   1   65.29    8.70
  10   4   1   41.70    7.60
  10   4   1   52.49    7.60
 -11  -4  -1   42.90    8.00
 -11  -4  -1   33.60    7.10
 -11  -4  -1   28.40    7.20
  11   4   1   45.50   13.60
  11   4   1   26.10    7.40
  11   4   1   17.60    8.20
 -12  -4  -1   -2.00    7.80
 -12  -4  -1   -6.60    8.00
 -12  -4  -1    8.50    7.80
  12   4   1    4.70    9.70
  12   4   1    0.80    7.80
 -13  -4  -1   18.30   10.80
 -13  -4  -1   24.90    8.90
 -13  -4  -1    1.20    9.90
  13   4   1   17.80    9.30
  13   4   1    7.70   12.70
 -14  -4  -1   -4.50   10.10
 -14  -4  -1   15.80   13.40
 -14  -4  -1   20.50   13.50
  14   4   1   17.10   10.50
  14   4   1    0.10   16.10
 -15  -4  -1    0.90   11.60
 -15  -4  -1  -16.20   15.30
  15   4   1    6.50   19.80
  15   4   1   -0.30   13.40
 -14   5   1    8.30   11.10
 -14   5   1   14.60   19.20
 -13   5   1    0.50   10.60
 -13   5   1    5.60    9.00
 -13   5   1    6.00    7.60
 -13   5   1   13.40   21.30
 -13   5   1    4.50   10.20
 -12   5   1    8.10    7.50
 -12   5   1   -0.70    8.30
 -12   5   1   -4.70   11.50
 -12   5   1   -8.50    8.50
 -12   5   1    4.10    6.00
 -11   5   1   13.50    9.40
 -11   5   1   13.60    7.70
 -11   5   1    8.70    6.60
 -11   5   1   17.80    4.90
 -11   5   1   13.40    6.50
 -10   5   1   -6.00    7.90
 -10   5   1    4.80    6.50
 -10   5   1   12.20    5.40
 -10   5   1   -2.50    3.80
 -10   5   1    5.50    5.50
   9  -5  -1   32.20    5.50
  -9   5   1   40.20    6.20
  -9   5   1   34.00    5.50
  -9   5   1   28.80    4.30
  -9   5   1   31.50    7.40
  -9   5   1   33.00    6.90
   8  -5  -1   75.09    6.80
   8  -5  -1   63.79    8.50
   8  -5  -1   74.99    7.80
  -8   5   1   58.99    7.10
  -8   5   1   59.39    5.10
  -8   5   1   77.99    9.80
  -8   5   1   53.09    3.80
  -8   5   1   66.39    7.50
  -8   5   1   51.49    3.50
  -8   5   1   80.09    8.60
   7  -5  -1  207.18   11.60
   7  -5  -1  210.38   12.50
   7  -5  -1  217.68   10.40
  -7   5   1  195.48    9.00
  -7   5   1  200.08   11.10
  -7   5   1  196.48   12.50
  -7   5   1  205.58   14.00
  -7   5   1  202.68   10.80
  -7   5   1  187.38   11.60
  -7   5   1  200.88   12.60
  -7   5   1  190.38    8.60
   6  -5  -1   13.50    4.40
   6  -5  -1   19.00    3.40
   6  -5  -1   21.90    5.00
  -6   5   1   18.30    2.30
  -6   5   1   16.40    4.50
  -6   5   1   22.80    2.80
  -6   5   1   18.80    5.10
  -6   5   1   16.40    4.90
  -6   5   1   13.30    5.90
  -6   5   1   26.90    7.30
  -6   5   1   16.10    3.80
  -6   5   1   15.30    3.80
  -6   5   1   22.00    2.30
   5  -5  -1  101.79    6.80
   5  -5  -1   88.19    7.90
   5  -5  -1   98.29    5.90
  -5   5   1   90.99    5.30
  -5   5   1   90.19    8.40
  -5   5   1   90.49    8.50
  -5   5   1  100.39    6.00
  -5   5   1  102.99    5.10
  -5   5   1  111.69    6.70
  -5   5   1   96.39    8.20
  -5   5   1  101.09    6.30
  -5   5   1   93.59    7.20
  -5   5   1   99.39    4.50
   4  -5  -1    4.70    2.60
   4  -5  -1   10.70    4.00
   4  -5  -1    4.50    3.50
   4  -5  -1    8.50    2.10
  -4   5   1    8.70    2.90
  -4   5   1   -0.50    3.70
  -4   5   1    6.40    3.30
  -4   5   1    9.20    2.20
  -4   5   1   11.80    4.80
  -4   5   1    9.00    4.20
  -4   5   1   12.80    2.20
  -4   5   1    9.60    2.20
  -4   5   1   11.00    2.60
  -4   5   1    8.80    1.00
   3  -5  -1   98.29    4.20
   3  -5  -1   93.09    6.90
   3  -5  -1   91.49    5.30
   3  -5  -1   96.39    6.90
   3  -5  -1   98.49    4.00
   3  -5  -1   92.59    5.40
  -3   5   1   87.89    7.30
  -3   5   1   93.79    7.00
  -3   5   1   91.09    5.50
  -3   5   1   96.69    5.50
  -3   5   1   86.99    6.60
  -3   5   1  108.99    4.50
  -3   5   1   93.89    5.70
  -3   5   1   98.79    7.40
   2  -5  -1  128.39    7.70
   2  -5  -1  138.59    6.60
   2  -5  -1  129.59    5.90
   2  -5  -1  142.09    8.70
   2  -5  -1  124.59    6.50
   2  -5  -1  137.19    6.20
  -2   5   1  129.39    6.90
  -2   5   1  138.69    6.90
  -2   5   1  144.99    8.10
  -2   5   1  127.89    7.70
  -2   5   1  115.49    8.30
  -2   5   1  140.59    5.80
   1  -5  -1 1001.00   37.40
   1  -5  -1 1002.80   37.00
   1  -5  -1 1031.00   40.00
   1  -5  -1  967.20   39.10
   1  -5  -1 1040.90   38.50
   1  -5  -1  951.00   38.10
   1  -5  -1  987.00   38.00
   1  -5  -1  977.70   37.40
  -1   5   1 1020.40   38.60
  -1   5   1  983.70   38.60
  -1   5   1  933.61   39.00
  -1   5   1  923.81   40.00
  -1   5   1 1036.40   39.00
  -1   5   1 1035.80   37.60
   0  -5  -1  200.58    9.20
   0  -5  -1  199.48   10.50
   0  -5  -1  185.68    9.00
   0  -5  -1  173.28    8.70
   0  -5  -1  184.98    7.80
   0   5   1  185.58    9.20
   0   5   1  181.78    9.30
   0   5   1  184.78   10.30
   0   5   1  191.28    9.20
  -1  -5  -1   10.50    2.30
  -1  -5  -1    6.20    1.60
  -1  -5  -1   11.20    3.00
  -1  -5  -1   13.40    2.60
  -1  -5  -1   13.50    4.20
   1   5   1   11.10    2.70
   1   5   1    7.50    2.20
   1   5   1   13.10    2.30
   1   5   1    9.70    3.00
   1   5   1   16.10    3.90
   1   5   1    7.10    3.60
  -2  -5  -1  193.38    8.80
  -2  -5  -1  205.38    9.80
  -2  -5  -1  191.38   10.50
  -2  -5  -1  205.98    9.00
  -2  -5  -1  218.38   12.00
  -2  -5  -1  188.38   10.10
   2   5   1  211.08   10.30
   2   5   1  196.98   11.30
   2   5   1  216.88    9.40
   2   5   1  212.68   10.30
   2   5   1  206.78   10.00
   2   5   1  196.78    9.00
   2   5   1  191.08    9.30
  -3  -5  -1   56.19    4.10
  -3  -5  -1   55.59    3.50
  -3  -5  -1   73.69    7.80
  -3  -5  -1   60.29    4.80
  -3  -5  -1   57.99    5.00
  -3  -5  -1   59.99    5.60
  -3  -5  -1   55.29    4.50
   3   5   1   60.69    5.30
   3   5   1   56.29    4.60
   3   5   1   49.20    3.90
   3   5   1   59.19    6.30
   3   5   1   58.09    4.80
   3   5   1   50.79    5.40
   3   5   1   58.69    4.60
  -4  -5  -1    5.20    3.40
  -4  -5  -1    4.90    2.10
  -4  -5  -1   23.40    6.70
  -4  -5  -1    5.40    3.70
  -4  -5  -1    5.70    2.50
  -4  -5  -1    3.60    1.30
  -4  -5  -1    3.10    3.00
   4   5   1    4.00    1.60
   4   5   1    4.50    4.60
   4   5   1    7.10    2.90
   4   5   1    6.50    3.20
   4   5   1   12.10    4.00
   4   5   1    6.80    3.00
   4   5   1    5.10    3.90
  -5  -5  -1  387.26   17.70
  -5  -5  -1  354.06   16.30
  -5  -5  -1  380.66   20.20
  -5  -5  -1  358.26   17.60
  -5  -5  -1  380.96   17.20
  -5  -5  -1  378.06   15.80
   5   5   1  389.16   15.10
   5   5   1  385.26   17.30
   5   5   1  413.06   16.70
   5   5   1  377.36   17.00
   5   5   1  388.66   16.60
   5   5   1  388.66   17.30
  -6  -5  -1   41.50    5.60
  -6  -5  -1   40.70    6.10
  -6  -5  -1   40.80    9.90
  -6  -5  -1   27.40    4.80
  -6  -5  -1   35.10    6.30
  -6  -5  -1   30.00    3.90
   6   5   1   39.60    4.80
   6   5   1   25.40    3.80
   6   5   1   45.40    5.70
   6   5   1   52.39    4.90
   6   5   1   38.90    5.90
   6   5   1   31.10    2.20
  -7  -5  -1    3.60    4.00
  -7  -5  -1    8.00    9.40
  -7  -5  -1   -6.10    7.20
  -7  -5  -1    3.00    4.20
  -7  -5  -1    0.40    5.90
  -7  -5  -1    0.60    3.10
   7   5   1    2.90    3.60
   7   5   1   -3.70    2.50
   7   5   1    1.70    3.80
   7   5   1   -8.10    4.30
  -8  -5  -1  100.99    8.90
  -8  -5  -1  101.89    8.00
  -8  -5  -1   94.49    8.80
  -8  -5  -1  112.79   11.90
   8   5   1  107.99    6.50
   8   5   1  105.29    8.90
   8   5   1  111.69    7.80
   8   5   1  109.09    8.50
  -9  -5  -1   -0.60    5.10
  -9  -5  -1   -2.00    5.50
  -9  -5  -1    6.60    4.30
   9   5   1    0.10    4.80
   9   5   1   -0.50    5.30
   9   5   1    2.80    5.20
   9   5   1    2.10    2.90
   9   5   1    1.10    4.20
 -10  -5  -1   15.50    5.40
 -10  -5  -1   16.30    6.70
 -10  -5  -1   12.50    6.60
  10   5   1   13.50    6.90
  10   5   1   15.90    6.70
  10   5   1   17.80    3.30
  10   5   1   16.00    7.00
 -11  -5  -1   -2.80    6.70
 -11  -5  -1   -2.00    7.50
  11   5   1    9.40    8.30
 -12  -5  -1   -0.90    8.50
 -12  -5  -1    3.80    9.60
 -12  -5  -1   -6.80    5.90
  12   5   1    7.50    7.60
  12   5   1   -1.90   10.40
 -13  -5  -1    8.40   11.70
 -13  -5  -1   15.60    8.30
 -13  -5  -1   13.70   10.80
  13   5   1    7.30   13.10
  13   5   1   27.20   10.00
 -14  -5  -1    9.00   14.20
 -14  -5  -1   23.50   13.90
 -14  -5  -1   13.20    9.60
  14   5   1   35.10   12.70
  14   5   1  -12.10   15.90
 -15  -5  -1  -29.60   11.90
 -15  -5  -1   -8.60   16.80
  15   5   1   -7.90   15.30
  15   5   1   -8.20   21.20
 -13   6   1   -1.10   11.70
 -13   6   1   -6.80   11.30
 -13   6   1   10.70   10.40
 -13   6   1    9.20    8.00
 -13   6   1   23.00   17.20
 -12   6   1    3.40    8.80
 -12   6   1    0.70    9.30
 -12   6   1   -2.00    5.80
 -12   6   1    7.40   13.30
 -12   6   1   -6.60    8.20
 -11   6   1    1.10    4.50
 -11   6   1   -2.20   10.40
 -11   6   1   -7.10    7.10
 -11   6   1   10.10    8.10
 -11   6   1    4.20    7.60
  10  -6  -1    6.20    5.80
 -10   6   1   13.20    3.90
 -10   6   1   13.30    6.50
 -10   6   1    8.90    8.70
 -10   6   1    0.40    7.20
 -10   6   1    4.90    6.10
 -10   6   1    8.80    3.90
 -10   6   1    6.30    3.20
   9  -6  -1   16.70    5.90
  -9   6   1   25.80    7.30
  -9   6   1   23.40    6.60
  -9   6   1   22.60    3.40
  -9   6   1   25.30    3.90
  -9   6   1   27.60    5.60
  -9   6   1   26.80    7.80
  -9   6   1   24.90    3.90
   8  -6  -1  124.19   10.40
   8  -6  -1  115.29   11.30
   8  -6  -1  147.29    9.00
  -8   6   1  122.89    7.00
  -8   6   1  138.69   13.60
  -8   6   1  133.59   10.90
  -8   6   1  123.09   10.70
  -8   6   1  119.99   11.80
  -8   6   1  131.09    6.70
   7  -6  -1   77.89    7.60
   7  -6  -1   62.59    6.00
   7  -6  -1   61.39    8.40
  -7   6   1   65.39    6.80
  -7   6   1   62.59    8.20
  -7   6   1   55.39    3.90
  -7   6   1   56.89    4.90
  -7   6   1   69.69    7.70
  -7   6   1   58.59    5.40
  -7   6   1   57.59    7.20
  -7   6   1   46.20    7.00
   6  -6  -1  126.49    8.60
   6  -6  -1  135.99    7.70
   6  -6  -1  137.49   10.10
  -6   6   1  115.29   11.30
  -6   6   1  137.99    8.50
  -6   6   1  117.59    6.60
  -6   6   1  129.89    8.70
  -6   6   1  113.39    7.90
  -6   6   1  116.19   10.20
  -6   6   1  119.29    9.20
  -6   6   1  123.79    7.00
  -6   6   1  118.69    5.40
   5  -6  -1    0.40    4.70
   5  -6  -1    5.90    4.60
   5  -6  -1    6.80    3.20
   5  -6  -1    6.60    2.70
  -5   6   1   12.60    5.90
  -5   6   1    4.90    1.80
  -5   6   1    2.00    2.80
  -5   6   1    4.30    1.00
  -5   6   1    7.20    2.80
  -5   6   1    8.50    4.00
  -5   6   1    0.70    3.30
  -5   6   1    2.30    6.10
  -5   6   1    3.90    5.00
  -5   6   1    1.30    2.60
  -5   6   1    3.40    3.30
   4  -6  -1    1.20    2.20
   4  -6  -1    4.80    2.80
   4  -6  -1    7.60    3.90
   4  -6  -1    4.20    4.50
  -4   6   1    0.60    3.30
  -4   6   1    7.50    4.70
  -4   6   1    1.70    2.00
  -4   6   1    2.40    5.40
  -4   6   1    2.60    2.70
  -4   6   1    0.30    2.70
  -4   6   1    7.00    5.00
  -4   6   1   -1.20    2.90
  -4   6   1   -2.00    1.40
   3  -6  -1   87.29    7.00
   3  -6  -1   89.59    4.60
   3  -6  -1   92.49    4.10
   3  -6  -1   79.79    5.30
   3  -6  -1   83.99    5.20
   3  -6  -1   78.79    7.90
  -3   6   1   78.99    6.40
  -3   6   1   83.19    7.90
  -3   6   1  107.29    8.50
  -3   6   1   85.09    5.90
  -3   6   1   84.49    6.80
  -3   6   1   92.99    4.50
  -3   6   1   98.89    8.20
   2  -6  -1  368.96   15.70
   2  -6  -1  357.06   16.80
   2  -6  -1  358.06   15.00
   2  -6  -1  408.76   18.20
   2  -6  -1  382.66   15.70
   2  -6  -1  368.66   15.10
  -2   6   1  393.16   14.90
  -2   6   1  355.56   17.90
  -2   6   1  375.16   17.20
  -2   6   1  376.66   16.20
  -2   6   1  375.46   16.10
  -2   6   1  362.06   17.00
   1  -6  -1  150.78    5.80
   1  -6  -1  139.69    7.80
   1  -6  -1  136.89    6.30
   1  -6  -1  148.19   10.20
   1  -6  -1  140.29    7.10
   1  -6  -1  152.28    8.40
   1  -6  -1  149.49    6.30
   1  -6  -1  149.99    7.30
  -1   6   1  129.29    8.30
  -1   6   1  136.09    7.90
  -1   6   1  144.59    8.10
  -1   6   1  146.59    6.70
  -1   6   1  139.39    9.40
  -1   6   1  140.29    8.60
   0  -6  -1  358.36   15.70
   0  -6  -1  342.17   17.40
   0  -6  -1  329.47   15.30
   0  -6  -1  352.06   14.00
   0  -6  -1  346.57   15.00
   0   6   1  320.07   17.00
   0   6   1  362.26   15.70
   0   6   1  371.86   15.50
   0   6   1  369.46   15.80
   0   6   1  319.47   15.60
   0   6   1  374.36   14.50
  -1  -6  -1   17.20    5.60
  -1  -6  -1   31.70    3.90
  -1  -6  -1   23.80    4.40
  -1  -6  -1   25.30    2.50
  -1  -6  -1   22.10    3.40
   1   6   1   21.80    5.10
   1   6   1   33.80    5.00
   1   6   1   24.10    3.90
   1   6   1   20.80    2.90
   1   6   1   31.50    5.40
   1   6   1   30.70    4.10
  -2  -6  -1   12.60    2.10
  -2  -6  -1    3.90    2.50
  -2  -6  -1   15.40    4.20
  -2  -6  -1    5.60    3.30
  -2  -6  -1    5.10    6.10
  -2  -6  -1    3.60    2.30
   2   6   1    6.00    4.00
   2   6   1   13.70    3.50
   2   6   1   10.90    2.40
   2   6   1    5.20    2.50
   2   6   1   11.10    4.10
   2   6   1    2.40    4.10
   2   6   1    6.10    2.70
  -3  -6  -1   -0.20    1.90
  -3  -6  -1    2.90    3.20
  -3  -6  -1    4.60    1.80
  -3  -6  -1    1.00    2.90
  -3  -6  -1   -1.00    4.10
  -3  -6  -1    3.40    2.50
  -3  -6  -1   -8.30    6.20
   3   6   1    5.30    4.20
   3   6   1   -1.80    3.30
   3   6   1    1.40    2.80
   3   6   1    2.60    2.10
   3   6   1    3.00    4.10
   3   6   1    0.00    2.70
   3   6   1    3.90    3.40
  -4  -6  -1  143.09    6.50
  -4  -6  -1  146.09    7.60
  -4  -6  -1  144.09    8.80
  -4  -6  -1  139.79   13.10
  -4  -6  -1  140.29    9.80
  -4  -6  -1  143.39    9.00
  -4  -6  -1  149.09    8.40
   4   6   1  155.78    8.50
   4   6   1  156.78   10.40
   4   6   1  134.19    7.40
   4   6   1  159.68    9.10
   4   6   1  147.49    9.70
   4   6   1  154.98    9.10
   4   6   1  154.08    8.70
  -5  -6  -1    1.70    4.80
  -5  -6  -1  -10.70    8.60
  -5  -6  -1    5.90    3.20
  -5  -6  -1    1.60    2.40
  -5  -6  -1    4.20    5.50
  -5  -6  -1    4.90    3.70
   5   6   1   -1.80    3.10
   5   6   1    3.50    5.00
   5   6   1    2.00    3.40
   5   6   1   -1.90    4.00
   5   6   1    3.00    1.90
   5   6   1    9.20    4.60
  -6  -6  -1    1.50    2.80
  -6  -6  -1   -0.20    4.00
  -6  -6  -1    4.40    6.20
  -6  -6  -1   -5.00   10.20
  -6  -6  -1   10.80    6.10
   6   6   1    8.30    4.60
   6   6   1    6.80    5.00
   6   6   1    5.00    1.70
   6   6   1    1.80    5.70
   6   6   1    0.80    3.20
   6   6   1   14.70    4.20
  -7  -6  -1   90.79    8.40
  -7  -6  -1   76.59    6.60
  -7  -6  -1   84.99   10.30
   7   6   1   83.49    6.40
   7   6   1   77.79    7.50
   7   6   1   75.29    4.00
   7   6   1   77.29    7.50
   7   6   1   93.49    8.60
  -8  -6  -1    8.00    5.80
  -8  -6  -1    2.90    3.90
   8   6   1    0.90    4.90
   8   6   1    7.40    5.20
   8   6   1    7.40    3.80
   8   6   1   -7.80    5.80
  -9  -6  -1   -0.70    6.20
  -9  -6  -1   -6.80    3.80
   9   6   1    0.40    5.80
   9   6   1    0.60    6.30
   9   6   1   -2.60    5.60
   9   6   1   -1.90    3.40
 -10  -6  -1    5.80    5.40
 -10  -6  -1   12.50    7.70
  10   6   1   -0.40    6.00
  10   6   1   -1.20    6.80
  10   6   1   -6.40    6.50
  10   6   1   -7.90   12.70
  10   6   1    1.50    3.60
 -11  -6  -1    8.70    6.10
 -11  -6  -1   23.10   10.00
  11   6   1   20.40    8.90
  11   6   1   20.30    3.70
  11   6   1   18.30    8.70
 -12  -6  -1   12.30    7.80
 -12  -6  -1   17.30   10.70
 -12  -6  -1   27.10    9.80
  12   6   1   14.20   12.10
  12   6   1    3.90    8.20
 -13  -6  -1  -16.30   11.70
 -13  -6  -1    4.70    8.80
 -13  -6  -1    0.30   12.60
  13   6   1    9.60   10.30
  13   6   1  -22.40   13.90
 -14  -6  -1   -0.20   15.60
 -14  -6  -1    1.50   13.90
 -14  -6  -1    6.00   10.40
  14   6   1    8.50   18.20
  14   6   1   -3.70   12.90
 -13   7   1    3.50   13.20
 -13   7   1    5.50   24.00
 -13   7   1    3.50   13.30
 -13   7   1    2.60   11.50
 -12   7   1   -2.60   10.70
 -12   7   1   10.50   10.20
 -12   7   1    0.70    5.50
 -12   7   1    5.50   15.10
 -12   7   1   -6.20   10.20
  11  -7  -1   -4.90    9.80
 -11   7   1   -0.20    4.50
 -11   7   1    5.70    8.80
 -11   7   1  -10.40   12.10
 -11   7   1   16.20    8.10
 -11   7   1    4.80   10.00
  10  -7  -1    5.20    7.70
 -10   7   1    3.70    4.00
 -10   7   1   -0.40    7.80
 -10   7   1    0.90    8.40
 -10   7   1   -7.70    6.80
 -10   7   1    5.90   10.20
 -10   7   1   -2.70    3.60
   9  -7  -1   11.80    6.50
  -9   7   1    4.20    8.90
  -9   7   1    4.50    2.80
  -9   7   1   -8.70    6.90
  -9   7   1   10.80    5.20
  -9   7   1   -1.50    4.10
   8  -7  -1    4.00    5.00
   8  -7  -1   19.20    8.20
   8  -7  -1    5.00    6.40
  -8   7   1   -3.70    3.90
  -8   7   1    0.60    6.40
  -8   7   1   11.10    6.90
  -8   7   1   -1.50    7.90
  -8   7   1    0.40    7.20
  -8   7   1   12.40    8.10
  -8   7   1    0.10    2.10
   7  -7  -1  103.19    8.80
   7  -7  -1   94.19   10.50
   7  -7  -1   99.49    7.60
  -7   7   1   90.39    7.10
  -7   7   1  101.09    9.30
  -7   7   1   82.99    5.40
  -7   7   1   92.49    9.00
  -7   7   1   81.39    7.30
  -7   7   1   92.19   10.80
  -7   7   1   93.49    9.60
  -7   7   1   86.09    6.00
   6  -7  -1    7.00    5.60
   6  -7  -1   18.90    4.30
   6  -7  -1   16.40    4.90
  -6   7   1    3.20    5.50
  -6   7   1   12.40    2.70
  -6   7   1   19.70    4.30
  -6   7   1   16.10    4.80
  -6   7   1   15.90    7.20
  -6   7   1   21.00    4.50
   5  -7  -1  236.58   11.70
   5  -7  -1  213.38   13.10
   5  -7  -1  221.78   13.70
   5  -7  -1  230.08   11.30
  -5   7   1  200.88   12.80
  -5   7   1  242.28   16.70
  -5   7   1  225.58   14.00
  -5   7   1  231.78   12.30
  -5   7   1  236.18   11.50
  -5   7   1  240.38   11.10
  -5   7   1  224.78   14.40
   4  -7  -1    3.60    2.50
   4  -7  -1    3.90    3.00
   4  -7  -1    1.50    4.70
   4  -7  -1    8.30    5.90
  -4   7   1    5.20    3.50
  -4   7   1    9.10    2.50
  -4   7   1    3.80    2.10
  -4   7   1   12.80    6.80
  -4   7   1    3.90    3.80
  -4   7   1    2.50    6.40
  -4   7   1    2.00    4.30
  -4   7   1   -6.00    5.50
   3  -7  -1   61.09    4.70
   3  -7  -1   53.39    4.80
   3  -7  -1   55.69    7.70
   3  -7  -1   57.19    3.40
   3  -7  -1   50.69    4.70
   3  -7  -1   66.89    7.30
  -3   7   1   57.19    6.00
  -3   7   1   54.89    6.60
  -3   7   1   55.99    7.90
  -3   7   1   57.49    4.00
  -3   7   1   59.69    5.90
  -3   7   1   62.59    8.20
   2  -7  -1  170.08   11.90
   2  -7  -1  135.29    9.10
   2  -7  -1  155.28    8.30
   2  -7  -1  147.99    7.20
   2  -7  -1  155.68    7.80
   2  -7  -1  150.88    7.10
  -2   7   1  129.89    9.10
  -2   7   1  141.49   10.20
  -2   7   1  134.99    8.80
  -2   7   1  147.09    8.90
  -2   7   1  164.98    7.50
  -2   7   1  123.59   10.10
   1  -7  -1   47.50    5.70
   1  -7  -1   64.19    9.00
   1  -7  -1   51.49    4.30
   1  -7  -1   45.00    3.30
   1  -7  -1   44.80    3.10
   1  -7  -1   44.00    2.60
   1  -7  -1   47.00    4.20
   1  -7  -1   60.19    6.00
   1  -7  -1   49.30    2.50
  -1   7   1   47.80    5.30
  -1   7   1   36.20    6.10
  -1   7   1   45.00    4.10
  -1   7   1   49.90    6.10
  -1   7   1   65.19    6.30
  -1   7   1   51.59    5.40
   0  -7  -1    4.30    1.50
   0  -7  -1   -0.10    2.30
   0  -7  -1    5.80    3.30
   0  -7  -1    1.70    3.70
   0  -7  -1   14.20    6.20
   0   7   1    3.00    2.50
   0   7   1    3.80    3.70
   0   7   1    7.80    3.30
   0   7   1    6.60    4.30
   0   7   1    4.70    3.30
   0   7   1   17.60    5.50
  -1  -7  -1  295.77   13.90
  -1  -7  -1  305.17   17.70
  -1  -7  -1  307.77   14.10
  -1  -7  -1  311.27   15.20
  -1  -7  -1  308.87   12.80
   1   7   1  310.17   16.10
   1   7   1  321.77   14.00
   1   7   1  317.07   13.60
   1   7   1  309.57   14.50
   1   7   1  304.87   16.50
   1   7   1  302.37   14.60
   1   7   1  287.47   15.00
  -2  -7  -1   92.19    6.00
  -2  -7  -1  110.99   11.30
  -2  -7  -1  100.89    8.40
  -2  -7  -1   96.59    6.80
  -2  -7  -1   88.19    5.20
   2   7   1   87.89    8.30
   2   7   1  104.49    6.30
   2   7   1   85.99    7.00
   2   7   1  108.49    9.10
   2   7   1   88.49    6.50
   2   7   1   94.59    9.10
   2   7   1   79.09    6.60
  -3  -7  -1   65.09    4.60
  -3  -7  -1   69.09    5.00
  -3  -7  -1   75.29   10.70
  -3  -7  -1   81.99    8.70
  -3  -7  -1   69.19    6.20
   3   7   1   69.39    8.50
   3   7   1   66.69    6.30
   3   7   1   77.29    8.00
   3   7   1   84.29    8.10
   3   7   1   68.29    5.60
   3   7   1   75.89    6.00
   3   7   1   68.69    6.80
  -4  -7  -1  154.98    9.70
  -4  -7  -1  145.79    9.40
  -4  -7  -1  143.69   15.00
  -4  -7  -1  153.08    7.90
  -4  -7  -1  166.78   11.50
   4   7   1  142.59   11.20
   4   7   1  143.39   10.00
   4   7   1  148.89    8.00
   4   7   1  158.98   10.50
   4   7   1  142.09   11.00
   4   7   1  136.89    9.20
   4   7   1  139.49    8.80
  -5  -7  -1   44.60   12.30
  -5  -7  -1   41.40    6.10
  -5  -7  -1   44.30    7.70
  -5  -7  -1   50.89    4.90
  -5  -7  -1   58.09    7.80
   5   7   1   47.30    4.30
   5   7   1   49.60    5.90
   5   7   1   40.50    5.60
   5   7   1   57.79    8.20
   5   7   1   23.60    5.60
   5   7   1   35.60    6.50
  -6  -7  -1  132.39    9.90
  -6  -7  -1  119.99    7.80
  -6  -7  -1  115.79   11.70
   6   7   1  130.99   12.20
   6   7   1  132.49    6.80
   6   7   1  151.18    9.50
   6   7   1  143.99    9.00
   6   7   1  143.09   10.40
  -7  -7  -1   11.80    4.30
  -7  -7  -1   12.50    6.10
   7   7   1   21.70    6.40
   7   7   1   35.90    8.60
   7   7   1   25.90    5.50
   7   7   1   12.20    4.30
  -8  -7  -1   74.59    7.70
  -8  -7  -1   66.39    9.20
   8   7   1   74.69    7.10
   8   7   1   63.79    9.80
   8   7   1   63.89    4.10
   8   7   1   74.59    8.40
   8   7   1   69.39    8.40
  -9  -7  -1   26.80    8.40
  -9  -7  -1   20.40    6.00
   9   7   1   35.80    5.20
   9   7   1   37.30    8.90
   9   7   1   35.20    7.50
   9   7   1   35.90    7.70
 -10  -7  -1    7.70    8.80
 -10  -7  -1   -2.30    6.60
  10   7   1   -2.30    4.40
 -11  -7  -1   12.20    9.60
 -11  -7  -1    1.40   10.50
 -11  -7  -1    8.80    7.10
  11   7   1    6.00    4.90
  11   7   1    2.10    9.30
  11   7   1    4.10    9.10
 -12  -7  -1   -5.30   10.50
 -12  -7  -1  -12.00   12.10
 -12  -7  -1   -3.00    7.60
  12   7   1   -2.30   11.90
  12   7   1    7.50    9.40
 -13  -7  -1   -5.70   12.50
 -13  -7  -1   -8.00    9.20
 -13  -7  -1    8.10   14.50
  13   7   1   -0.90   11.00
  13   7   1   10.10   14.80
 -14  -7  -1  -19.00   15.30
 -14  -7  -1   10.20   17.60
 -14  -7  -1   -6.60   10.70
  14   7   1    5.80   14.60
  14   7   1    0.30   18.80
 -13   8   1    6.40   13.10
 -13   8   1   27.80   14.70
 -12   8   1   25.20   12.40
 -12   8   1   20.60   18.40
 -12   8   1   11.40   12.90
 -12   8   1   -3.80   12.20
  11  -8  -1   -0.10    9.50
 -11   8   1   -1.40   14.30
 -11   8   1    5.30    9.10
 -10   8   1   25.10    9.90
 -10   8   1    3.20    5.60
 -10   8   1   13.90   10.50
 -10   8   1   16.00   12.20
   9  -8  -1    4.30    7.10
  -9   8   1   -2.60    7.70
  -9   8   1    1.30    4.90
  -9   8   1    1.40    5.20
  -9   8   1   -2.20   10.40
  -9   8   1   -6.60    8.50
  -9   8   1    1.70    2.20
   8  -8  -1    3.90    6.90
   8  -8  -1    3.80    5.90
  -8   8   1   -2.10    4.70
  -8   8   1   -2.20    7.20
  -8   8   1   -6.10    7.20
  -8   8   1    4.90    4.10
  -8   8   1    8.40    9.40
  -8   8   1    3.70    6.30
   7  -8  -1   76.19   10.70
   7  -8  -1   97.39    8.40
   7  -8  -1   79.29    8.20
  -7   8   1   78.79    9.50
  -7   8   1   83.09   11.00
  -7   8   1   86.29    8.20
  -7   8   1   73.39    7.10
  -7   8   1   65.89    6.20
  -7   8   1   97.79    8.60
   6  -8  -1   -3.60    4.90
   6  -8  -1   10.10    6.80
   6  -8  -1    4.20    3.70
  -6   8   1    1.40    5.60
  -6   8   1   -1.90    4.40
  -6   8   1    4.00    4.60
  -6   8   1    3.10    7.60
  -6   8   1   -2.00    2.90
  -6   8   1    8.70    6.40
   5  -8  -1  102.39    7.10
   5  -8  -1   76.09    9.40
   5  -8  -1  105.09   10.60
   5  -8  -1   84.29    7.70
  -5   8   1   85.79    8.70
  -5   8   1   78.79    6.90
  -5   8   1   87.09    5.80
  -5   8   1   93.09    8.10
  -5   8   1   99.59   10.80
  -5   8   1   94.99    9.70
   4  -8  -1   83.89    3.90
   4  -8  -1  104.49    6.80
   4  -8  -1   84.09    7.20
   4  -8  -1   97.89   10.60
   4  -8  -1   81.89    4.20
   4  -8  -1   85.49    9.30
  -4   8   1   89.09    8.10
  -4   8   1   83.99    9.80
  -4   8   1   74.79    6.00
  -4   8   1   87.29    7.70
  -4   8   1   89.49    9.30
  -4   8   1   81.99    5.60
   3  -8  -1  140.59    7.50
   3  -8  -1  119.99    9.90
   3  -8  -1  145.49   13.30
   3  -8  -1  138.19    6.50
   3  -8  -1  142.79    7.60
   3  -8  -1  137.39    8.00
  -3   8   1  143.19    7.20
  -3   8   1  121.49    9.60
  -3   8   1  112.19   10.90
  -3   8   1  149.19    8.90
  -3   8   1  124.29   11.70
  -3   8   1  119.89    9.70
   2  -8  -1    3.50    8.20
   2  -8  -1   18.70    3.00
   2  -8  -1   17.40    2.90
   2  -8  -1   20.20    3.30
   2  -8  -1   20.90    4.50
   2  -8  -1   17.50    4.90
  -2   8   1   17.00    5.00
  -2   8   1   23.50    5.90
  -2   8   1   15.00    6.50
  -2   8   1   20.40    4.50
  -2   8   1   11.80    6.40
  -2   8   1   17.80    3.10
   1  -8  -1    5.10    1.30
   1  -8  -1    7.10    2.70
   1  -8  -1    2.70    4.10
   1  -8  -1    3.40    2.20
   1  -8  -1    3.40    1.00
   1  -8  -1    3.40    1.70
   1  -8  -1    9.10    7.80
   1  -8  -1   -0.30    4.40
   1  -8  -1    4.70    2.70
  -1   8   1    7.50    3.90
  -1   8   1    2.90    5.80
  -1   8   1    6.10    4.50
  -1   8   1    2.20    3.00
  -1   8   1    2.70    5.50
  -1   8   1    0.30    5.00
   0  -8  -1   48.80    5.10
   0  -8  -1   46.80    3.70
   0  -8  -1   46.80    9.80
   0  -8  -1   44.20    5.90
   0  -8  -1   49.90    6.70
   0  -8  -1   49.30    3.70
   0   8   1   81.69    8.30
   0   8   1   54.89    8.20
   0   8   1   70.79    7.10
   0   8   1   56.59    5.30
   0   8   1   42.80    5.50
   0   8   1   52.59    6.70
  -1  -8  -1   62.29   10.50
  -1  -8  -1   85.59    8.70
  -1  -8  -1   65.19    6.40
  -1  -8  -1   58.29    5.70
  -1  -8  -1   66.59    4.30
   1   8   1   48.80    5.90
   1   8   1   69.99    6.10
   1   8   1   65.79    9.00
   1   8   1   66.59    6.80
   1   8   1   47.50    7.60
   1   8   1   70.39    7.20
   1   8   1   71.79    9.20
  -2  -8  -1    1.00    6.10
  -2  -8  -1   -1.20    3.50
  -2  -8  -1    1.30    2.10
  -2  -8  -1    1.20    3.10
  -2  -8  -1    4.80    9.10
   2   8   1    1.20    3.40
   2   8   1   -1.80    6.30
   2   8   1   -6.20    4.00
   2   8   1    2.10    5.30
   2   8   1    0.10    3.80
   2   8   1    2.50    3.40
   2   8   1    6.30    3.60
   2   8   1    1.40    6.50
  -3  -8  -1   77.29    8.70
  -3  -8  -1   81.99    5.80
  -3  -8  -1   80.19    7.30
  -3  -8  -1   87.39   12.70
  -3  -8  -1   88.09    5.50
   3   8   1   72.89    9.10
   3   8   1   71.79    6.50
   3   8   1   84.09    6.60
   3   8   1   83.29    8.20
   3   8   1   75.09    7.50
   3   8   1   67.99    9.00
   3   8   1   90.19    9.50
  -4  -8  -1   75.29    5.70
  -4  -8  -1   84.79    8.70
  -4  -8  -1   70.19    7.60
   4   8   1   81.69    9.90
   4   8   1  106.79   10.40
   4   8   1   72.79    9.50
   4   8   1   89.09    8.40
   4   8   1   74.19    6.30
   4   8   1   79.49    7.30
  -5  -8  -1   45.60    5.20
  -5  -8  -1   57.19    7.60
  -5  -8  -1   54.09    8.40
   5   8   1   67.59    8.50
   5   8   1   54.09    5.40
   5   8   1   51.09    6.40
   5   8   1   59.59    7.00
  -6  -8  -1   16.80    8.60
  -6  -8  -1   -1.30    3.60
  -6  -8  -1   10.10    5.70
   6   8   1    7.70    7.10
   6   8   1    3.60    4.50
   6   8   1    4.30    4.80
   6   8   1    3.40    2.80
  -7  -8  -1   -8.70    5.70
  -7  -8  -1   -0.70    3.70
   7   8   1   -0.90    2.50
   7   8   1   10.10    5.70
   7   8   1    8.90    4.90
   7   8   1  -10.00    7.40
  -8  -8  -1   -0.10    4.70
  -8  -8  -1   -7.20    7.00
   8   8   1   -4.80    6.20
   8   8   1   -1.00    7.90
   8   8   1   -0.90    5.20
   8   8   1    0.40    2.60
  -9  -8  -1    9.00    8.20
   9   8   1    1.20   10.70
   9   8   1    6.50    5.50
   9   8   1    0.50    7.60
 -10  -8  -1   12.30   13.10
 -10  -8  -1   -3.60    6.50
 -10  -8  -1   24.10    9.50
  10   8   1   13.40    5.90
  10   8   1   20.40    9.40
 -11  -8  -1   -4.40   11.30
 -11  -8  -1    4.00    6.90
 -11  -8  -1   -8.20    9.90
  11   8   1    5.50   10.00
  11   8   1    7.70    9.50
  11   8   1    0.60    5.80
 -12  -8  -1    3.90   13.50
 -12  -8  -1   -0.60   14.30
 -12  -8  -1    0.30    8.00
  12   8   1    8.30   13.10
  12   8   1  -15.70   10.60
 -13  -8  -1    3.50    9.70
 -13  -8  -1   10.30   13.90
 -13  -8  -1   -2.90   16.40
  13   8   1  -33.10   15.60
  13   8   1   17.80   13.80
 -13   9   1   41.90   18.50
 -13   9   1   33.30   24.90
  12  -9  -1    4.10   12.90
 -12   9   1  -14.30   14.10
 -12   9   1   19.40   13.40
  11  -9  -1   -6.90   12.10
 -11   9   1   21.60   11.60
 -11   9   1   -1.00   11.90
 -11   9   1    9.20   16.80
 -11   9   1   -2.20   12.80
  10  -9  -1    2.50    9.70
 -10   9   1   -1.40   13.60
 -10   9   1    5.90   11.10
 -10   9   1    7.60   11.00
  -9   9   1   -5.70    6.20
  -9   9   1   -7.20   11.80
  -9   9   1    2.90   10.00
   8  -9  -1   -7.90    7.50
   8  -9  -1  -13.90    6.70
  -8   9   1   -9.40   10.50
  -8   9   1    6.80    6.20
  -8   9   1   -4.40    4.90
  -8   9   1    1.10    9.30
  -8   9   1   -8.30    8.90
   7  -9  -1    7.60    6.40
   7  -9  -1    6.20    6.50
   7  -9  -1    5.70    8.90
  -7   9   1    2.90    7.90
  -7   9   1    1.80    5.50
  -7   9   1    4.70    4.40
  -7   9   1   -2.00    9.40
  -7   9   1    7.60    8.00
  -7   9   1    6.00    6.70
   6  -9  -1   12.40    9.90
   6  -9  -1   12.30    6.00
   6  -9  -1   25.60    5.20
   6  -9  -1   12.20    7.80
  -6   9   1   14.30    8.80
  -6   9   1    3.90    7.10
  -6   9   1   18.90    4.30
  -6   9   1    6.10    5.30
  -6   9   1   26.20    8.00
  -6   9   1    5.60    5.60
   5  -9  -1   51.89    6.30
   5  -9  -1   49.50    6.20
   5  -9  -1   45.60    8.20
   5  -9  -1   56.29   11.70
  -5   9   1   49.10    6.80
  -5   9   1   50.19    5.00
  -5   9   1   50.19    8.30
  -5   9   1   36.70    7.50
  -5   9   1   43.50    9.20
  -5   9   1   52.89    5.90
   4  -9  -1   16.50    4.80
   4  -9  -1   25.70    3.10
   4  -9  -1   24.30    2.40
   4  -9  -1   18.10   10.20
   4  -9  -1   22.30    7.20
  -4   9   1   32.10    7.60
  -4   9   1   30.30    4.40
  -4   9   1   17.40    4.20
  -4   9   1   27.10    7.40
  -4   9   1   24.10    5.60
  -4   9   1   20.30    6.90
   3  -9  -1   57.39    8.30
   3  -9  -1   45.20    4.30
   3  -9  -1   53.29   11.20
   3  -9  -1   58.29    5.90
   3  -9  -1   48.10    5.20
   3  -9  -1   40.90    5.40
  -3   9   1   58.79    7.90
  -3   9   1   41.10    6.40
  -3   9   1   39.50    7.90
  -3   9   1   60.69    5.50
  -3   9   1   54.99    8.50
   2  -9  -1    0.50    2.90
   2  -9  -1   -2.70    5.10
   2  -9  -1   -2.70    2.50
   2  -9  -1   -3.50    4.70
   2  -9  -1   -8.80    9.60
   2  -9  -1    1.90    3.30
  -2   9   1    0.40    4.60
  -2   9   1   -3.70    6.60
  -2   9   1   12.60    7.30
  -2   9   1   21.60    5.80
  -2   9   1    0.00    7.40
  -2   9   1   -2.70    3.80
   1  -9  -1   15.80    3.90
   1  -9  -1   14.80    3.00
   1  -9  -1   22.50    6.50
   1  -9  -1   16.90    2.70
   1  -9  -1   14.40    3.60
   1  -9  -1   15.50    5.40
   1  -9  -1   22.10   10.90
  -1   9   1    6.00    7.50
  -1   9   1   13.00    4.40
  -1   9   1   12.50    5.00
  -1   9   1   21.00    5.40
  -1   9   1   20.40    7.40
  -1   9   1   27.80    7.40
   0  -9  -1   10.30    9.90
   0  -9  -1    7.90    2.10
   0  -9  -1    8.00    2.30
   0  -9  -1    3.90    3.40
   0  -9  -1   13.40    3.80
   0  -9  -1   13.40    4.70
   0  -9  -1    6.50    6.50
   0   9   1    4.40    4.40
   0   9   1   11.90    5.00
   0   9   1   -4.70    5.90
   0   9   1    1.80    6.80
   0   9   1    3.80    4.10
  -1  -9  -1    2.10    3.90
  -1  -9  -1   -0.60    7.30
  -1  -9  -1    0.90    2.10
  -1  -9  -1    3.40   13.00
  -1  -9  -1   -3.80    3.40
   1   9   1    7.80    9.40
   1   9   1    5.30    4.70
   1   9   1   -3.80    6.40
   1   9   1   -0.80    5.10
   1   9   1    0.00    4.10
   1   9   1    1.70    4.70
  -2  -9  -1    2.10    3.60
  -2  -9  -1    9.50    4.00
  -2  -9  -1   -0.90    2.20
   2   9   1   -3.40    5.10
   2   9   1    0.70    4.00
   2   9   1    6.80    4.80
   2   9   1    0.20    6.20
   2   9   1    1.90    3.80
   2   9   1   -6.20    8.40
   2   9   1   -5.30    4.50
  -3  -9  -1   96.19    8.50
  -3  -9  -1  100.09    6.10
  -3  -9  -1   98.49    9.20
   3   9   1   84.59    7.40
   3   9   1   84.19    9.00
   3   9   1  107.89   11.50
   3   9   1  102.79    7.90
   3   9   1  101.99   11.30
  -4  -9  -1    7.90    3.50
  -4  -9  -1   -0.40    6.40
  -4  -9  -1    5.00    5.10
   4   9   1   -0.10    7.00
   4   9   1   -0.70    4.20
   4   9   1   -4.30    5.20
   4   9   1    6.20    3.80
   4   9   1   15.80    8.50
  -5  -9  -1   37.70    5.10
  -5  -9  -1   23.10    6.10
  -5  -9  -1   35.60    9.20
   5   9   1   30.70    4.60
   5   9   1   40.00    6.50
   5   9   1   26.60    8.90
   5   9   1   45.40    7.20
  -6  -9  -1   25.60    6.90
  -6  -9  -1   16.30    4.30
  -6  -9  -1   15.60   10.90
   6   9   1   17.80   10.20
   6   9   1   22.90    6.30
   6   9   1   14.30    5.40
   6   9   1   19.90    3.90
  -7  -9  -1   14.10    7.50
  -7  -9  -1   11.10    5.10
   7   9   1   30.60    7.20
   7   9   1   15.80    3.30
   7   9   1   14.30    6.20
  -8  -9  -1   13.80    7.90
  -8  -9  -1   -0.40    8.70
   8   9   1    1.00    7.30
   8   9   1   11.10    3.40
   8   9   1   15.10    6.80
  -9  -9  -1   -4.40   10.10
  -9  -9  -1   13.10   10.00
  -9  -9  -1   -8.00    4.80
   9   9   1   -2.90    3.10
   9   9   1   -4.80    6.70
   9   9   1    0.20   15.30
 -10  -9  -1    7.20    6.60
 -10  -9  -1    7.70   10.80
 -10  -9  -1   -3.00    9.80
  10   9   1   -3.90    9.40
  10   9   1   11.20    7.30
 -11  -9  -1    6.40   12.80
 -11  -9  -1   24.30   12.30
 -11  -9  -1   13.20    7.90
  11   9   1   27.00   11.10
  11   9   1   24.90    7.90
 -12  -9  -1   21.40   14.60
 -12  -9  -1   -5.10   15.10
 -12  -9  -1    4.80    8.40
  12   9   1    3.30   12.20
  12   9   1    8.10   14.20
 -13  -9  -1   -7.00   17.80
 -13  -9  -1  -18.30   10.40
 -13  -9  -1   27.40   16.30
  13   9   1  -14.30   16.00
  13   9   1   11.60   18.70
  12 -10  -1   25.10   15.20
 -12  10   1   -3.30   16.40
 -12  10   1    3.00   15.30
  11 -10  -1  -13.40   13.90
 -11  10   1   -9.70   29.80
 -11  10   1   21.50   15.50
 -11  10   1    9.40   16.60
  10 -10  -1    9.20   12.10
 -10  10   1   -5.90   12.10
 -10  10   1   -9.50   16.70
   9 -10  -1   15.20   10.60
  -9  10   1   -6.20   10.90
  -9  10   1    1.40   13.90
  -9  10   1   -4.80    7.30
   8 -10  -1    1.20    8.30
   8 -10  -1    3.10    8.50
  -8  10   1    2.40   12.30
  -8  10   1    8.10   16.60
  -8  10   1    2.50    9.90
   7 -10  -1   -3.00    7.20
   7 -10  -1   -0.80    7.10
  -7  10   1   -3.50    9.20
  -7  10   1    8.90   11.00
  -7  10   1   -1.60    8.00
  -7  10   1   -4.30    6.40
  -7  10   1    1.10    6.00
   6 -10  -1    7.90    6.60
   6 -10  -1    6.30    5.30
  -6  10   1    4.20    9.30
  -6  10   1    9.80    5.30
  -6  10   1   -3.90    8.10
  -6  10   1    4.10    6.40
  -6  10   1    2.30    6.40
   5 -10  -1   58.29    7.50
   5 -10  -1   71.19   10.90
   5 -10  -1   61.09    7.60
  -5  10   1   59.69   10.90
  -5  10   1   54.59    6.40
  -5  10   1   63.99    6.80
  -5  10   1   57.09    9.20
  -5  10   1   66.29    8.30
   4 -10  -1    2.90    4.60
   4 -10  -1    1.20    7.40
  -4  10   1    7.00    4.90
  -4  10   1   12.80    6.70
  -4  10   1   -0.20    8.30
  -4  10   1    7.40    4.30
  -4  10   1   -6.50    5.20
   3 -10  -1    0.60    4.60
   3 -10  -1    6.30    3.00
   3 -10  -1   10.40    5.20
   3 -10  -1    7.70    4.40
   3 -10  -1    5.50    6.70
  -3  10   1    9.10    6.30
  -3  10   1    3.00    9.00
  -3  10   1    5.60    6.50
  -3  10   1    9.60    5.00
   2 -10  -1   87.69    8.20
   2 -10  -1   68.09    6.30
   2 -10  -1   93.19    9.20
   2 -10  -1   65.09    8.70
   2 -10  -1   69.09    6.00
  -2  10   1   86.49    8.80
  -2  10   1   75.79    7.30
  -2  10   1   72.99    9.30
  -2  10   1   66.89   10.80
   1 -10  -1  165.38   13.30
   1 -10  -1  157.18   11.20
   1 -10  -1  162.18    9.20
   1 -10  -1  144.29    9.60
   1 -10  -1  167.18    8.10
   1 -10  -1  148.59    8.40
  -1  10   1  133.29   13.20
  -1  10   1  137.59   14.30
  -1  10   1  170.18   11.80
  -1  10   1  135.19   10.30
  -1  10   1  175.38   12.10
   0 -10  -1   55.79    3.90
   0 -10  -1   56.39    7.20
   0 -10  -1   63.79    6.60
   0 -10  -1   58.89    6.40
   0 -10  -1   60.89    9.40
   0 -10  -1   53.49    5.30
   0 -10  -1   52.09    4.70
   0  10   1   53.59    8.20
   0  10   1   54.89    7.50
   0  10   1   54.29    8.90
   0  10   1   55.59   10.60
  -1 -10  -1   17.60    5.20
  -1 -10  -1   10.00    4.80
  -1 -10  -1   12.50    3.10
  -1 -10  -1    9.60    2.80
   1  10   1    6.40    5.60
   1  10   1    6.50    8.20
   1  10   1    6.20    6.60
   1  10   1    7.10    5.20
  -2 -10  -1    2.30    3.90
  -2 -10  -1    6.10    4.80
  -2 -10  -1    4.00    2.90
   2  10   1    7.00    6.00
   2  10   1   12.60    9.00
   2  10   1    2.10    4.30
   2  10   1    1.10    4.40
   2  10   1    1.80    5.80
  -3 -10  -1   19.70    5.80
  -3 -10  -1   18.00    6.20
  -3 -10  -1   22.50    7.20
  -3 -10  -1   24.70    5.10
   3  10   1   21.70    5.20
   3  10   1   28.70    7.10
   3  10   1    9.40    5.20
   3  10   1    8.90    8.40
  -4 -10  -1   12.80    5.30
  -4 -10  -1   15.50    3.90
  -4 -10  -1   20.20    8.20
  -4 -10  -1   12.50    6.10
   4  10   1    8.00    5.40
   4  10   1   22.60    9.10
   4  10   1    9.20    4.80
   4  10   1    7.40    6.20
  -5 -10  -1   12.40    5.30
  -5 -10  -1    9.50    4.30
  -5 -10  -1   32.10   10.40
  -5 -10  -1   13.30    6.60
   5  10   1   13.80    7.20
   5  10   1   17.50    4.90
   5  10   1   12.30    6.10
  -6 -10  -1    4.50    6.30
  -6 -10  -1    5.90    4.90
  -6 -10  -1   -6.50    7.10
   6  10   1   -6.80    6.50
   6  10   1   11.50    7.00
   6  10   1    0.40    4.10
  -7 -10  -1   -6.90    7.00
   7  10   1   -9.30    6.80
   7  10   1   -1.40    7.80
   7  10   1   -0.30    3.80
  -8 -10  -1    6.90    8.90
  -8 -10  -1   -4.40    8.10
  -8 -10  -1   -8.80    5.50
   8  10   1    3.70    7.90
   8  10   1    0.10    3.80
   8  10   1    0.60    9.00
  -9 -10  -1   -2.00    5.90
  -9 -10  -1    3.80   10.00
  -9 -10  -1    4.60   10.10
   9  10   1   -1.30    9.00
   9  10   1    0.90    9.60
 -10 -10  -1    3.30    6.60
 -10 -10  -1    6.60   12.60
 -10 -10  -1   11.70   11.90
  10  10   1   18.90   11.10
 -11 -10  -1    2.00   14.10
 -11 -10  -1    3.60    8.80
 -11 -10  -1   -6.40   14.00
  11  10   1   19.70   12.40
 -12 -10  -1   -8.90   16.30
 -12 -10  -1   11.90    9.90
 -12 -10  -1    7.50   16.60
  12  10   1  -15.00   16.00
  12  10   1   17.20   14.30
  12 -11  -1   -0.70   20.50
  11 -11  -1  -15.40   16.20
 -11  11   1   24.90   17.20
 -11  11   1  -36.00   15.50
  10 -11  -1   -2.80   13.70
 -10  11   1   -3.00   13.70
 -10  11   1    0.00   20.00
   9 -11  -1   25.30   12.40
  -9  11   1  -16.80   11.60
  -9  11   1    5.60    9.40
  -9  11   1   23.80   21.00
   8 -11  -1    0.10   10.60
  -8  11   1   -1.00   10.20
  -8  11   1   16.70   14.90
  -8  11   1   10.30    8.60
   7 -11  -1   -0.30    8.60
   7 -11  -1   -3.90    8.60
  -7  11   1   -3.60    9.60
  -7  11   1    3.40   12.80
  -7  11   1   10.50    8.20
   6 -11  -1   -6.10    7.30
  -6  11   1    9.70    7.90
  -6  11   1   15.00    9.80
  -6  11   1   22.30   12.30
   5 -11  -1   -0.30    5.30
   5 -11  -1    6.50    6.40
  -5  11   1    8.70   11.40
  -5  11   1    7.70    8.20
  -5  11   1   -4.70    6.30
  -5  11   1    6.80    7.30
   4 -11  -1    7.50    4.60
   4 -11  -1   -1.10    2.90
   4 -11  -1   -4.90    5.80
  -4  11   1   -5.40    7.00
  -4  11   1   10.30    5.20
  -4  11   1    1.00    7.40
  -4  11   1   -1.20   10.50
   3 -11  -1    2.20    3.40
   3 -11  -1    0.70    5.50
   3 -11  -1   -3.10    6.50
   3 -11  -1   -2.60    7.40
   3 -11  -1   -8.50    4.80
  -3  11   1   -6.60   10.70
  -3  11   1    6.70    7.50
  -3  11   1  -13.80    7.00
   2 -11  -1    4.40    4.60
   2 -11  -1    2.90    3.60
   2 -11  -1   14.20    8.80
   2 -11  -1    4.10    4.80
   2 -11  -1   -4.00    6.50
  -2  11   1   -6.50    7.00
  -2  11   1   -1.60    7.10
  -2  11   1   -1.60   10.20
   1 -11  -1   -0.30    3.90
   1 -11  -1   -8.30    9.40
   1 -11  -1    3.00    4.10
   1 -11  -1    2.40    4.60
  -1  11   1   -4.40    9.60
  -1  11   1   -4.80    7.00
  -1  11   1    5.50    6.20
   0 -11  -1   10.50    5.10
   0 -11  -1   13.70    2.30
   0 -11  -1   23.60    5.30
   0 -11  -1   13.30    3.60
   0 -11  -1    6.70    3.10
   0  11   1   10.90    7.20
   0  11   1    0.50    6.50
   0  11   1   14.80    9.60
  -1 -11  -1    0.60    4.40
  -1 -11  -1    6.80    3.40
  -1 -11  -1   -1.10    3.10
  -1 -11  -1    6.90    5.10
   1  11   1   -1.80    8.30
   1  11   1    7.60    4.90
   1  11   1   -0.20    9.10
   1  11   1   -6.50    5.70
   1  11   1    1.00    7.30
  -2 -11  -1   72.79    6.20
  -2 -11  -1   72.79    8.40
  -2 -11  -1   75.79    7.10
   2  11   1   73.99    7.70
   2  11   1   66.39   12.00
   2  11   1   60.79    9.00
   2  11   1   68.69    8.60
   2  11   1   82.89   10.80
  -3 -11  -1    5.20    4.00
  -3 -11  -1   -1.20    4.60
  -3 -11  -1    6.80    9.10
  -3 -11  -1   -4.60    6.10
   3  11   1    8.00    7.40
   3  11   1    6.60    5.60
   3  11   1   -1.30    5.40
   3  11   1   -5.60   10.20
  -4 -11  -1   -5.70    6.90
  -4 -11  -1    5.90    5.50
  -4 -11  -1    1.20    4.50
  -4 -11  -1   11.40   10.40
   4  11   1   17.90    7.90
   4  11   1    0.70    5.90
   4  11   1    5.30    5.30
  -5 -11  -1   14.20   13.10
  -5 -11  -1   -7.30    8.40
  -5 -11  -1   13.90    6.50
  -5 -11  -1    4.20    4.60
   5  11   1   -0.50    4.90
   5  11   1    6.90    8.10
   5  11   1   10.10    6.80
  -6 -11  -1    6.40    5.30
  -6 -11  -1   -7.90    7.30
  -6 -11  -1   15.00    8.50
   6  11   1    5.80    5.10
   6  11   1    8.60    8.40
  -7 -11  -1    7.90    8.80
  -7 -11  -1    4.90    6.10
  -7 -11  -1   10.50    9.70
   7  11   1  -13.60    8.70
   7  11   1    1.80    4.40
   7  11   1    8.80    8.50
  -8 -11  -1   -4.30    9.90
  -8 -11  -1   12.70   10.20
  -8 -11  -1    8.60    6.40
   8  11   1   -7.70   10.00
   8  11   1    8.30    4.80
   8  11   1    6.50    9.30
  -9 -11  -1   13.70   11.70
  -9 -11  -1    3.00    7.50
  -9 -11  -1   23.10   12.30
   9  11   1  -11.30    9.70
   9  11   1   -4.90   10.70
 -10 -11  -1   17.50    9.30
 -10 -11  -1    5.70   13.90
 -10 -11  -1  -10.90   13.70
  10  11   1    4.40   12.90
  10  11   1   13.40   10.70
 -11 -11  -1   39.50   12.90
 -11 -11  -1   40.50   16.40
 -11 -11  -1    5.30   15.40
  11  11   1   15.10   11.60
  11  11   1   11.20   15.00
  11 -12  -1  -44.90   19.70
 -11  12   1  -19.00   18.20
 -11  12   1   -1.20   18.60
  10 -12  -1  -20.40   16.80
 -10  12   1  -30.90   15.70
   9 -12  -1   -4.30   13.60
  -9  12   1   31.80   21.40
  -9  12   1    1.90   14.00
   8 -12  -1   14.60   12.70
  -8  12   1   10.20   18.80
  -8  12   1   -8.00   10.80
  -8  12   1   -2.80   12.70
   7 -12  -1   -3.10    9.70
  -7  12   1    4.60   10.10
  -7  12   1   14.80   12.10
  -7  12   1    6.40   16.70
   6 -12  -1   15.40    7.20
   6 -12  -1  -18.30   13.30
  -6  12   1    1.20   10.00
  -6  12   1   -6.10   14.90
  -6  12   1    3.30    9.90
   5 -12  -1    0.70    6.80
   5 -12  -1    8.30    7.20
  -5  12   1   -6.10    9.20
  -5  12   1   44.60   14.80
  -5  12   1    1.40   10.40
   4 -12  -1    4.30    3.60
   4 -12  -1    7.60    6.40
   4 -12  -1    3.10    6.20
  -4  12   1    1.50   13.70
  -4  12   1    1.00    9.60
  -4  12   1   -3.90    8.20
   3 -12  -1   -1.00    5.30
   3 -12  -1   -3.20    3.80
  -3  12   1   -3.10   13.50
  -3  12   1    5.60   12.70
  -3  12   1    7.40    9.00
   2 -12  -1   -3.30    4.40
   2 -12  -1    4.00    6.10
   2 -12  -1   18.50   11.00
   2 -12  -1   -0.40    5.20
  -2  12   1    4.50    7.70
  -2  12   1    4.60    9.50
  -2  12   1   12.90   12.50
   1 -12  -1    3.10    4.90
   1 -12  -1    1.20    5.50
   1 -12  -1    4.20    4.90
  -1  12   1    7.00    8.30
  -1  12   1   -6.90   11.90
  -1  12   1   -1.30    8.70
   0 -12  -1    0.60    3.80
   0 -12  -1    4.30    2.70
   0 -12  -1    2.20    5.30
   0 -12  -1   -3.90    5.90
   0 -12  -1    2.10    1.90
   0  12   1    2.60    8.70
   0  12   1   -7.70    5.80
   0  12   1   -1.40    7.20
   0  12   1   10.30   11.60
  -1 -12  -1   13.40    6.10
  -1 -12  -1   12.60    3.60
  -1 -12  -1    1.50    5.90
  -1 -12  -1    5.30    3.90
   1  12   1   25.90   11.90
   1  12   1   10.40    9.10
   1  12   1   16.10    8.00
   1  12   1   11.90    5.90
  -2 -12  -1   18.30    4.90
  -2 -12  -1   31.40    5.20
  -2 -12  -1   13.80    7.10
   2  12   1   16.10    6.30
   2  12   1   20.30    7.60
   2  12   1    6.40   11.80
   2  12   1    0.60    9.90
   2  12   1   -0.80    9.30
  -3 -12  -1    7.20    4.90
  -3 -12  -1    7.50    9.50
  -3 -12  -1    9.50    5.20
   3  12   1   -0.10   10.00
   3  12   1   12.00    7.10
   3  12   1    6.60    6.80
  -4 -12  -1   -4.70    7.90
  -4 -12  -1    8.50    6.30
   4  12   1    6.20    8.60
   4  12   1    7.80    6.80
   4  12   1   13.80    7.80
  -5 -12  -1   -3.90    7.40
  -5 -12  -1    4.70    8.40
  -5 -12  -1   -4.40    5.40
   5  12   1   -1.70    8.10
   5  12   1   12.50    9.10
   5  12   1  -12.30    6.30
  -6 -12  -1   28.60    9.00
  -6 -12  -1   -0.10    9.00
  -6 -12  -1   12.80    6.00
   6  12   1    5.10    9.30
   6  12   1  -16.50    8.50
   6  12   1    3.80    6.40
  -7 -12  -1   -1.20    6.50
  -7 -12  -1    5.90   10.10
   7  12   1    1.20   10.00
   7  12   1    5.30    5.60
   7  12   1   -7.20   10.20
  -8 -12  -1   19.60   12.00
  -8 -12  -1    8.20   11.60
  -8 -12  -1   -3.40    7.60
   8  12   1   -3.20   10.90
   8  12   1    8.90   12.00
  -9 -12  -1   12.40    9.40
  -9 -12  -1    0.00   13.50
  -9 -12  -1   -6.00   13.60
   9  12   1  -29.50   12.90
   9  12   1  -31.60   11.80
 -10 -12  -1  -12.10   14.80
 -10 -12  -1  -14.70   15.80
 -10 -12  -1   13.00   10.70
  10  12   1   19.70   13.40
  10  12   1  -19.50   15.10
   9 -13  -1  -29.10   17.20
  -9  13   1  -27.60   15.80
   8 -13  -1  -31.60   14.90
  -8  13   1   13.90   14.30
  -8  13   1   -6.90   13.90
  -8  13   1   -0.10   26.20
   7 -13  -1    4.70   12.20
  -7  13   1    2.40   13.50
  -7  13   1   40.70   32.10
  -7  13   1   11.50   12.30
   6 -13  -1    6.20    8.40
  -6  13   1    1.70   17.70
  -6  13   1    4.90   12.20
  -6  13   1   -0.80   11.80
   5 -13  -1    9.20    8.30
  -5  13   1  -12.60    9.70
  -5  13   1   -4.70   16.80
  -5  13   1    6.50   12.60
   4 -13  -1   10.70    7.70
  -4  13   1  -22.80    9.00
  -4  13   1  -10.50   11.70
  -4  13   1   23.60   16.60
   3 -13  -1   13.40    7.70
   3 -13  -1   -1.00    4.60
  -3  13   1   -7.70   15.00
  -3  13   1   -0.20    9.20
  -3  13   1    1.80   18.60
   2 -13  -1   15.80    7.10
   2 -13  -1   -2.90    5.50
  -2  13   1   13.30   10.50
  -2  13   1   10.80   20.10
  -2  13   1   -5.60   13.60
   1 -13  -1   -2.60    5.90
   1 -13  -1    2.80    7.30
  -1  13   1   -7.90   15.50
  -1  13   1   10.10   11.30
  -1  13   1   -2.70    9.10
  -1  13   1   -6.10    7.00
   0 -13  -1  -13.60    6.30
   0 -13  -1    5.00    6.40
   0  13   1    2.60    8.40
   0  13   1   -5.30    6.80
   0  13   1    4.30   10.50
  -1 -13  -1   -0.10    4.80
  -1 -13  -1   10.90    6.00
  -1 -13  -1   -5.10    8.20
  -1 -13  -1   -5.30    6.80
   1  13   1   -1.30    9.60
   1  13   1   -1.60   10.10
   1  13   1   16.90   13.70
   1  13   1   -5.60    7.00
  -2 -13  -1    3.40    7.90
  -2 -13  -1    5.40    7.20
  -2 -13  -1    0.90    5.00
   2  13   1   11.00   10.00
   2  13   1    3.70   14.00
   2  13   1   -6.40    7.60
   2  13   1   13.40   10.30
  -3 -13  -1   -2.70    5.80
  -3 -13  -1   -7.10    8.40
  -3 -13  -1   -2.30    5.90
   3  13   1    6.90    8.60
   3  13   1    6.00    8.40
   3  13   1   22.40   10.10
  -4 -13  -1   -1.90    9.00
  -4 -13  -1    7.90    5.80
  -4 -13  -1    4.00    6.70
   4  13   1   29.10    9.20
   4  13   1    3.10    9.70
   4  13   1   -2.10    7.90
  -5 -13  -1   12.40   10.20
  -5 -13  -1   19.80    8.40
  -5 -13  -1   17.00    7.10
   5  13   1   24.80   11.10
   5  13   1   -2.70    7.70
   5  13   1   19.00   10.00
  -6 -13  -1    2.90    7.30
  -6 -13  -1   -0.50    9.80
  -6 -13  -1    3.90   11.10
   6  13   1    6.10    7.60
   6  13   1   27.50   13.90
   6  13   1  -14.10   11.10
  -7 -13  -1  -28.80   11.50
  -7 -13  -1    9.40   11.70
  -7 -13  -1    4.50    8.70
   7  13   1    4.90    7.30
   7  13   1    8.30   12.60
   7  13   1   34.10   12.80
  -8 -13  -1  -14.50    8.30
  -8 -13  -1   15.80   13.80
  -8 -13  -1   33.50   15.60
   8  13   1    3.60   13.70
   8  13   1  -15.50   13.30
  -9 -13  -1   -2.70   10.40
  -9 -13  -1    8.80   15.00
  -9 -13  -1    6.30   15.70
   9  13   1  -11.50   14.50
   9  13   1   -4.90   15.60
   8 -14  -1  -24.00   19.00
  -8  14   1  -11.10   16.20
   7 -14  -1  -23.90   15.50
  -7  14   1   11.10   23.70
  -7  14   1  -10.90   16.00
  -7  14   1    0.10   15.20
   6 -14  -1  -12.00   10.10
  -6  14   1   -4.90   15.70
  -6  14   1   -4.20   13.40
  -6  14   1   16.10   21.30
   5 -14  -1   -3.50   10.40
  -5  14   1   -9.20   20.10
  -5  14   1    3.20   13.10
  -5  14   1   16.10   15.30
   4 -14  -1    9.20   10.00
  -4  14   1   -5.30   19.40
  -4  14   1  -26.80   11.60
  -4  14   1   -4.60   14.50
   3 -14  -1   11.90    9.40
   3 -14  -1   -1.30    5.80
  -3  14   1    9.30   11.40
  -3  14   1    2.60   17.90
  -3  14   1   -8.90   13.10
   2 -14  -1   -2.70    8.70
   2 -14  -1    4.60    7.00
  -2  14   1   -1.70   17.50
  -2  14   1   10.80   13.50
  -2  14   1    1.70   10.60
   1 -14  -1   17.40    8.90
   1 -14  -1   -0.60    7.30
  -1  14   1   21.90   16.50
  -1  14   1   10.80   10.40
  -1  14   1    8.40   12.70
  -1  14   1    2.90   10.70
   0 -14  -1    0.50    7.90
   0 -14  -1    8.70    8.00
   0  14   1   -1.80    8.50
   0  14   1   17.00   10.30
   0  14   1    4.20   12.90
   0  14   1   -5.70   14.80
  -1 -14  -1   -2.10    8.50
  -1 -14  -1   -2.60    5.90
  -1 -14  -1    1.40    8.40
   1  14   1   -4.70   11.60
   1  14   1    0.40   15.20
   1  14   1   -8.90    9.30
   1  14   1    9.30   10.00
  -2 -14  -1  -17.50    9.10
  -2 -14  -1   -4.70    8.20
  -2 -14  -1    3.10    5.60
   2  14   1    8.80   10.20
   2  14   1   -0.80    9.60
   2  14   1    9.40   16.10
   2  14   1    7.10   11.80
  -3 -14  -1   -1.30    5.90
  -3 -14  -1   -8.60   10.40
  -3 -14  -1    6.70    9.10
   3  14   1   14.80   10.30
   3  14   1    7.00    9.90
   3  14   1   11.40   11.40
  -4 -14  -1   -3.40    6.70
  -4 -14  -1   -5.10   10.40
   4  14   1    6.20   12.30
   4  14   1   12.10   11.50
   4  14   1    3.30    9.70
  -5 -14  -1   19.70   11.70
  -5 -14  -1   -4.60    7.60
  -5 -14  -1    0.10    9.30
   5  14   1  -12.90    9.10
   5  14   1    9.40   13.20
  -6 -14  -1   11.50    9.00
  -6 -14  -1    5.50   11.40
  -6 -14  -1   15.20   13.20
   6  14   1   18.20   14.20
   6  14   1   14.50    9.50
   6  14   1    8.40   13.90
  -7 -14  -1   -0.40   12.70
  -7 -14  -1   26.20   14.40
  -7 -14  -1   -4.70    9.20
   7  14   1   -6.80   15.10
   7  14   1    8.80   14.70
  -8 -14  -1    2.10   17.50
  -8 -14  -1    1.20   17.20
  -8 -14  -1    3.90   10.80
   8  14   1   -5.20   16.40
   8  14   1   -8.30   17.10
   6 -15  -1    2.10   13.90
  -6  15   1   17.00   26.00
  -6  15   1  -19.60   17.30
  -6  15   1   61.09   26.40
   5 -15  -1   18.80   13.70
  -5  15   1  -15.10   14.80
  -5  15   1    0.00   23.80
  -5  15   1   31.60   19.20
   4 -15  -1    7.20   12.10
  -4  15   1    9.20   22.10
  -4  15   1   47.60   18.40
  -4  15   1    3.80   14.00
   3 -15  -1   -7.10   11.40
  -3  15   1   24.10   14.30
  -3  15   1   20.70   22.60
  -3  15   1    9.80   17.40
   2 -15  -1   18.00   11.50
   2 -15  -1    1.20    8.00
  -2  15   1    7.20   16.80
  -2  15   1  -14.80   13.40
  -2  15   1   42.20   20.90
   1 -15  -1    3.20    9.00
   1 -15  -1   -8.10   11.20
  -1  15   1   13.70   16.10
  -1  15   1   -0.50   13.40
  -1  15   1   -4.40   18.60
   0 -15  -1    0.90   10.80
   0 -15  -1  -13.30    9.50
   0  15   1    6.20   15.30
   0  15   1   -7.00   12.10
   0  15   1   -5.10   19.10
  -1 -15  -1   -5.40   10.20
  -1 -15  -1   -7.60   10.70
   1  15   1   29.20   18.60
   1  15   1   25.60   12.20
   1  15   1   -0.60   14.70
  -2 -15  -1    1.60    7.60
  -2 -15  -1   -9.30   11.00
  -2 -15  -1   11.00   11.80
   2  15   1  -11.90   11.30
   2  15   1  -34.20   13.80
  -3 -15  -1    7.80    7.90
  -3 -15  -1    6.00   13.20
  -3 -15  -1   11.70   11.00
   3  15   1  -25.60   13.80
   3  15   1   -9.00   11.60
  -4 -15  -1  -13.00   11.70
  -4 -15  -1   -2.70   13.60
  -4 -15  -1    2.40    7.80
   4  15   1   -9.90   11.50
   4  15   1    6.20   15.10
  -5 -15  -1    5.00   12.30
  -5 -15  -1   -6.20   14.50
  -5 -15  -1   -3.00    9.50
   5  15   1  -21.40   16.10
   5  15   1    0.40   11.20
  -6 -15  -1  -17.20   16.00
  -6 -15  -1   -6.60   11.00
   6  15   1   -3.10   17.80
   3 -16  -1    4.10   14.70
  -3  16   1    6.20   21.20
  -3  16   1   -5.30   18.00
  -3  16   1   10.00   26.90
   2 -16  -1   10.60   15.20
  -2  16   1   -1.90   16.40
  -2  16   1    2.00   19.70
  -2  16   1    7.90   24.70
   1 -16  -1  -17.30   14.20
   1 -16  -1   -6.90   13.20
  -1  16   1  -16.30   15.00
  -1  16   1  -37.00   23.10
  -1  16   1    1.20   18.70
   0 -16  -1    7.30   13.70
   0 -16  -1    2.10   12.20
   0  16   1   16.50   16.00
   0  16   1  -12.20   18.40
  -1 -16  -1   10.00   13.90
  -1 -16  -1   -3.10   12.60
   1  16   1    7.70   18.80
   1  16   1   -6.80   13.90
  -2 -16  -1   -4.60   14.10
  -2 -16  -1    7.50   13.90
   2  16   1   26.50   19.20
   2  16   1   -1.00   14.30
  -3 -16  -1    4.10   15.30
  -3 -16  -1   -9.50   10.10
  -3 -16  -1   -7.30   15.50
   3  16   1   -8.40   18.60
   3  16   1   18.20   13.80
   3  15  -2   14.60   12.50
   3  15  -2   -5.80   16.10
  -3 -15   2  -15.60   13.90
  -3 -15   2   -3.80   14.40
   2  15  -2   32.70   16.50
   2  15  -2    7.60   12.60
  -2 -15   2   -3.40   13.70
  -2 -15   2    1.20   13.00
   1  15  -2   23.00   16.10
   1  15  -2   23.20   12.50
  -1 -15   2   -7.20   13.30
  -1 -15   2   -0.60   12.10
   0  15  -2  -16.80   16.20
   0  15  -2   24.00   14.50
   0 -15   2   22.50   13.20
   0 -15   2   -1.50   11.60
  -1  15  -2  -24.30   14.10
  -1  15  -2   10.10   17.10
   1 -15   2    6.00   13.50
   1 -15   2  -21.10   10.60
  -2  15  -2   16.50   17.50
  -2  15  -2    1.00   14.10
   2 -15   2    7.80   13.60
  -3  15  -2    2.00   16.00
  -3  15  -2   -9.30   18.10
   3 -15   2    6.90   13.80
  -4  15  -2  -28.40   19.10
  -4  15  -2  -12.80   16.10
   4 -15   2   -3.60   15.80
   6  14  -2    6.50   16.40
   6  14  -2    0.90   11.80
  -6 -14   2   -3.10   14.50
  -6 -14   2  -31.40   13.70
  -6 -14   2    3.50    9.20
   5  14  -2    7.30   10.20
   5  14  -2   11.70   14.20
  -5 -14   2   -9.40   13.20
  -5 -14   2   -1.10    8.20
  -5 -14   2    5.90   13.20
   4  14  -2    4.20    9.70
   4  14  -2    3.60   13.60
  -4 -14   2   -1.60    8.30
  -4 -14   2   32.50   12.00
  -4 -14   2   15.90   12.80
   3  14  -2    4.50   10.20
   3  14  -2   28.30   13.70
  -3 -14   2   -9.10    7.70
  -3 -14   2    1.10   10.80
  -3 -14   2   15.30   11.90
   2  14  -2  -35.40   12.50
   2  14  -2    0.20   10.00
  -2 -14   2   -6.10   10.90
  -2 -14   2   31.60   10.60
   1  14  -2  -18.20   10.40
   1  14  -2    5.20   12.60
  -1 -14   2   -3.30   10.20
  -1 -14   2    6.90    9.80
   0  14  -2   -4.40   11.90
   0  14  -2    1.30   13.20
   0 -14   2   10.10    9.50
   0 -14   2   11.40   10.80
  -1  14  -2   -5.30   13.80
  -1  14  -2   -6.10   11.40
   1 -14   2   -1.20    8.40
   1 -14   2   -3.00    9.70
  -2  14  -2    0.70   11.30
  -2  14  -2    2.60   14.20
   2 -14   2   10.90   10.60
  -3  14  -2   16.40   14.60
  -3  14  -2   12.50   12.70
   3 -14   2   -7.30   10.60
  -4  14  -2   35.90   16.00
  -4  14  -2  -22.20   12.70
   4 -14   2    2.00   12.00
  -5  14  -2   -7.00   13.10
  -5  14  -2   24.10   16.30
   5 -14   2   12.20   12.20
  -6  14  -2   10.50   19.20
  -6  14  -2   22.30   15.50
   6 -14   2   23.70   16.40
  -7  14  -2  -12.50   15.50
  -7  14  -2   40.20   17.80
   7 -14   2   43.50   23.70
   8  13  -2    1.70   15.40
  -8 -13   2    5.80   16.80
  -8 -13   2   -1.40   13.30
  -8 -13   2   -8.60   10.70
   7  13  -2   25.80    9.90
   7  13  -2  -14.80   14.60
   7  13  -2    3.20   14.10
  -7 -13   2    4.00   11.30
  -7 -13   2   -6.00   12.80
  -7 -13   2    2.80    9.10
   6  13  -2   12.00   13.70
   6  13  -2   -9.70   12.60
   6  13  -2    1.80    7.80
  -6 -13   2    6.30   10.10
  -6 -13   2   -5.60    7.70
  -6 -13   2    0.80   11.90
   5  13  -2    8.30   11.80
   5  13  -2    5.90   11.20
   5  13  -2   -1.40    8.00
  -5 -13   2    8.20   11.00
  -5 -13   2    9.10    6.60
  -5 -13   2    9.30    8.40
  -5 -13   2   15.40   10.70
   4  13  -2   28.70   11.90
   4  13  -2    6.00   13.90
   4  13  -2   -5.60    7.90
  -4 -13   2    3.80    6.20
  -4 -13   2    2.20    6.70
  -4 -13   2   -2.50   10.20
  -4 -13   2   -0.60    9.30
   3  13  -2   -1.30   10.20
   3  13  -2   -0.70    8.40
  -3 -13   2    3.20    9.30
  -3 -13   2   11.20    6.60
  -3 -13   2    6.10    9.30
   2  13  -2    5.70   10.20
   2  13  -2   -0.80    8.70
  -2 -13   2   14.60    8.60
  -2 -13   2   -8.20    5.80
  -2 -13   2  -21.40    8.20
   1  13  -2    1.90    8.60
   1  13  -2    2.90   10.90
  -1 -13   2   -6.10    8.30
  -1 -13   2   -4.90    8.80
   0  13  -2    7.20   10.70
   0  13  -2    8.10    8.30
   0 -13   2    5.70    8.20
   0 -13   2    5.80    7.70
   0 -13   2    3.70    8.30
  -1  13  -2    0.80    9.80
  -1  13  -2   15.70   11.20
   1 -13   2    4.10    8.10
   1 -13   2    8.30    8.80
   1 -13   2   12.00    8.80
  -2  13  -2   -0.40    9.40
  -2  13  -2    8.70   12.00
   2 -13   2    6.70    9.70
   2 -13   2    6.40    6.90
   2 -13   2    8.40    8.20
  -3  13  -2  -16.40    9.80
  -3  13  -2   21.20   12.10
   3 -13   2   -7.50   10.30
   3 -13   2   -9.80    9.00
   3 -13   2   -5.60    5.90
  -4  13  -2   -6.20   12.40
  -4  13  -2   -2.10   10.60
  -4  13  -2   29.80   16.10
   4 -13   2   -2.30    9.30
  -5  13  -2   -3.20   13.00
  -5  13  -2  -13.10   16.80
  -5  13  -2   -7.50   10.90
   5 -13   2    7.30    9.90
  -6  13  -2  -17.50   11.50
  -6  13  -2   15.00   13.40
  -6  13  -2   -8.80   18.80
   6 -13   2    7.60   12.50
  -7  13  -2   15.70   14.00
  -7  13  -2   -9.70   12.70
   7 -13   2    2.90   14.30
  -8  13  -2   33.20   15.90
  -8  13  -2   24.80   15.20
   8 -13   2    1.50   16.80
   9  12  -2    1.20   17.40
   9  12  -2   -3.00   13.50
  -9 -12   2  -13.30   12.70
  -9 -12   2    1.30   14.70
  -9 -12   2  -11.00    9.80
   8  12  -2    7.40   13.00
   8  12  -2    0.30   12.60
  -8 -12   2    6.90   11.00
  -8 -12   2   15.60   12.60
  -8 -12   2    4.00    8.50
   7  12  -2   25.30   12.60
   7  12  -2   11.00   10.80
   7  12  -2  -20.20   10.70
  -7 -12   2   12.60    9.70
  -7 -12   2    0.20   10.70
  -7 -12   2    0.40    7.30
   6  12  -2   -7.20   10.00
   6  12  -2   12.90   10.80
   6  12  -2   -1.50   11.30
  -6 -12   2   -3.90   14.70
  -6 -12   2    4.70    6.80
  -6 -12   2    0.40    9.80
   5  12  -2   13.90    9.10
   5  12  -2    9.60    9.60
  -5 -12   2    7.80    9.20
  -5 -12   2   -1.40    8.10
  -5 -12   2   11.70    5.80
   4  12  -2   17.90    9.30
   4  12  -2   -8.90    7.60
  -4 -12   2    5.70    7.80
  -4 -12   2    2.50    8.40
  -4 -12   2   -8.20    5.80
  -4 -12   2    0.70    5.00
   3  12  -2    3.20    8.90
   3  12  -2    4.90   11.60
   3  12  -2   22.50    7.10
  -3 -12   2    3.50    7.60
  -3 -12   2    5.40    4.90
  -3 -12   2    6.40    7.40
  -3 -12   2   14.60    5.20
   2  12  -2   -6.90    6.40
   2  12  -2    1.30    8.20
   2  12  -2   -9.20    8.40
  -2 -12   2    5.30    7.20
  -2 -12   2    4.60    4.70
  -2 -12   2   -0.30    4.30
  -2 -12   2  -10.50    7.40
   1  12  -2    4.60    7.70
   1  12  -2    2.60    5.50
   1  12  -2   -5.60    8.10
  -1 -12   2    1.60    4.70
  -1 -12   2    1.60    6.50
  -1 -12   2    4.40    4.00
   0  12  -2  -12.60    8.40
   0  12  -2    4.70    7.80
   0  12  -2    4.50    4.90
   0 -12   2    7.80    7.70
   0 -12   2    5.70    6.30
  -1  12  -2    9.20    9.80
  -1  12  -2    5.00    7.80
   1 -12   2   -1.10    6.60
   1 -12   2   10.80    7.10
   1 -12   2   10.20    5.80
  -2  12  -2  -17.50   17.20
  -2  12  -2    1.00    8.20
   2 -12   2  -12.30    7.30
   2 -12   2   -7.10    5.00
   2 -12   2   -6.90    6.90
  -3  12  -2    1.90   11.70
  -3  12  -2   26.60   18.80
  -3  12  -2   -2.60    9.90
   3 -12   2    9.40    7.50
   3 -12   2   -9.80    7.90
   3 -12   2    2.70    4.80
  -4  12  -2   10.00   12.00
  -4  12  -2   -7.30    8.80
  -4  12  -2  -13.50   12.30
   4 -12   2  -10.70    8.30
   4 -12   2    2.00    7.40
   4 -12   2    9.60    5.00
  -5  12  -2  -14.70    8.60
  -5  12  -2    6.70   12.80
  -5  12  -2   -2.20   10.70
   5 -12   2    3.80    7.90
   5 -12   2   14.50   10.30
  -6  12  -2   11.80   10.70
  -6  12  -2   31.80   15.00
  -6  12  -2  -12.90    9.80
   6 -12   2   -1.80   11.10
   6 -12   2    7.50    9.80
  -7  12  -2    7.60   16.40
  -7  12  -2  -11.50   10.90
  -7  12  -2    1.90   11.00
   7 -12   2   15.60   12.20
   7 -12   2   34.00   11.90
  -8  12  -2  -15.90   12.90
  -8  12  -2   20.80   13.40
   8 -12   2    5.30   13.30
  -9  12  -2  -22.20   14.30
  -9  12  -2    9.80   15.00
   9 -12   2   -7.40   14.80
 -10  12  -2   -3.60   16.30
 -10  12  -2  -39.30   17.60
  10 -12   2   32.30   18.30
  10  11  -2    7.90   12.50
  10  11  -2   32.20   16.40
 -10 -11   2    8.10   13.00
 -10 -11   2   -2.20    9.50
 -10 -11   2    6.70   14.60
   9  11  -2   21.50   13.00
   9  11  -2   -9.30   11.10
  -9 -11   2    7.00    8.50
  -9 -11   2  -17.70   12.00
  -9 -11   2   23.50   11.60
   8  11  -2   -8.80   10.70
   8  11  -2   -7.70    6.20
   8  11  -2   -1.10   10.10
  -8 -11   2   12.90   10.60
  -8 -11   2    7.00    7.60
  -8 -11   2    2.40    9.80
   7  11  -2   -0.30    9.60
   7  11  -2   23.30   10.10
   7  11  -2   10.60    9.50
  -7 -11   2   17.00    8.30
  -7 -11   2   21.00    9.70
  -7 -11   2    4.90    6.10
   6  11  -2    8.00    8.30
   6  11  -2   -1.40    5.10
   6  11  -2   17.60    8.30
  -6 -11   2   -2.70    8.10
  -6 -11   2   -1.20    5.60
  -6 -11   2    6.20    6.90
   5  11  -2    5.70    5.50
   5  11  -2    4.00    7.20
   5  11  -2   -5.00    7.40
  -5 -11   2   -1.40    4.40
  -5 -11   2   19.10    6.50
  -5 -11   2    5.80    7.50
   4  11  -2    3.60    5.50
   4  11  -2    3.40    8.10
   4  11  -2   -1.80    6.50
  -4 -11   2    2.10    7.30
  -4 -11   2   -4.40    4.90
  -4 -11   2    5.90    4.60
   3  11  -2   14.50    6.30
   3  11  -2    3.20    5.80
   3  11  -2   -2.80    8.60
  -3 -11   2    5.30    4.40
  -3 -11   2    8.00    6.60
   2  11  -2   16.10    5.40
   2  11  -2   21.40    8.20
   2  11  -2    3.30    6.10
   2  11  -2  -19.00   12.10
  -2 -11   2    1.20    4.20
  -2 -11   2    4.80    6.10
  -2 -11   2    8.60    3.70
  -2 -11   2   15.80    6.40
   1  11  -2    3.30    4.80
   1  11  -2    8.30    7.20
   1  11  -2   -7.00   11.80
   1  11  -2    8.00    6.50
  -1 -11   2   -1.30    5.30
  -1 -11   2    3.40    4.20
  -1 -11   2    8.80    6.70
  -1 -11   2    5.50    3.40
   0  11  -2    4.70    6.70
   0  11  -2    9.40    7.40
   0  11  -2    4.50    4.30
   0 -11   2    9.40    2.90
   0 -11   2   -0.10    4.90
   0 -11   2   14.10    6.20
  -1  11  -2    2.00    7.50
  -1  11  -2   -5.90    6.60
  -1  11  -2    2.10    7.70
   1 -11   2    8.30    5.50
   1 -11   2    3.40    4.60
   1 -11   2    2.30    5.50
  -2  11  -2   13.70    7.90
  -2  11  -2    9.40    7.40
  -2  11  -2  -12.20    9.80
   2 -11   2   -8.30    5.20
   2 -11   2    5.40    4.10
   2 -11   2    5.30    5.80
   2 -11   2   23.90   11.90
  -3  11  -2   -4.40    7.70
  -3  11  -2   12.50   11.70
  -3  11  -2   -7.10   13.40
   3 -11   2   -0.30    4.00
   3 -11   2  -10.80   10.80
   3 -11   2    7.80    6.60
  -4  11  -2    3.10   10.20
  -4  11  -2   -4.90    8.40
  -4  11  -2   -0.90    8.10
   4 -11   2   -1.10    6.40
   4 -11   2   -2.10    7.40
   4 -11   2    1.00    4.10
  -5  11  -2   13.70    8.30
  -5  11  -2   -8.00   11.00
  -5  11  -2   -5.60    8.00
   5 -11   2    8.60    6.60
   5 -11   2   -1.50    8.20
  -6  11  -2    4.40    9.50
  -6  11  -2    7.40   11.80
  -6  11  -2   -1.00    8.00
   6 -11   2  -13.20    7.90
   6 -11   2  -12.20    9.00
  -7  11  -2   40.40   26.50
  -7  11  -2   42.10    9.40
  -7  11  -2   14.30   10.40
   7 -11   2   35.60   10.30
   7 -11   2    4.70   10.80
  -8  11  -2    7.10    9.10
  -8  11  -2    5.00   11.00
   8 -11   2   -2.60   10.10
   8 -11   2   -8.10   11.90
  -9  11  -2   -4.00   11.40
  -9  11  -2   -7.20   12.50
  -9  11  -2    2.50    9.60
   9 -11   2    6.00   12.40
   9 -11   2  -10.10   14.10
 -10  11  -2   16.10   14.80
 -10  11  -2   -5.60   13.90
  10 -11   2   52.49   15.30
  10 -11   2   17.70   17.40
 -11  11  -2    7.60   16.80
 -11  11  -2    8.00   16.60
  11 -11   2  -16.90   17.80
  11  10  -2    8.60   14.90
 -11 -10   2   -4.60   14.70
 -11 -10   2  -13.90   14.50
 -11 -10   2    2.60    9.40
  10  10  -2   15.80   13.30
  10  10  -2    6.50   10.20
 -10 -10   2   -4.90   12.10
 -10 -10   2    8.70    8.10
 -10 -10   2    7.90   12.10
   9  10  -2    8.00    9.30
   9  10  -2   -3.80    7.70
   9  10  -2   -3.20   10.90
  -9 -10   2    7.30   10.40
  -9 -10   2   26.60   11.50
  -9 -10   2    6.40    6.80
   8  10  -2   32.70    9.10
   8  10  -2   32.50    5.90
  -8 -10   2   33.80    9.70
  -8 -10   2   36.90    6.80
  -8 -10   2   37.30   11.10
   7  10  -2    7.60    8.00
   7  10  -2   -5.40    8.20
   7  10  -2    7.50    5.20
  -7 -10   2    6.10    8.40
  -7 -10   2   -8.60    7.10
  -7 -10   2   -4.70    5.60
   6  10  -2   10.00    7.20
   6  10  -2    2.50    4.40
  -6 -10   2    3.60    5.20
  -6 -10   2    2.60    7.00
  -6 -10   2    1.70    6.20
   5  10  -2   17.10    6.40
   5  10  -2    5.30    4.40
   5  10  -2    9.10    6.60
  -5 -10   2    7.90    5.00
  -5 -10   2    6.30    5.20
   4  10  -2   -7.00    5.30
   4  10  -2   -0.70    4.70
   4  10  -2    1.30    7.00
  -4 -10   2   -8.90    4.10
  -4 -10   2   -0.20    4.00
  -4 -10   2   -0.90    6.00
   3  10  -2   -1.30    4.90
   3  10  -2    4.20    5.00
   3  10  -2   -6.60    5.60
   3  10  -2   -7.60   11.90
  -3 -10   2   -2.90    3.70
  -3 -10   2    7.80    3.70
  -3 -10   2   11.40    5.70
   2  10  -2   21.80    6.40
   2  10  -2   19.60    5.90
   2  10  -2   21.60    4.90
   2  10  -2   18.10    8.70
  -2 -10   2   19.70    6.00
  -2 -10   2   22.00    3.90
  -2 -10   2   20.30    5.50
  -2 -10   2   13.60    4.10
   1  10  -2    6.20    4.30
   1  10  -2    6.10    6.00
   1  10  -2    0.00    5.40
   1  10  -2    0.40    9.80
  -1 -10   2    8.70    3.50
  -1 -10   2    5.40    5.00
  -1 -10   2    7.30    3.00
  -1 -10   2    4.00    4.50
   0  10  -2    1.60   10.10
   0  10  -2    4.10    3.50
   0  10  -2    4.00    6.00
   0  10  -2   11.40    6.00
   0 -10   2   -0.70    3.00
   0 -10   2    2.00    2.30
   0 -10   2    4.60    4.60
   0 -10   2    0.80    4.00
  -1  10  -2   34.60    3.70
  -1  10  -2   29.80    9.20
  -1  10  -2   39.70    7.40
  -1  10  -2   33.50    6.90
   1 -10   2   45.60    6.60
   1 -10   2   34.50    5.00
  -2  10  -2    9.20    6.60
  -2  10  -2    9.30    6.40
  -2  10  -2    7.50    8.30
   2 -10   2   10.50    9.30
   2 -10   2    6.40    5.00
   2 -10   2    8.60    5.00
   2 -10   2    4.80    3.70
  -3  10  -2    2.80    7.90
  -3  10  -2    3.80    6.20
  -3  10  -2   11.30    7.30
   3 -10   2    8.60    5.40
   3 -10   2   15.90   14.60
   3 -10   2   11.70    5.40
   3 -10   2    9.10    3.30
   3 -10   2   16.10    8.50
  -4  10  -2    4.50    6.10
  -4  10  -2   -2.60    6.40
  -4  10  -2    7.20    8.60
   4 -10   2    0.80    6.50
   4 -10   2    1.30   13.40
   4 -10   2    3.80    6.10
   4 -10   2   -4.80    5.50
   4 -10   2   -3.50    3.10
  -5  10  -2   -8.20    8.70
  -5  10  -2   -0.40    6.00
  -5  10  -2    4.20    8.10
   5 -10   2    6.00   12.60
   5 -10   2   -1.30    5.30
   5 -10   2   -7.60    6.60
  -6  10  -2    1.80   10.10
  -6  10  -2    8.50    9.60
  -6  10  -2   -9.20    6.30
   6 -10   2    4.80    8.60
   6 -10   2   12.20   11.80
  -7  10  -2  -10.20    9.10
  -7  10  -2   -6.00    6.60
  -7  10  -2    6.40   14.20
   7 -10   2    4.10    9.00
   7 -10   2   -2.90    7.70
  -8  10  -2    0.50    7.00
  -8  10  -2   -3.80   10.20
  -8  10  -2   13.70   12.30
   8 -10   2   -0.90    8.70
   8 -10   2   -1.30   10.50
  -9  10  -2    0.00   10.90
  -9  10  -2    9.80   11.70
  -9  10  -2   -2.20    7.60
   9 -10   2    5.30   16.00
   9 -10   2   -8.80   10.80
 -10  10  -2    3.10   11.60
 -10  10  -2    7.10   12.40
  10 -10   2   -1.70   15.10
  10 -10   2    8.80   12.60
 -11  10  -2    9.30   13.40
 -11  10  -2   22.50   14.60
  11 -10   2   33.80   16.80
  11 -10   2    4.80   14.90
 -12  10  -2   24.80   17.00
 -12  10  -2   10.70   17.60
  12 -10   2  -50.89   21.50
  12 -10   2  -10.30   15.30
  12   9  -2  -12.50   15.20
  12   9  -2   27.40   16.30
 -12  -9   2   -1.40   15.00
 -12  -9   2    1.10    9.60
 -12  -9   2   23.30   15.90
  11   9  -2   -4.70   12.90
 -11  -9   2    6.70   13.30
 -11  -9   2   -8.80   13.00
 -11  -9   2  -10.10    7.40
  10   9  -2   -1.30   10.40
  10   9  -2    7.50    8.30
 -10  -9   2   13.30   11.20
 -10  -9   2   15.10    7.30
 -10  -9   2   17.40   10.50
   9   9  -2    0.30    9.80
   9   9  -2   -4.00    7.20
   9   9  -2    4.60    4.70
  -9  -9   2    8.30    9.70
  -9  -9   2   -2.10    8.70
  -9  -9   2    3.20    6.30
   8   9  -2   22.60    7.50
   8   9  -2   12.80    8.20
   8   9  -2   24.30    4.80
  -8  -9   2   20.50    6.00
  -8  -9   2   24.10    8.90
   7   9  -2   -3.20    4.40
   7   9  -2    2.40    6.70
   7   9  -2    4.30    7.20
  -7  -9   2    3.70    6.90
  -7  -9   2    4.30    5.20
   6   9  -2   33.30    4.40
   6   9  -2   49.99   11.30
   6   9  -2   37.10    7.20
   6   9  -2   40.90    7.00
  -6  -9   2   59.59    9.00
  -6  -9   2   32.30    5.00
  -6  -9   2   29.20    6.30
   5   9  -2   -2.30    5.60
   5   9  -2   -3.50    5.10
   5   9  -2    7.00    3.50
   5   9  -2    6.90   10.70
  -5  -9   2   10.90    6.00
  -5  -9   2    7.40    4.20
  -5  -9   2    1.40    4.60
   4   9  -2   -3.50    3.80
   4   9  -2   -5.40    3.50
   4   9  -2   -3.40    5.50
   4   9  -2    3.70   10.40
   4   9  -2    0.30    4.50
  -4  -9   2    0.40    5.00
  -4  -9   2   -2.90    3.70
  -4  -9   2    3.70    3.80
   3   9  -2   20.70    4.70
   3   9  -2   22.20   12.80
   3   9  -2    3.30    5.30
   3   9  -2   14.60    4.30
   3   9  -2   19.90    5.90
  -3  -9   2    6.80    4.80
  -3  -9   2   13.30    3.60
  -3  -9   2   17.30    3.80
   2   9  -2    6.70    5.10
   2   9  -2   -2.00    3.70
   2   9  -2    4.80    4.30
   2   9  -2   -2.50    6.40
  -2  -9   2   -1.70    2.80
  -2  -9   2   -4.00    3.70
  -2  -9   2   -4.00    4.20
  -2  -9   2    5.40    3.10
   1   9  -2    4.40    3.50
   1   9  -2    8.80    4.50
   1   9  -2   -5.70    4.60
   1   9  -2   -7.10    7.80
  -1  -9   2    1.80    2.40
  -1  -9   2   -0.30    3.60
  -1  -9   2    2.30    2.80
  -1  -9   2   -3.20    3.40
   0   9  -2   34.80    4.10
   0   9  -2   35.40    9.30
   0   9  -2   36.90    6.10
   0   9  -2   50.59    7.10
   0   9  -2   36.50    7.80
   0  -9   2   34.60    8.60
   0  -9   2   45.80    5.50
   0  -9   2   42.60    4.50
   0  -9   2   54.79   15.80
   0  -9   2   34.50    4.60
   0  -9   2   39.30    3.30
  -1   9  -2    4.10    6.60
  -1   9  -2    1.80    9.30
  -1   9  -2   -7.10    4.50
  -1   9  -2    0.40    4.90
  -1   9  -2   -0.30    2.40
   1  -9   2    2.40    3.10
   1  -9   2    7.10    8.00
   1  -9   2   -2.80    1.70
   1  -9   2    8.90    4.10
   1  -9   2  -10.40   10.60
  -2   9  -2   55.59    3.50
  -2   9  -2   59.79    8.30
  -2   9  -2   60.09    4.00
  -2   9  -2   81.99    8.10
  -2   9  -2   56.49    8.40
   2  -9   2   68.49    6.60
   2  -9   2   79.59   19.60
   2  -9   2   58.19    5.30
   2  -9   2   66.79    9.10
   2  -9   2   70.59    7.40
  -3   9  -2   44.00    7.30
  -3   9  -2   62.69    9.50
  -3   9  -2   46.10    8.50
   3  -9   2   59.49    7.90
   3  -9   2   46.10    6.30
   3  -9   2   49.90    4.80
   3  -9   2   49.00    6.40
   3  -9   2   65.99   13.10
  -4   9  -2   -1.40    4.70
  -4   9  -2   -2.90    6.90
  -4   9  -2    3.70    2.10
  -4   9  -2    4.90    6.30
   4  -9   2   -5.00    4.90
   4  -9   2   -1.00    4.50
   4  -9   2    0.90    4.90
   4  -9   2    4.50    2.90
   4  -9   2   16.80   10.60
  -5   9  -2   -0.70    5.00
  -5   9  -2    5.00    3.60
  -5   9  -2    4.60    5.90
  -5   9  -2   14.50    7.70
   5  -9   2    4.10    6.10
   5  -9   2  -11.20    9.60
   5  -9   2    8.20    4.60
  -6   9  -2    7.90    4.00
  -6   9  -2    4.10    5.20
  -6   9  -2    9.60    8.70
  -6   9  -2    9.90    7.20
   6  -9   2    2.70    5.60
   6  -9   2   11.60    6.70
   6  -9   2    2.20    9.20
  -7   9  -2    5.10    7.60
  -7   9  -2    9.60    5.30
  -7   9  -2    3.20    9.60
  -7   9  -2    9.90    5.40
   7  -9   2   -3.60    6.80
   7  -9   2    9.50    7.80
  -8   9  -2    2.10    5.60
  -8   9  -2    4.50    8.30
  -8   9  -2  -12.90   10.10
   8  -9   2    7.80    7.30
   8  -9   2    8.40    9.40
  -9   9  -2   15.60   12.00
  -9   9  -2   10.10    6.20
  -9   9  -2   10.50   10.00
  -9   9  -2   17.20   10.60
   9  -9   2   23.70   10.80
   9  -9   2    1.80    8.60
 -10   9  -2   -1.90   10.70
 -10   9  -2   11.10   11.00
 -10   9  -2    5.50    6.70
  10  -9   2   16.20   10.40
  10  -9   2    5.60   12.30
 -11   9  -2    9.50   12.40
 -11   9  -2   14.90   11.70
  11  -9   2    0.60   14.70
  11  -9   2   15.20   13.60
 -12   9  -2    3.60   13.40
 -12   9  -2   21.30   14.70
  12  -9   2   -8.30   19.70
  12  -9   2   28.20   13.50
 -13   9  -2    3.00   16.20
 -13   9  -2  -43.60   23.90
 -13   9  -2    7.80   15.90
  13   8  -2   17.50   17.00
  13   8  -2  -30.40   18.00
 -13  -8   2   17.60   17.10
 -13  -8   2   -8.60   15.00
 -13  -8   2    8.50   10.30
  12   8  -2  -10.80   12.70
  12   8  -2   23.20   14.80
 -12  -8   2   -1.90   14.10
 -12  -8   2    6.00    8.10
 -12  -8   2  -11.40   12.30
  11   8  -2   21.80    7.20
  11   8  -2   19.00   11.00
  11   8  -2   24.60   12.30
 -11  -8   2   44.50   12.60
 -11  -8   2   19.50    7.60
 -11  -8   2   31.40   11.30
  10   8  -2    4.50   10.10
  10   8  -2    5.20    6.40
 -10  -8   2    2.20    6.00
 -10  -8   2   13.80    8.40
 -10  -8   2   14.20   10.20
   9   8  -2   10.20   12.40
   9   8  -2    3.20    9.70
  -9  -8   2   11.00    9.30
  -9  -8   2   -1.90    7.60
  -9  -8   2    5.80    5.60
   8   8  -2    1.20    3.60
   8   8  -2   -4.40    6.60
   8   8  -2   -5.80    5.20
  -8  -8   2    4.30   12.50
  -8  -8   2    0.60    7.70
  -8  -8   2    0.70    6.60
   7   8  -2   21.50    6.80
   7   8  -2   11.60    8.50
   7   8  -2   30.80    6.10
   7   8  -2   19.40    3.60
  -7  -8   2   18.70    7.00
  -7  -8   2   27.30    6.40
  -7  -8   2   12.90    4.60
  -7  -8   2   28.20   10.60
   6   8  -2   51.39    4.90
   6   8  -2   36.50    8.80
   6   8  -2   51.29    6.80
   6   8  -2   64.19    7.60
  -6  -8   2   32.60    9.70
  -6  -8   2   49.20    6.50
  -6  -8   2   50.59    5.80
  -6  -8   2   62.29    8.10
   5   8  -2    5.90    4.50
   5   8  -2    4.50    5.00
   5   8  -2   10.70    8.20
   5   8  -2    4.00    3.00
  -5  -8   2    7.10    5.10
  -5  -8   2    9.20    8.40
  -5  -8   2    6.30    3.40
  -5  -8   2    0.30    3.80
   4   8  -2   10.40    3.50
   4   8  -2   15.60    4.50
   4   8  -2   15.80    5.00
   4   8  -2   36.10    9.00
  -4  -8   2   13.30    3.80
  -4  -8   2   13.40    5.00
  -4  -8   2   20.40    3.70
  -4  -8   2   11.20    7.90
   3   8  -2   25.50    4.60
   3   8  -2   26.70    5.00
   3   8  -2   34.40    9.00
   3   8  -2   16.20    4.60
   3   8  -2   29.30    4.70
  -3  -8   2   18.80    3.50
  -3  -8   2   25.50    5.20
  -3  -8   2   20.10    7.70
  -3  -8   2   21.60    3.60
   2   8  -2  192.28   11.80
   2   8  -2  182.78   10.70
   2   8  -2  203.78   11.50
   2   8  -2  206.58   10.10
  -2  -8   2  193.28    9.50
  -2  -8   2  196.88   20.30
  -2  -8   2  210.38   11.00
  -2  -8   2  194.98    9.40
  -2  -8   2  183.78   13.80
   1   8  -2   40.40    5.60
   1   8  -2   52.29    6.00
   1   8  -2   45.00    7.40
  -1  -8   2   45.10    4.20
  -1  -8   2   46.60    5.10
  -1  -8   2   27.00    7.60
  -1  -8   2   54.39    8.70
  -1  -8   2   50.99    5.40
  -1  -8   2   47.40   12.40
  -1  -8   2   48.00    3.90
   0   8  -2    2.60    3.90
   0   8  -2    6.90    3.90
   0   8  -2    5.60    5.70
   0   8  -2    6.40    2.50
   0   8  -2   15.20    6.90
   0   8  -2   13.60    4.30
   0  -8   2   11.80    9.90
   0  -8   2    5.30    3.00
   0  -8   2   19.70    7.00
   0  -8   2    6.60    1.70
   0  -8   2   18.60    9.70
   0  -8   2   10.40    2.60
   0  -8   2    5.80    3.10
  -1   8  -2   -5.20    6.80
  -1   8  -2    0.70    2.00
  -1   8  -2   -1.10    5.50
  -1   8  -2    3.20    4.40
  -1   8  -2    1.80    4.30
  -1   8  -2  -18.70    6.90
  -1   8  -2   -1.10    3.40
   1  -8   2   -0.10    1.50
   1  -8   2   -0.30    3.30
   1  -8   2   -4.90    8.50
   1  -8   2    2.20    6.00
   1  -8   2   -0.30    2.40
  -2   8  -2   76.49    8.20
  -2   8  -2   58.69    6.80
  -2   8  -2   61.19    3.30
  -2   8  -2   45.80    9.60
  -2   8  -2   56.69    8.00
  -2   8  -2   67.49    6.50
  -2   8  -2   64.29    3.80
  -2   8  -2   63.49    5.80
   2  -8   2   61.49    4.90
   2  -8   2   66.09    5.80
   2  -8   2   69.69    5.80
   2  -8   2   69.59   10.20
   2  -8   2   73.49    7.70
  -3   8  -2   52.59    6.90
  -3   8  -2   62.79    3.60
  -3   8  -2   69.19    6.20
  -3   8  -2   69.99    6.80
  -3   8  -2   61.79    8.20
  -3   8  -2   65.59    8.10
   3  -8   2   86.39   10.90
   3  -8   2   62.59    6.40
   3  -8   2   58.99    4.60
   3  -8   2   76.69    7.30
   3  -8   2   64.99    6.50
  -4   8  -2    2.80    6.20
  -4   8  -2   -1.50    6.10
  -4   8  -2    4.30    2.20
  -4   8  -2   12.40    5.50
  -4   8  -2    1.30    3.80
  -4   8  -2    6.30    3.90
   4  -8   2   -4.90    7.70
   4  -8   2    1.10    3.60
   4  -8   2   -0.70    2.20
   4  -8   2    6.70    4.10
   4  -8   2   -1.70    4.10
  -5   8  -2   -6.80    6.50
  -5   8  -2   -5.40    4.00
  -5   8  -2   -0.50    5.80
  -5   8  -2   -2.30    6.10
  -5   8  -2   -1.40    2.80
   5  -8   2   -1.10    3.80
   5  -8   2   -4.00    4.80
   5  -8   2   -0.10    7.10
  -6   8  -2   71.59    6.60
  -6   8  -2   72.49    9.90
  -6   8  -2   51.59    7.80
  -6   8  -2   70.99    8.40
   6  -8   2   71.79    8.00
   6  -8   2   58.39    8.10
   6  -8   2   77.19    8.90
  -7   8  -2   -0.50    8.50
  -7   8  -2   -2.00    4.90
  -7   8  -2   -8.40    6.70
  -7   8  -2    5.10    4.30
  -7   8  -2   -8.90    5.80
   7  -8   2   15.70    5.60
   7  -8   2    1.00    6.80
  -8   8  -2   33.60    9.40
  -8   8  -2   10.60    5.10
  -8   8  -2    8.90    7.50
  -8   8  -2   18.70    6.80
  -8   8  -2   11.10    9.60
  -8   8  -2   21.50    8.10
   8  -8   2   19.60    7.90
   8  -8   2   13.40    6.50
  -9   8  -2    3.80    4.90
  -9   8  -2   -2.80   10.30
  -9   8  -2   13.40   11.10
  -9   8  -2   -1.50    8.50
   9  -8   2    1.00    7.80
   9  -8   2    1.10    9.00
 -10   8  -2   15.80    9.50
 -10   8  -2    6.70   11.70
 -10   8  -2   10.40    5.10
 -10   8  -2    1.30   10.00
  10  -8   2   -5.80    9.00
  10  -8   2   12.60   11.10
 -11   8  -2   -1.10   10.70
 -11   8  -2   -2.70   11.10
  11  -8   2   -6.40   14.50
  11  -8   2   17.30   11.20
 -12   8  -2    8.30   11.90
 -12   8  -2  -15.80   11.40
  12  -8   2   15.70   12.30
  12  -8   2   -4.70   17.90
 -13   8  -2   31.40   17.00
 -13   8  -2    1.40   14.80
 -13   8  -2   14.40   13.60
  13  -8   2  -14.30   21.40
  13   7  -2    7.80   14.20
  13   7  -2    4.00   15.90
 -13  -7   2  -10.90   14.80
 -13  -7   2  -12.30   12.40
 -13  -7   2    5.30    9.10
  12   7  -2   19.00   11.80
  12   7  -2    6.30   12.40
 -12  -7   2   13.60   11.60
 -12  -7   2  -20.10   12.10
 -12  -7   2   14.60    7.80
  11   7  -2   -1.60    9.80
  11   7  -2    0.70   11.00
  11   7  -2    7.50    5.70
 -11  -7   2    7.70    6.90
 -11  -7   2    4.90    9.60
 -11  -7   2   21.30   11.00
  10   7  -2   -3.40    5.10
  10   7  -2   14.70    9.60
 -10  -7   2   12.80    8.30
 -10  -7   2   11.30    6.00
   9   7  -2    6.10    7.10
   9   7  -2    3.70    4.70
  -9  -7   2   -8.00    7.90
  -9  -7   2    2.90    7.20
   8   7  -2    7.80    4.60
   8   7  -2   -1.80    5.90
   8   7  -2   -3.40    5.80
   8   7  -2    7.00    3.20
  -8  -7   2   -0.10    4.30
  -8  -7   2   14.00    8.10
  -8  -7   2  -13.40    6.30
  -8  -7   2   -7.50    5.90
   7   7  -2   -0.10    5.20
   7   7  -2    0.60    2.70
   7   7  -2    0.50    4.20
   7   7  -2    7.60    6.90
  -7  -7   2   -0.60    3.70
  -7  -7   2   -7.50    5.40
  -7  -7   2   -0.40    4.50
  -7  -7   2  -18.10    7.30
   6   7  -2    4.30    2.50
   6   7  -2    4.60    4.70
   6   7  -2    5.90    6.10
   6   7  -2    0.70    4.00
  -6  -7   2   -5.60    6.40
  -6  -7   2   -2.80    5.00
  -6  -7   2    9.40    4.50
  -6  -7   2    4.90    3.30
   5   7  -2   67.89    6.50
   5   7  -2   65.19    7.90
   5   7  -2   60.09    4.80
   5   7  -2   72.59   11.10
   5   7  -2   67.49    6.90
  -5  -7   2   44.20    7.60
  -5  -7   2   69.69    7.50
  -5  -7   2   55.79    5.50
  -5  -7   2   70.29    6.60
   4   7  -2    3.40    2.60
   4   7  -2   11.10    3.70
   4   7  -2   -5.70    3.40
   4   7  -2    4.00    2.50
   4   7  -2   -3.00    6.00
   4   7  -2    2.00    6.40
  -4  -7   2    0.50    5.60
  -4  -7   2    1.50    3.00
  -4  -7   2    0.00    3.80
  -4  -7   2    2.90    2.40
   3   7  -2  104.19   10.10
   3   7  -2   92.69    7.00
   3   7  -2   83.29    6.50
   3   7  -2   90.79    8.10
   3   7  -2   88.09    6.40
   3   7  -2   92.19    6.50
  -3  -7   2   84.89    5.40
  -3  -7   2   82.19    5.80
  -3  -7   2   95.59   13.60
  -3  -7   2   73.79    8.70
  -3  -7   2   91.09    7.10
  -3  -7   2   81.49    8.60
   2   7  -2   67.39    6.20
   2   7  -2   49.20    4.60
   2   7  -2   54.29    7.90
   2   7  -2   43.60    5.30
   2   7  -2   56.39    5.30
   2   7  -2   64.99    6.30
  -2  -7   2   48.60    7.00
  -2  -7   2   52.09   10.80
  -2  -7   2   46.40    4.30
  -2  -7   2   47.20    5.20
  -2  -7   2   37.40    6.50
  -2  -7   2   37.10    3.90
   1   7  -2   -0.50    2.90
   1   7  -2    9.00    5.90
   1   7  -2    4.90    4.80
   1   7  -2   -4.50    3.10
   1   7  -2    3.10    3.80
   1   7  -2   -1.20    2.30
  -1  -7   2   -2.40    2.40
  -1  -7   2   -0.40    1.80
  -1  -7   2    4.50    5.40
  -1  -7   2   -1.60    5.60
  -1  -7   2    7.20    8.20
  -1  -7   2    2.20    2.60
  -1  -7   2    2.40    1.70
   0   7  -2    3.50    1.90
   0   7  -2    9.90    5.00
   0   7  -2    2.10    3.00
   0   7  -2    8.70    5.00
   0   7  -2    5.10    3.20
   0   7  -2    3.80    5.40
   0   7  -2    5.50    3.30
   0  -7   2    3.20    7.40
   0  -7   2    7.10    2.80
   0  -7   2    5.10    4.70
   0  -7   2    1.60    2.40
   0  -7   2    5.90    1.70
   0  -7   2    2.60    1.90
   0  -7   2   -0.50    5.60
  -1   7  -2   28.60    4.70
  -1   7  -2   21.10    3.60
  -1   7  -2   22.20    6.40
  -1   7  -2   16.20    5.20
  -1   7  -2   24.90    4.20
  -1   7  -2   16.90    5.40
  -1   7  -2   20.00    2.30
   1  -7   2   22.60    6.20
   1  -7   2   23.60    2.10
   1  -7   2   24.30    3.70
   1  -7   2   17.70    5.40
   1  -7   2   18.60    3.00
   1  -7   2   21.00    7.50
  -2   7  -2   15.60    3.80
  -2   7  -2   15.10    5.20
  -2   7  -2    9.60    6.40
  -2   7  -2    8.00    3.00
  -2   7  -2   13.10    4.60
  -2   7  -2    5.10    3.80
  -2   7  -2    9.70    1.40
  -2   7  -2   11.60    1.70
   2  -7   2    5.60    6.40
   2  -7   2    7.60    4.60
   2  -7   2   10.10    1.50
   2  -7   2    8.10    2.30
   2  -7   2    9.20    5.80
   2  -7   2    6.00    3.10
   2  -7   2    6.40    3.10
  -3   7  -2    4.90    5.20
  -3   7  -2   -1.40    7.40
  -3   7  -2    7.30    3.40
  -3   7  -2    6.50    1.60
  -3   7  -2   10.10    3.30
  -3   7  -2    8.00    4.60
  -3   7  -2    8.40    4.40
   3  -7   2    0.70    6.40
   3  -7   2    5.80    2.10
   3  -7   2    2.90    4.00
   3  -7   2    5.70    3.30
   3  -7   2    2.90    6.60
   3  -7   2    3.30    2.90
  -4   7  -2   12.20    4.70
  -4   7  -2    4.00    5.30
  -4   7  -2   13.40    7.50
  -4   7  -2    8.30    3.60
  -4   7  -2    6.00    2.00
  -4   7  -2    2.60    3.00
  -4   7  -2   12.40    4.60
   4  -7   2    7.20    3.50
   4  -7   2    6.30    3.10
   4  -7   2    7.90    6.80
   4  -7   2    7.60    3.20
   4  -7   2    7.90    3.70
   4  -7   2    7.20    6.00
  -5   7  -2   44.60    6.90
  -5   7  -2   43.00    7.40
  -5   7  -2   42.30    4.30
  -5   7  -2   51.29    5.50
  -5   7  -2   42.80    4.60
  -5   7  -2   49.00    6.00
   5  -7   2   47.20    5.40
   5  -7   2   55.69    7.20
   5  -7   2   42.90    6.00
  -6   7  -2   65.79    6.00
  -6   7  -2   49.80    7.20
  -6   7  -2   62.09    6.10
  -6   7  -2   60.59    5.60
  -6   7  -2   73.79    6.80
  -6   7  -2   59.29    7.90
   6  -7   2   60.49    7.50
   6  -7   2   55.09    6.30
  -7   7  -2    5.60    3.80
  -7   7  -2   -2.20    4.40
  -7   7  -2    1.30    6.60
  -7   7  -2    0.90    4.70
  -7   7  -2    2.20    5.60
   7  -7   2    0.10    5.80
   7  -7   2    2.20    5.10
  -8   7  -2   -5.00    7.10
  -8   7  -2   10.00    5.50
  -8   7  -2   -1.10    2.30
  -8   7  -2   -2.10    6.40
  -8   7  -2    5.80    6.00
  -8   7  -2   -0.90    4.00
  -8   7  -2   -3.20    7.30
   8  -7   2   -5.40    6.60
   8  -7   2    1.50    5.60
  -9   7  -2   -9.20    5.70
  -9   7  -2    0.80    8.60
  -9   7  -2   -2.60    3.20
  -9   7  -2    7.60    7.50
  -9   7  -2   -1.70    3.90
  -9   7  -2   -2.90    7.90
  -9   7  -2    2.80    7.00
   9  -7   2    4.80    8.40
   9  -7   2   -7.50    6.30
 -10   7  -2   -0.80    3.90
 -10   7  -2   -3.70    4.10
 -10   7  -2    1.20    8.40
 -10   7  -2    1.20    8.20
 -10   7  -2   15.10   10.10
  10  -7   2    2.70   10.00
  10  -7   2    5.60    8.20
 -11   7  -2   13.00    9.50
 -11   7  -2    1.10    5.10
 -11   7  -2    1.40    9.70
  11  -7   2   19.50    8.90
  11  -7   2    2.50   12.10
 -12   7  -2    3.20   10.60
 -12   7  -2    7.40   10.20
 -12   7  -2   -7.50   12.60
  12  -7   2  -15.30   12.90
 -13   7  -2   13.00   12.40
 -13   7  -2   14.90   13.20
 -13   7  -2   12.30   14.50
  13  -7   2  -21.50   19.40
 -14   7  -2   33.70   18.10
 -14   7  -2    8.80   15.30
  14   6  -2  -12.00   19.50
  14   6  -2    2.30   15.80
 -14  -6   2  -18.60   14.10
 -14  -6   2    0.40   16.70
 -14  -6   2    4.40   10.20
  13   6  -2    0.30   13.00
  13   6  -2  -12.90   14.10
 -13  -6   2   -7.50   10.90
 -13  -6   2   18.40   12.50
 -13  -6   2   12.10    8.90
  12   6  -2    5.50   10.60
  12   6  -2   13.80   11.80
 -12  -6   2    7.50    9.20
 -12  -6   2   12.50   11.10
 -12  -6   2    4.60    7.40
  11   6  -2   -6.40    8.50
  11   6  -2   23.30   10.50
 -11  -6   2   12.60    8.50
 -11  -6   2   -7.40    9.30
 -11  -6   2    4.10    6.30
  10   6  -2    1.70    4.20
  10   6  -2    7.00    7.80
 -10  -6   2   14.60    7.20
 -10  -6   2    5.50    8.40
   9   6  -2   10.00    4.50
   9   6  -2   13.00    6.70
   9   6  -2   -1.80    8.80
   9   6  -2    7.90    3.90
  -9  -6   2    9.30    6.80
  -9  -6   2   17.80    7.10
  -9  -6   2   13.30    7.40
  -9  -6   2    7.60    5.10
   8   6  -2   14.70    8.80
   8   6  -2    8.00    3.80
   8   6  -2    9.10    4.60
   8   6  -2    7.40    5.50
  -8  -6   2    2.60    5.80
  -8  -6   2    1.40    4.10
  -8  -6   2    4.20    5.30
  -8  -6   2    7.80    6.10
   7   6  -2   18.70    4.70
   7   6  -2   13.00    3.90
   7   6  -2   18.70    3.00
   7   6  -2   11.70    4.80
   7   6  -2   -0.90    7.40
  -7  -6   2   16.50    3.90
  -7  -6   2   32.30    6.30
  -7  -6   2   25.20    6.00
  -7  -6   2    9.10    5.30
   6   6  -2   68.09    6.20
   6   6  -2   61.59    8.50
   6   6  -2   49.40    5.30
   6   6  -2   62.69    6.60
   6   6  -2   49.20    4.00
  -6  -6   2   32.50    6.20
  -6  -6   2   41.70    5.70
  -6  -6   2   47.90    6.10
  -6  -6   2   50.69    5.30
   5   6  -2   66.89    4.50
   5   6  -2   64.29    5.70
   5   6  -2   58.09    8.40
   5   6  -2   66.59    6.40
   5   6  -2   83.39    7.20
  -5  -6   2   57.99    5.20
  -5  -6   2   74.49    6.70
  -5  -6   2   75.19    7.40
  -5  -6   2   72.29    6.80
   4   6  -2   -5.50    2.80
   4   6  -2    9.40    5.70
   4   6  -2    6.20    4.50
   4   6  -2   -1.10    2.90
   4   6  -2   -0.30    4.50
   4   6  -2    0.40    1.80
   4   6  -2   -1.80    1.90
  -4  -6   2    0.40    8.30
  -4  -6   2    1.70    3.20
  -4  -6   2   -7.30    4.20
  -4  -6   2   -1.00    2.00
  -4  -6   2   -1.70    2.60
  -4  -6   2   -0.80    5.60
   3   6  -2    2.50    5.00
   3   6  -2   -1.80    3.20
   3   6  -2   -1.40    3.50
   3   6  -2    1.70    2.30
   3   6  -2    2.30    2.50
   3   6  -2    9.00    3.10
  -3  -6   2    1.90    5.00
  -3  -6   2    0.80    1.70
  -3  -6   2   -0.40    4.30
  -3  -6   2    0.20    2.70
  -3  -6   2   -3.30    7.60
  -3  -6   2   -0.90    2.30
   2   6  -2  401.86   17.50
   2   6  -2  430.46   17.10
   2   6  -2  410.26   18.60
   2   6  -2  399.46   17.10
   2   6  -2  396.46   17.10
  -2  -6   2  377.76   18.30
  -2  -6   2  381.86   18.10
  -2  -6   2  397.36   16.40
  -2  -6   2  397.06   20.80
  -2  -6   2  394.76   17.30
  -2  -6   2  396.16   16.40
   1   6  -2   73.99    7.20
   1   6  -2   76.09    4.70
   1   6  -2   78.99    5.40
   1   6  -2   93.29    6.70
   1   6  -2   85.89    5.80
   1   6  -2   76.49    5.80
  -1  -6   2   79.39    4.60
  -1  -6   2   79.29    5.40
  -1  -6   2   85.59    7.40
  -1  -6   2   67.69    7.20
  -1  -6   2   91.69    9.80
   0   6  -2   27.70    4.90
   0   6  -2   22.00    2.30
   0   6  -2   15.00    3.20
   0   6  -2   24.80    3.70
   0   6  -2   27.90    5.10
   0   6  -2   26.40    3.30
   0   6  -2   23.80    4.70
   0  -6   2   26.70    4.70
   0  -6   2   22.00    5.50
   0  -6   2   21.70    2.50
   0  -6   2   21.00    2.90
   0  -6   2   31.80    6.80
   0  -6   2   24.80    2.20
   0  -6   2   29.60    3.40
  -1   6  -2   12.90    3.30
  -1   6  -2   15.20    4.20
  -1   6  -2   28.50    4.40
  -1   6  -2   24.60    5.40
  -1   6  -2   19.60    4.00
  -1   6  -2   18.80    2.90
  -1   6  -2   21.80    1.90
   1  -6   2   13.40    2.40
   1  -6   2   28.40    5.00
   1  -6   2   17.50    1.80
   1  -6   2   21.80    3.10
   1  -6   2   18.20    4.30
   1  -6   2   18.30    5.70
  -2   6  -2   -0.70    5.30
  -2   6  -2    3.30    1.00
  -2   6  -2    7.40    3.30
  -2   6  -2   -1.30    2.80
  -2   6  -2    3.70    2.00
  -2   6  -2   -1.60    3.00
  -2   6  -2    6.80    4.20
   2  -6   2    2.00    2.30
   2  -6   2    3.60    4.70
   2  -6   2    5.10    4.80
   2  -6   2    2.50    1.30
   2  -6   2    3.40    1.70
   2  -6   2    5.50    3.50
  -3   6  -2   15.70    3.60
  -3   6  -2   22.40    3.60
  -3   6  -2   15.50    3.90
  -3   6  -2   16.40    2.80
  -3   6  -2   17.90    1.80
  -3   6  -2   16.50    6.10
  -3   6  -2   19.30    5.10
   3  -6   2   15.80    3.20
   3  -6   2   17.40    2.20
   3  -6   2   11.70    5.10
   3  -6   2   26.10    5.60
   3  -6   2   15.40    3.50
   3  -6   2   19.90    3.80
  -4   6  -2   44.80    4.50
  -4   6  -2   42.30    3.20
  -4   6  -2   43.10    4.00
  -4   6  -2   34.30    5.00
  -4   6  -2   38.70    4.40
  -4   6  -2   48.60    5.40
  -4   6  -2   43.70    7.90
   4  -6   2   47.50    7.50
   4  -6   2   39.60    5.70
   4  -6   2   38.20    5.00
   4  -6   2   33.70    2.80
   4  -6   2   32.70    4.20
   4  -6   2   39.30    4.00
  -5   6  -2   32.50    7.50
  -5   6  -2   26.50    3.20
  -5   6  -2   29.50    3.70
  -5   6  -2   22.80    4.70
  -5   6  -2   30.30    4.10
  -5   6  -2   28.20    3.90
  -5   6  -2   41.20    5.50
  -5   6  -2   42.10    8.30
  -5   6  -2   26.40    1.70
   5  -6   2   28.30    4.80
   5  -6   2   29.50    4.70
   5  -6   2   27.10    4.80
  -6   6  -2   -0.30    3.20
  -6   6  -2    5.10    3.10
  -6   6  -2    3.30    1.60
  -6   6  -2    9.10    4.60
  -6   6  -2   -1.50    2.90
   6  -6   2   -2.60    3.10
   6  -6   2    4.80    4.40
  -7   6  -2   37.10    4.40
  -7   6  -2   27.80    7.50
  -7   6  -2   44.10    7.30
  -7   6  -2   35.60    5.10
  -7   6  -2   35.50    4.20
  -7   6  -2   29.20    6.20
  -7   6  -2   36.30    3.60
   7  -6   2   37.10    5.50
   7  -6   2   39.80    7.00
  -8   6  -2   16.50    6.00
  -8   6  -2   24.60    5.80
  -8   6  -2   23.60    4.40
  -8   6  -2   18.90    6.90
  -8   6  -2   27.20    4.10
  -8   6  -2   19.20    6.70
   8  -6   2   29.40    5.70
   8  -6   2   30.70    7.20
  -9   6  -2    3.90    5.50
  -9   6  -2   -0.70    4.00
  -9   6  -2  -13.10    6.00
  -9   6  -2    5.40    6.10
  -9   6  -2    7.20    4.00
  -9   6  -2    6.10    7.20
  -9   6  -2   -0.30    7.60
   9  -6   2    5.50    5.90
   9  -6   2    6.30    7.80
 -10   6  -2    5.60    7.30
 -10   6  -2    2.00    9.70
 -10   6  -2    8.50    4.90
 -10   6  -2   19.70    7.20
 -10   6  -2    5.60    5.40
 -10   6  -2   10.10    3.60
 -10   6  -2    6.80    8.60
  10  -6   2   14.30    9.90
  10  -6   2   11.90    6.50
 -11   6  -2   31.60   10.50
 -11   6  -2    5.70    3.80
 -11   6  -2   -1.10    6.30
 -11   6  -2    2.30    7.70
 -11   6  -2  -12.10    8.40
  11  -6   2   -8.40    8.00
  11  -6   2   10.50   11.00
 -12   6  -2    7.70    9.90
 -12   6  -2  -13.90   11.20
 -12   6  -2    4.90    6.90
 -12   6  -2   -0.50    9.10
  12  -6   2   -3.00   14.50
 -13   6  -2    4.70   12.90
 -13   6  -2    4.50   10.30
 -13   6  -2    5.80   11.20
  13  -6   2  -21.00   16.60
 -14   6  -2    7.80   13.20
 -14   6  -2  -40.00   15.90
  14   5  -2  -17.60   17.70
  14   5  -2   -0.90   14.20
 -14  -5   2   26.20   14.10
 -14  -5   2   10.60   14.10
 -14  -5   2  -10.60   10.20
  13   5  -2    8.00   12.00
  13   5  -2   -8.90   14.20
 -13  -5   2   23.40   11.00
 -13  -5   2  -13.50   11.60
 -13  -5   2   21.60    9.10
  12   5  -2  -12.90   11.20
  12   5  -2    6.20    9.20
 -12  -5   2    5.30    7.30
 -12  -5   2    1.50    9.60
 -12  -5   2    7.90    8.50
  11   5  -2   12.30    8.60
  11   5  -2    9.30    8.70
 -11  -5   2    8.70    8.70
 -11  -5   2   11.70    7.80
 -11  -5   2   25.20    7.20
  10   5  -2   61.19    9.90
  10   5  -2   56.69    9.00
  10   5  -2   55.29    5.10
 -10  -5   2   70.09    9.00
 -10  -5   2   69.49    7.60
 -10  -5   2   63.39    7.40
 -10  -5   2   61.79    9.10
   9   5  -2   18.70    3.80
   9   5  -2   17.20    7.20
   9   5  -2   18.90    6.80
   9   5  -2   15.50    3.70
  -9  -5   2    9.40    6.00
  -9  -5   2    5.50    5.90
  -9  -5   2   20.50    5.20
  -9  -5   2   17.00    5.90
   8   5  -2   -3.50    2.70
   8   5  -2   -9.50    3.10
   8   5  -2    0.00    6.90
   8   5  -2   -0.40    6.30
  -8  -5   2   -7.60    4.90
  -8  -5   2    0.40    4.80
  -8  -5   2    6.90    4.90
  -8  -5   2   -3.20    3.40
   7   5  -2   -1.00    2.70
   7   5  -2   -0.50    3.10
   7   5  -2   -3.90    6.00
   7   5  -2   -0.60    4.10
   7   5  -2    0.00    2.00
  -7  -5   2   -2.30    3.00
  -7  -5   2   -0.40    4.30
  -7  -5   2   -1.10    3.90
  -7  -5   2   -2.10    4.20
   6   5  -2   10.80    4.00
   6   5  -2    7.20    5.50
   6   5  -2    2.10    2.70
   6   5  -2   11.50    2.30
   6   5  -2    5.70    5.70
   6   5  -2    8.10    3.80
  -6  -5   2    6.70    3.70
  -6  -5   2    3.20    2.70
  -6  -5   2   13.80    4.30
  -6  -5   2   14.00    5.40
  -6  -5   2    7.90    3.90
  -6  -5   2   18.90    6.50
   5   5  -2   22.80    5.50
   5   5  -2   19.00    3.80
   5   5  -2   15.00    6.40
   5   5  -2   17.20    3.20
   5   5  -2   22.30    2.50
   5   5  -2   21.80    5.50
  -5  -5   2   10.30    4.40
  -5  -5   2   23.20    3.70
  -5  -5   2   22.10    4.50
  -5  -5   2   15.70    3.60
  -5  -5   2    8.10    8.00
  -5  -5   2   17.10    3.10
  -5  -5   2   34.10    6.10
   4   5  -2   19.20    4.20
   4   5  -2   12.50    4.20
   4   5  -2   13.10    2.70
   4   5  -2   10.60    3.70
   4   5  -2    7.80    2.90
   4   5  -2   14.60    2.40
  -4  -5   2   13.30    3.90
  -4  -5   2    8.10    2.60
  -4  -5   2   13.20    2.50
  -4  -5   2    7.20    3.50
  -4  -5   2   12.20    4.80
  -4  -5   2    9.20    3.20
  -4  -5   2   -0.20    6.50
   3   5  -2    2.00    2.20
   3   5  -2    2.00    1.90
   3   5  -2    0.80    2.30
   3   5  -2    1.70    4.00
   3   5  -2    6.70    2.40
   3   5  -2    0.90    2.80
  -3  -5   2    9.60    3.90
  -3  -5   2    0.80    5.60
  -3  -5   2    8.00    3.20
  -3  -5   2    7.90    2.80
  -3  -5   2    4.10    2.30
  -3  -5   2    5.70    1.80
   2   5  -2    4.80    2.20
   2   5  -2    4.10    2.50
   2   5  -2    3.80    1.90
   2   5  -2    4.40    2.20
   2   5  -2    4.50    3.50
   2   5  -2    0.80    2.30
  -2  -5   2    8.80    3.40
  -2  -5   2    3.20    5.10
  -2  -5   2    3.70    1.40
  -2  -5   2    5.70    3.80
  -2  -5   2    4.20    2.30
  -2  -5   2    0.60    1.70
   1   5  -2   26.50    3.60
   1   5  -2   32.10    4.20
   1   5  -2   32.40    2.70
   1   5  -2   41.40    4.30
   1   5  -2   25.80    3.30
   1   5  -2   28.60    3.20
  -1  -5   2   30.70    3.60
  -1  -5   2   26.00    4.10
  -1  -5   2   30.40    5.90
  -1  -5   2   38.00    4.70
  -1  -5   2   28.70    2.40
  -1  -5   2   28.60    2.60
   0   5  -2  195.88    8.00
   0   5  -2  190.58   10.30
   0   5  -2  204.98    9.80
   0   5  -2  192.08    9.30
   0   5  -2  198.88    8.70
   0   5  -2  185.78    9.40
   0   5  -2  197.88    9.70
   0  -5   2  185.88    9.70
   0  -5   2  187.18    7.90
   0  -5   2  195.78    8.90
   0  -5   2  179.18    8.70
   0  -5   2  186.58    8.30
   0  -5   2  189.88   10.20
   0  -5   2  197.98   11.20
  -1   5  -2  169.98    8.50
  -1   5  -2  161.18    8.20
  -1   5  -2  163.78    6.80
  -1   5  -2  157.88    8.60
  -1   5  -2  168.08    7.50
  -1   5  -2  168.08    9.20
   1  -5   2  164.68    9.40
   1  -5   2  159.18    7.90
   1  -5   2  168.38    6.70
   1  -5   2  163.08    8.60
   1  -5   2  165.28   10.00
   1  -5   2  162.58    7.60
  -2   5  -2   56.19    2.90
  -2   5  -2   51.69    4.50
  -2   5  -2   55.09    3.70
  -2   5  -2   54.99    2.50
  -2   5  -2   64.79    6.40
  -2   5  -2   62.39    5.20
  -2   5  -2   62.29    4.40
  -2   5  -2   52.89    5.60
   2  -5   2   54.89    4.10
   2  -5   2   56.19    3.00
   2  -5   2   56.09    6.10
   2  -5   2   54.69    3.40
  -3   5  -2   72.29    5.10
  -3   5  -2   81.49    6.20
  -3   5  -2   82.19    5.30
  -3   5  -2   86.79    6.60
  -3   5  -2   82.69    5.10
  -3   5  -2   85.79    3.80
  -3   5  -2   85.59    7.90
  -3   5  -2   81.79    3.50
  -3   5  -2   79.19    4.50
   3  -5   2   74.19    7.30
   3  -5   2   74.19    4.00
   3  -5   2   84.39    6.80
   3  -5   2   80.49    5.40
   3  -5   2   83.69    5.30
   3  -5   2   81.09    5.70
  -4   5  -2   62.49    2.90
  -4   5  -2   64.39    3.80
  -4   5  -2   59.19    5.90
  -4   5  -2   64.69    5.60
  -4   5  -2   66.99    4.50
  -4   5  -2   73.69    7.60
  -4   5  -2   59.09    5.50
  -4   5  -2   64.29    4.20
   4  -5   2   57.89    5.50
   4  -5   2   47.70    5.20
   4  -5   2   60.09    3.20
   4  -5   2   61.19    3.70
   4  -5   2   75.59    7.50
   4  -5   2   56.09    4.60
  -5   5  -2   11.20    1.80
  -5   5  -2   15.00    2.40
  -5   5  -2    7.70    3.90
  -5   5  -2   10.80    3.50
  -5   5  -2   11.50    2.40
  -5   5  -2    9.90    6.60
  -5   5  -2    9.00    5.70
  -5   5  -2   11.10    4.20
  -5   5  -2   17.40    2.60
   5  -5   2   12.50    2.90
   5  -5   2   10.70    4.00
  -6   5  -2   36.00    5.10
  -6   5  -2   34.90    3.50
  -6   5  -2   24.40    7.90
  -6   5  -2   31.80    5.10
  -6   5  -2   34.40    3.60
  -6   5  -2   38.70    5.60
  -6   5  -2   42.80    7.50
  -6   5  -2   39.50    4.10
  -6   5  -2   34.80    3.40
   6  -5   2   28.60    4.50
   6  -5   2   42.60    5.90
  -7   5  -2    7.30    5.00
  -7   5  -2   14.10    6.20
  -7   5  -2    4.90    3.40
  -7   5  -2    4.10    4.10
  -7   5  -2   -1.10    2.40
  -7   5  -2    2.20    2.20
  -7   5  -2   -0.40    4.20
  -7   5  -2    3.60    4.00
   7  -5   2    5.60    3.90
   7  -5   2    6.90    4.70
  -8   5  -2   -1.00    2.40
  -8   5  -2    1.80    4.80
  -8   5  -2    2.70    4.70
  -8   5  -2    1.20    5.00
  -8   5  -2    0.90    2.30
  -8   5  -2    0.70    4.50
   8  -5   2   -7.90    5.80
   8  -5   2   -5.50    4.20
  -9   5  -2    5.60    6.80
  -9   5  -2    5.30    5.70
  -9   5  -2    1.10    4.90
  -9   5  -2    2.50    2.40
  -9   5  -2   -3.50    2.80
  -9   5  -2    2.20    6.50
   9  -5   2   -5.40    6.30
   9  -5   2   -1.60    4.90
 -10   5  -2   -2.20    3.30
 -10   5  -2   13.60    6.40
 -10   5  -2   26.20    8.30
 -10   5  -2    0.10    4.90
 -10   5  -2   -1.20    5.40
 -10   5  -2    3.00    2.70
  10  -5   2    9.30    6.30
  10  -5   2   -1.50    8.50
 -11   5  -2    1.10    3.10
 -11   5  -2   -1.90    6.20
 -11   5  -2   -8.20    7.00
 -11   5  -2   -8.20    8.10
 -11   5  -2   -3.30    5.80
 -11   5  -2    0.40   11.00
  11  -5   2    0.80   10.20
 -12   5  -2   -8.30   10.90
 -12   5  -2   -1.70    7.20
 -12   5  -2    3.10    9.00
 -12   5  -2   -7.90    7.40
 -12   5  -2    7.60    9.80
  12  -5   2   -8.50   13.50
 -13   5  -2    1.40   10.80
 -13   5  -2   41.60   12.60
 -13   5  -2  -20.20    8.90
 -13   5  -2    4.00    8.80
  13  -5   2  -13.60   16.20
 -14   5  -2    2.90   14.30
 -14   5  -2   -8.40   11.50
 -14   5  -2   -0.90   14.00
 -15   5  -2  -16.80   18.20
 -15   5  -2  -16.60   17.60
 -15  -4   2   -9.40   11.90
 -15  -4   2   27.70   26.80
  14   4  -2  -15.80   12.20
  14   4  -2  -22.10   17.50
 -14  -4   2   19.80   13.10
 -14  -4   2  -11.60    9.40
 -14  -4   2    3.50   12.80
  13   4  -2   26.90   13.90
  13   4  -2  -13.90   10.20
 -13  -4   2    5.30    9.80
 -13  -4   2    6.00    8.70
 -13  -4   2   14.20   10.50
  12   4  -2   -9.50   10.40
  12   4  -2   -9.70    8.10
 -12  -4   2   14.90    7.60
 -12  -4   2    9.60    8.30
 -12  -4   2   13.40    8.50
  11   4  -2    6.50    8.40
  11   4  -2   -4.50    7.00
 -11  -4   2    3.50    5.80
 -11  -4   2   -2.50    6.90
 -11  -4   2    1.90    6.60
  10   4  -2   43.00    7.70
  10   4  -2   34.20    8.10
 -10  -4   2   29.00    6.20
 -10  -4   2   45.60    5.90
 -10  -4   2   39.80    6.80
 -10  -4   2   46.10    8.10
   9   4  -2   23.50    6.30
   9   4  -2   36.50    3.70
   9   4  -2   30.20    6.80
   9   4  -2   42.20    5.00
  -9  -4   2   35.90    5.10
  -9  -4   2   33.30    6.20
  -9  -4   2   39.20    6.80
  -9  -4   2   37.60    5.40
   8   4  -2    3.40    2.60
   8   4  -2   -0.10    2.60
   8   4  -2   -1.30    4.50
   8   4  -2    2.00    4.20
  -8  -4   2   -3.10    3.70
  -8  -4   2   -6.10    4.00
  -8  -4   2    2.60    4.40
  -8  -4   2   -3.40    3.10
   7   4  -2   26.60    5.30
   7   4  -2   15.10    5.80
   7   4  -2   17.50    4.20
   7   4  -2   17.60    2.90
   7   4  -2   20.20    3.10
  -7  -4   2   12.00    5.80
  -7  -4   2   13.70    4.30
  -7  -4   2   22.80    6.10
  -7  -4   2   19.90    3.70
  -7  -4   2   18.50    4.70
  -7  -4   2   21.90    3.80
   6   4  -2   11.90    2.50
   6   4  -2   15.70    2.10
   6   4  -2   13.70    3.40
   6   4  -2   13.50    5.20
   6   4  -2   17.80    4.90
  -6  -4   2   12.70    4.80
  -6  -4   2   11.90    3.40
  -6  -4   2    9.90    7.40
  -6  -4   2   15.00    2.80
  -6  -4   2   19.60    4.10
  -6  -4   2   19.50    4.10
  -6  -4   2   14.70    5.10
   5   4  -2  292.97   12.60
   5   4  -2  292.77   11.90
   5   4  -2  299.57   12.40
   5   4  -2  313.87   14.20
   5   4  -2  294.47   13.50
  -5  -4   2  296.07   16.60
  -5  -4   2  286.27   13.40
  -5  -4   2  264.57   12.60
  -5  -4   2  296.37   13.90
  -5  -4   2  293.67   13.60
  -5  -4   2  277.97   13.80
  -5  -4   2  292.87   12.90
   4   4  -2   48.00    4.10
   4   4  -2   67.99    4.90
   4   4  -2   53.39    4.60
   4   4  -2   53.19    5.70
   4   4  -2   57.59    3.40
   4   4  -2   69.59    5.70
  -4  -4   2   51.29    3.90
  -4  -4   2   48.20    4.80
  -4  -4   2   46.90    4.40
  -4  -4   2   61.79    6.00
  -4  -4   2   58.69    4.60
  -4  -4   2   63.99    7.80
  -4  -4   2   56.99    5.20
   3   4  -2    2.90    2.60
   3   4  -2    0.70    2.90
   3   4  -2    4.60    1.90
   3   4  -2    7.20    1.80
   3   4  -2    6.30    2.20
   3   4  -2    4.20    1.40
  -3  -4   2    2.60    2.20
  -3  -4   2    5.20    2.50
  -3  -4   2    3.30    2.00
  -3  -4   2    1.70    2.30
  -3  -4   2   10.90    4.40
  -3  -4   2    1.40    1.70
  -3  -4   2    4.60    2.80
   2   4  -2   97.09    5.20
   2   4  -2   99.59    6.20
   2   4  -2   98.39    5.60
   2   4  -2  110.09    5.70
   2   4  -2   92.19    5.10
   2   4  -2   83.49    5.20
  -2  -4   2  100.09    6.20
  -2  -4   2  104.79    7.80
  -2  -4   2  111.09    5.40
  -2  -4   2  113.19    6.20
  -2  -4   2   95.09    4.90
  -2  -4   2  101.19    5.70
   1   4  -2  171.08    8.40
   1   4  -2  155.78    7.80
   1   4  -2  164.78    7.80
   1   4  -2  156.38    7.80
   1   4  -2  183.88    7.60
   1   4  -2  164.58    7.10
  -1  -4   2  157.48    7.10
  -1  -4   2  155.78    7.70
  -1  -4   2  174.58    8.40
  -1  -4   2  165.98    9.50
  -1  -4   2  155.28    7.10
  -1  -4   2  168.28    8.30
   0   4  -2  247.28    9.90
   0   4  -2  238.98    9.30
   0   4  -2  240.88   10.60
   0   4  -2  224.68   10.30
   0   4  -2  222.58   10.50
   0   4  -2  237.38   10.60
   0  -4   2  235.28   10.00
   0  -4   2  230.18    9.60
   0  -4   2  237.18   10.90
   0  -4   2  229.58   10.00
   0  -4   2  219.28   10.50
   0  -4   2  233.58    9.30
  -1   4  -2  219.18    8.80
  -1   4  -2  204.88   11.60
  -1   4  -2  222.08   10.50
  -1   4  -2  234.98    9.20
  -1   4  -2  225.08   10.40
  -1   4  -2  230.98    9.80
  -1   4  -2  199.08   10.10
   1  -4   2  212.88   10.50
   1  -4   2  221.08    8.70
   1  -4   2  213.58    9.60
   1  -4   2  220.38   10.90
  -2   4  -2  210.68    9.60
  -2   4  -2  219.58    9.50
  -2   4  -2  230.48   10.90
  -2   4  -2  201.88   10.20
  -2   4  -2  219.08    9.10
  -2   4  -2  219.18    8.30
  -2   4  -2  223.48    8.50
  -2   4  -2  226.38    9.70
   2  -4   2  211.28    8.70
   2  -4   2  209.88   10.70
   2  -4   2  204.68    9.70
   2  -4   2  224.38   10.50
   2  -4   2  227.88    9.70
   2  -4   2  207.88    8.90
   2  -4   2  208.38    9.60
  -3   4  -2   10.30    1.40
  -3   4  -2   13.00    2.30
  -3   4  -2   12.80    2.00
  -3   4  -2    7.90    3.80
  -3   4  -2   12.10    2.40
  -3   4  -2   11.20    1.20
  -3   4  -2    6.80    2.50
  -3   4  -2   13.60    3.10
   3  -4   2    8.30    3.50
   3  -4   2    9.60    2.50
   3  -4   2   13.80    2.30
   3  -4   2   10.30    2.20
   3  -4   2    7.00    1.30
  -4   4  -2    9.60    2.50
  -4   4  -2    8.00    3.80
  -4   4  -2   13.80    3.00
  -4   4  -2    8.70    1.60
  -4   4  -2   12.90    2.10
  -4   4  -2    7.50    4.40
  -4   4  -2    7.30    2.80
  -4   4  -2   10.30    1.80
   4  -4   2    6.40    3.80
   4  -4   2   16.60    4.60
   4  -4   2    7.20    2.30
   4  -4   2   11.10    3.30
  -5   4  -2   72.29    5.80
  -5   4  -2   58.19    4.10
  -5   4  -2   75.49    8.30
  -5   4  -2   57.89    4.20
  -5   4  -2   56.39    5.60
  -5   4  -2   59.49    5.40
  -5   4  -2   60.19    5.20
  -5   4  -2   51.49    4.70
  -5   4  -2   68.29    6.90
  -5   4  -2   59.59    3.90
   5  -4   2   61.69    6.10
   5  -4   2   67.39    6.90
   5  -4   2   65.99    4.80
  -6   4  -2    5.70    5.20
  -6   4  -2    6.70    3.80
  -6   4  -2  -17.50    6.30
  -6   4  -2    1.70    4.30
  -6   4  -2    2.70    3.60
  -6   4  -2    1.20    1.70
  -6   4  -2    4.00    3.20
  -6   4  -2   -2.60    2.70
  -6   4  -2   -2.20    3.30
   6  -4   2    0.60    1.70
   6  -4   2   -0.80    3.50
   6  -4   2    2.00    2.70
  -7   4  -2    9.00    3.90
  -7   4  -2    1.30    1.70
  -7   4  -2    1.30    3.50
  -7   4  -2   -8.80    7.60
  -7   4  -2    1.80    4.10
  -7   4  -2    8.60    5.80
  -7   4  -2    8.60    6.50
  -7   4  -2   -0.20    3.70
  -7   4  -2    4.80    4.40
   7  -4   2    0.60    2.50
   7  -4   2    5.30    4.60
   7  -4   2   -4.10    3.00
  -8   4  -2   36.00    3.10
  -8   4  -2   41.00    5.70
  -8   4  -2   42.60    8.80
  -8   4  -2   36.20    3.50
  -8   4  -2   45.90    6.20
  -8   4  -2   49.30    5.80
  -8   4  -2   32.70    6.00
   8  -4   2   38.90    4.30
   8  -4   2   54.19    7.90
   8  -4   2   52.39    5.80
  -9   4  -2    9.60    6.00
  -9   4  -2   24.60    7.00
  -9   4  -2   13.50    4.80
  -9   4  -2   11.90    5.00
  -9   4  -2    9.60    2.30
  -9   4  -2   13.30    2.20
   9  -4   2   18.30    7.00
   9  -4   2   20.20    4.80
   9  -4   2   18.60    4.20
 -10   4  -2   -2.10    4.50
 -10   4  -2    2.60    2.30
 -10   4  -2  -11.00    5.80
 -10   4  -2    1.80    6.70
 -10   4  -2    1.70    5.20
 -10   4  -2   -1.80    3.10
  10  -4   2   -2.60    3.90
  10  -4   2   -2.20    7.90
 -11   4  -2    8.00    4.00
 -11   4  -2   10.80    8.50
 -11   4  -2   -1.40    7.20
 -11   4  -2    4.30    3.00
 -11   4  -2    8.80    5.60
 -11   4  -2    1.90    6.40
  11  -4   2   -3.70    8.60
  11  -4   2   -0.40    4.80
 -12   4  -2    2.60    6.20
 -12   4  -2    6.20    8.10
 -12   4  -2  -14.40    7.10
 -12   4  -2   -2.20    8.90
 -12   4  -2    3.90   10.40
  12  -4   2   15.30   13.20
 -13   4  -2   34.80    9.90
 -13   4  -2   37.90    8.00
 -13   4  -2   25.20   11.50
 -13   4  -2   50.19    9.90
 -14   4  -2   14.10   11.40
 -14   4  -2    4.70   13.00
 -15   4  -2   17.90   16.70
 -15   4  -2   10.70   15.50
  15   3  -2   -3.10   21.80
  15   3  -2   28.70   15.20
 -15  -3   2   28.00   12.40
 -15  -3   2   -4.30   15.00
  14   3  -2  -11.90   11.50
  14   3  -2    3.70   16.50
 -14  -3   2   23.50   12.70
 -14  -3   2   11.80   11.60
 -14  -3   2   -4.30    9.70
  13   3  -2   19.30    9.70
  13   3  -2    4.10   12.80
 -13  -3   2    9.10   10.00
 -13  -3   2   13.00    8.50
 -13  -3   2    3.60    9.50
  12   3  -2    3.00    7.90
  12   3  -2   16.50   10.10
 -12  -3   2    0.60    7.80
 -12  -3   2    6.50    7.50
  11   3  -2   54.19   10.50
 -11  -3   2   54.09    7.70
 -11  -3   2   64.19    8.20
  10   3  -2    1.10    5.40
  10   3  -2   -5.10    6.00
 -10  -3   2   -0.10    4.70
 -10  -3   2   -0.50    5.80
 -10  -3   2    1.20    5.10
 -10  -3   2    3.60    4.70
   9   3  -2    3.20    4.60
   9   3  -2    5.70    5.00
  -9  -3   2   -1.20    4.30
  -9  -3   2   -5.90    6.40
  -9  -3   2    5.60    3.90
  -9  -3   2    4.60    3.60
  -9  -3   2   -1.30    4.70
   8   3  -2   61.69    7.00
   8   3  -2   70.89    9.50
   8   3  -2   53.39    5.20
   8   3  -2   61.89    7.30
  -8  -3   2   70.89    7.40
  -8  -3   2   66.09    6.00
  -8  -3   2   56.09    4.90
  -8  -3   2   65.49    7.60
  -8  -3   2   72.09    6.60
   7   3  -2  174.78    7.20
   7   3  -2  188.18   10.00
   7   3  -2  160.48   10.70
   7   3  -2  173.78    9.00
   7   3  -2  163.18    7.70
  -7  -3   2  168.88   10.10
  -7  -3   2  162.58    9.80
  -7  -3   2  171.88    8.30
  -7  -3   2  182.18    9.50
  -7  -3   2  140.99   11.40
  -7  -3   2  181.68    9.10
  -7  -3   2  163.48   11.00
   6   3  -2  514.45   21.90
   6   3  -2  505.95   20.20
   6   3  -2  516.05   21.80
   6   3  -2  533.35   21.30
   6   3  -2  514.35   19.50
  -6  -3   2  488.75   21.40
  -6  -3   2  507.75   22.20
  -6  -3   2  496.85   21.50
  -6  -3   2  484.15   21.50
  -6  -3   2  542.55   20.50
  -6  -3   2  513.95   21.00
   5   3  -2    7.80    1.50
   5   3  -2   14.50    1.90
   5   3  -2   13.20    3.50
   5   3  -2    6.50    1.80
   5   3  -2    8.40    3.30
   5   3  -2    3.00    2.40
  -5  -3   2    5.60    2.60
  -5  -3   2    8.60    2.60
  -5  -3   2    4.90    2.00
  -5  -3   2    6.60    2.10
  -5  -3   2    2.90    3.40
  -5  -3   2   11.30    3.20
   4   3  -2   38.00    3.20
   4   3  -2   44.40    4.10
   4   3  -2   38.90    3.90
   4   3  -2   38.80    3.20
   4   3  -2   40.90    2.20
   4   3  -2   46.70    4.50
   4   3  -2   45.40    2.70
  -4  -3   2   35.30    3.20
  -4  -3   2   44.00    4.00
  -4  -3   2   50.59    4.70
  -4  -3   2   39.90    4.00
  -4  -3   2   46.10    4.20
  -4  -3   2   41.60    3.40
   3   3  -2  141.39    7.00
   3   3  -2  145.99    6.20
   3   3  -2  136.79    8.50
   3   3  -2  134.39    6.60
   3   3  -2  143.49    7.50
  -3  -3   2  137.89    6.90
  -3  -3   2  148.19    7.10
  -3  -3   2  141.89    6.50
  -3  -3   2  139.89    7.20
  -3  -3   2  129.89    6.90
   2   3  -2    6.40    1.70
   2   3  -2    6.10    2.40
   2   3  -2    8.30    1.70
   2   3  -2    7.70    1.60
   2   3  -2    8.00    1.60
  -2  -3   2    7.20    1.70
  -2  -3   2    9.10    2.10
  -2  -3   2    8.90    1.80
  -2  -3   2    5.00    3.00
  -2  -3   2    6.10    1.40
  -2  -3   2    8.00    1.60
   1   3  -2   39.20    2.80
   1   3  -2   39.90    2.60
   1   3  -2   32.60    3.10
   1   3  -2   37.30    2.80
   1   3  -2   36.30    2.40
   1   3  -2   37.40    3.20
  -1  -3   2   32.80    2.40
  -1  -3   2   32.00    2.30
  -1  -3   2   33.80    3.10
  -1  -3   2   34.90    2.50
  -1  -3   2   33.40    3.20
  -1  -3   2   40.80    4.00
   0   3  -2    8.60    0.90
   0   3  -2   13.10    1.90
   0   3  -2    7.70    1.70
   0   3  -2   12.30    1.50
   0  -3   2    9.80    1.50
   0  -3   2    9.20    1.30
   0  -3   2   11.60    2.80
   0  -3   2   11.30    1.70
   0  -3   2   10.50    1.20
   0  -3   2   12.00    2.00
  -1   3  -2    3.50    0.80
  -1   3  -2    3.60    2.00
  -1   3  -2    3.60    1.40
  -1   3  -2    2.90    1.50
  -1   3  -2    6.60    1.50
  -1   3  -2    2.10    1.60
  -1   3  -2    2.80    1.80
   1  -3   2    3.90    2.20
   1  -3   2    6.10    0.90
   1  -3   2    2.10    1.50
   1  -3   2    5.70    1.20
   1  -3   2    3.20    2.00
   1  -3   2    4.60    1.30
  -2   3  -2  354.66   13.60
  -2   3  -2  347.97   13.90
  -2   3  -2  353.56   13.10
  -2   3  -2  303.47   15.00
  -2   3  -2  348.17   12.90
  -2   3  -2  353.06   14.70
  -2   3  -2  341.37   13.80
  -2   3  -2  345.07   14.10
   2  -3   2  333.77   13.30
   2  -3   2  355.26   14.70
   2  -3   2  323.07   14.00
   2  -3   2  334.37   14.10
   2  -3   2  341.67   13.90
   2  -3   2  333.67   13.30
  -3   3  -2  269.27   10.80
  -3   3  -2  248.48    9.90
  -3   3  -2  238.98   10.60
  -3   3  -2  257.67   11.70
  -3   3  -2  249.08   10.30
  -3   3  -2  235.18   11.10
  -3   3  -2  267.67   10.10
  -3   3  -2  255.77   10.00
   3  -3   2  248.18   10.40
   3  -3   2  230.08   11.80
   3  -3   2  255.97   10.10
   3  -3   2  234.88   11.40
   3  -3   2  236.68   10.70
   3  -3   2  245.48    9.80
  -4   3  -2  408.06   16.60
  -4   3  -2  403.96   16.40
  -4   3  -2  399.66   17.50
  -4   3  -2  380.26   16.80
  -4   3  -2  409.16   17.90
  -4   3  -2  395.96   15.80
  -4   3  -2  430.76   16.50
  -4   3  -2  409.96   16.90
  -4   3  -2  404.76   15.60
   4  -3   2  381.26   17.20
   4  -3   2  396.16   15.80
   4  -3   2  394.46   16.60
   4  -3   2  405.06   17.30
  -5   3  -2  187.28    9.00
  -5   3  -2  187.18    9.30
  -5   3  -2  184.68    7.90
  -5   3  -2  174.98    9.50
  -5   3  -2  184.78    8.80
  -5   3  -2  194.88    7.70
  -5   3  -2  188.18   10.30
  -5   3  -2  192.18   10.00
  -5   3  -2  182.08   10.70
   5  -3   2  189.58    8.90
   5  -3   2  185.58    8.40
   5  -3   2  194.38    9.90
   5  -3   2  183.18   10.10
  -6   3  -2   22.60    2.10
  -6   3  -2   26.40    2.10
  -6   3  -2   23.20    3.70
  -6   3  -2   26.50    3.50
  -6   3  -2   23.60    5.00
  -6   3  -2   22.20    3.90
  -6   3  -2   15.80    3.40
  -6   3  -2   29.10    5.80
  -6   3  -2   23.20    4.00
  -6   3  -2   32.90    5.20
   6  -3   2   22.20    4.30
   6  -3   2   27.00    3.20
   6  -3   2   25.20    3.70
  -7   3  -2   41.60    5.40
  -7   3  -2   49.20    5.40
  -7   3  -2   41.20    4.70
  -7   3  -2   34.00    2.70
  -7   3  -2   39.90    4.80
  -7   3  -2   40.50    7.10
  -7   3  -2   37.40    8.10
  -7   3  -2   31.40    2.60
  -7   3  -2   43.40    6.50
  -7   3  -2   37.60    5.00
   7  -3   2   35.80    4.00
   7  -3   2   44.70    6.40
   7  -3   2   37.50    4.80
  -8   3  -2   49.40    9.00
  -8   3  -2   32.80    4.70
  -8   3  -2   37.90    3.00
  -8   3  -2   26.60    7.30
  -8   3  -2   58.09    6.00
  -8   3  -2   51.39    8.00
  -8   3  -2   33.30    5.80
  -8   3  -2   56.99    6.10
  -8   3  -2   34.10    2.70
   8  -3   2   42.30    7.50
   8  -3   2   37.10    5.00
   8  -3   2   36.50    4.50
  -9   3  -2   18.70    4.80
  -9   3  -2   21.80    2.40
  -9   3  -2   22.80    4.70
  -9   3  -2   19.70    6.50
  -9   3  -2   34.20    5.90
  -9   3  -2   32.10    4.10
   9  -3   2   20.40    7.30
   9  -3   2   26.50    4.60
 -10   3  -2    6.30    2.40
 -10   3  -2    3.80    6.00
 -10   3  -2    5.60    3.00
 -10   3  -2    0.30    4.20
 -10   3  -2    8.00    6.10
 -10   3  -2    3.30    4.80
  10  -3   2    0.30    8.00
  10  -3   2   10.70    4.30
 -11   3  -2   -4.30    4.70
 -11   3  -2    3.60    5.50
 -11   3  -2    0.40    7.20
 -11   3  -2    1.60    6.60
 -11   3  -2    4.40    3.40
 -11   3  -2    8.30    3.80
  11  -3   2    1.10    8.50
  11  -3   2   -6.30    5.00
 -12   3  -2    8.50    7.40
 -12   3  -2   -2.50    5.30
 -12   3  -2   -4.50    9.10
 -12   3  -2    3.20    8.70
 -12   3  -2    4.70    6.70
 -12   3  -2   14.40    4.80
  12  -3   2    5.20   12.30
  12  -3   2    4.80    6.20
 -13   3  -2   -1.40   11.60
 -13   3  -2   10.80   11.40
 -13   3  -2   -1.20    5.90
 -13   3  -2   10.80    8.10
 -13   3  -2    3.30    9.60
  13  -3   2   -5.10    7.30
 -14   3  -2   -0.30   12.00
 -14   3  -2  -15.70   11.80
 -14   3  -2   -1.40   10.50
  14  -3   2   -5.50    8.70
 -15   3  -2  -30.70   14.10
 -15   3  -2  -11.20   15.80
  15   2  -2   16.90   20.60
  15   2  -2   12.20   13.40
 -15  -2   2   11.90   14.30
 -15  -2   2   -8.30   11.70
  14   2  -2   -5.80   10.30
  14   2  -2   -0.70   16.20
 -14  -2   2    1.60   12.30
 -14  -2   2   14.30    9.40
  13   2  -2    2.60   12.40
  13   2  -2    6.80    9.10
 -13  -2   2    5.50    8.30
 -13  -2   2  -13.40    8.80
 -13  -2   2   14.40    8.60
  12   2  -2    0.20   11.40
  12   2  -2    5.10    7.50
 -12  -2   2    4.50    8.00
 -12  -2   2   -1.50    6.60
 -12  -2   2   -5.90    6.50
  11   2  -2    4.60    6.50
  11   2  -2    0.90    8.10
 -11  -2   2    2.30    4.20
 -11  -2   2    5.30    5.60
 -11  -2   2    2.20    5.20
 -11  -2   2   -7.00    6.20
  10   2  -2    4.70    6.70
  10   2  -2    3.00    5.60
 -10  -2   2   -9.00    5.30
 -10  -2   2    2.50    3.40
 -10  -2   2    3.60    4.30
 -10  -2   2   -1.60    6.80
 -10  -2   2   -6.70    4.30
   9   2  -2   -4.60    5.00
   9   2  -2    2.20    4.20
  -9  -2   2    4.30    3.10
  -9  -2   2    5.20    3.40
  -9  -2   2    4.40    5.60
  -9  -2   2    3.80    4.00
  -9  -2   2    6.30    4.80
  -9  -2   2   -0.70    4.30
   8   2  -2    0.90    3.80
   8   2  -2   -4.80    5.60
   8   2  -2    2.10    3.50
  -8  -2   2    1.90    3.70
  -8  -2   2    4.80    3.70
  -8  -2   2    4.40    2.30
  -8  -2   2    4.80    2.90
  -8  -2   2   -1.40    4.20
   7   2  -2   66.89    3.60
   7   2  -2   66.39    6.40
   7   2  -2   68.59    6.60
   7   2  -2   65.29    6.00
   7   2  -2   66.69    4.30
  -7  -2   2   79.59    4.30
  -7  -2   2   74.49    7.80
  -7  -2   2   76.19    6.10
  -7  -2   2   70.79    5.30
  -7  -2   2   85.59    8.80
  -7  -2   2   64.89    6.00
  -7  -2   2   65.69    5.80
   6   2  -2  201.58   10.20
   6   2  -2  195.68    8.40
   6   2  -2  194.08    8.60
   6   2  -2  214.68   10.60
  -6  -2   2  206.28    9.70
  -6  -2   2  198.58    9.70
  -6  -2   2  198.78   11.70
  -6  -2   2  197.28   10.20
  -6  -2   2  201.28   10.80
  -6  -2   2  197.58    9.40
   5   2  -2    2.80    2.70
   5   2  -2    1.60    1.60
   5   2  -2    3.10    2.00
   5   2  -2    3.70    1.30
   5   2  -2    5.90    2.40
   5   2  -2    3.90    1.00
  -5  -2   2    4.20    1.80
  -5  -2   2    1.90    2.70
  -5  -2   2    5.20    2.30
  -5  -2   2    0.90    1.30
  -5  -2   2   -0.10    2.10
  -5  -2   2    5.90    2.60
   4   2  -2   53.39    3.30
   4   2  -2   67.09    3.40
   4   2  -2   72.59    4.60
   4   2  -2   66.19    4.40
   4   2  -2   67.69    3.10
   4   2  -2   73.09    4.60
   4   2  -2   60.29    3.60
  -4  -2   2   69.09    4.60
  -4  -2   2   69.59    4.40
  -4  -2   2   71.49    4.30
  -4  -2   2   75.69    3.70
  -4  -2   2   75.59    5.00
  -4  -2   2   68.39    4.00
   3   2  -2   62.39    3.80
   3   2  -2   56.99    2.90
   3   2  -2   63.99    3.20
   3   2  -2   51.29    3.60
   3   2  -2   57.29    3.30
   3   2  -2   52.69    4.00
  -3  -2   2   59.09    3.70
  -3  -2   2   63.79    3.40
  -3  -2   2   62.09    3.80
  -3  -2   2   51.69    4.00
  -3  -2   2   58.09    3.70
   2   2  -2  124.79    6.00
   2   2  -2  123.39    5.60
   2   2  -2  110.79    5.50
   2   2  -2  123.99    5.60
   2   2  -2  121.19    5.20
   2   2  -2  123.89    5.90
  -2  -2   2  119.89    5.60
  -2  -2   2  125.99    5.80
  -2  -2   2  130.19    5.60
  -2  -2   2  117.09    5.40
  -2  -2   2  121.59    5.70
  -2  -2   2  111.39    5.90
   1   2  -2  228.68    9.10
   1   2  -2  222.58    9.20
   1   2  -2  228.08    9.40
   1   2  -2  251.17    9.70
   1   2  -2  227.08    9.00
   1   2  -2  219.98    9.50
  -1  -2   2  209.08    9.30
  -1  -2   2  221.88    9.00
  -1  -2   2  234.28    9.50
  -1  -2   2  234.18    9.50
  -1  -2   2  216.38    9.10
  -1  -2   2  221.58    9.10
   0   2  -2 1158.28   45.00
   0   2  -2 1230.88   45.10
   0   2  -2 1207.08   44.70
   0   2  -2 1203.28   44.40
   0   2  -2 1216.98   44.80
   0   2  -2 1142.49   45.10
   0  -2   2 1186.68   44.60
   0  -2   2 1230.78   45.30
   0  -2   2 1182.98   44.80
   0  -2   2 1171.38   44.90
   0  -2   2 1176.58   44.40
   0  -2   2 1163.78   44.70
   0  -2   2 1234.68   45.20
   0  -2   2 1213.98   45.50
  -1   2  -2   27.90    2.30
  -1   2  -2   27.10    1.90
  -1   2  -2   23.70    1.50
  -1   2  -2   25.50    1.70
  -1   2  -2   26.00    1.80
  -1   2  -2   21.20    1.90
   1  -2   2   22.80    1.90
   1  -2   2   25.10    2.00
   1  -2   2   26.40    1.60
   1  -2   2   23.70    2.30
   1  -2   2   24.90    1.70
   1  -2   2   26.10    2.40
  -2   2  -2  683.13   25.80
  -2   2  -2  668.13   25.90
  -2   2  -2  708.93   26.20
  -2   2  -2  696.93   25.70
  -2   2  -2  687.23   25.50
  -2   2  -2  692.83   26.30
  -2   2  -2  679.43   26.40
   2  -2   2  674.73   25.70
   2  -2   2  678.43   25.50
   2  -2   2  641.84   25.90
   2  -2   2  666.13   26.50
   2  -2   2  690.03   25.90
   2  -2   2  682.63   26.60
   2  -2   2  679.33   25.90
   2  -2   2  660.83   26.10
  -3   2  -2   56.79    3.40
  -3   2  -2   53.09    3.80
  -3   2  -2   50.29    2.80
  -3   2  -2   46.30    3.30
  -3   2  -2   55.59    4.60
  -3   2  -2   54.19    3.50
  -3   2  -2   55.09    3.20
  -3   2  -2   53.49    3.00
  -3   2  -2   52.69    4.30
  -3   2  -2   56.49    3.00
   3  -2   2   43.20    3.50
   3  -2   2   51.19    2.80
   3  -2   2   53.09    2.60
   3  -2   2   57.09    3.90
   3  -2   2   53.59    2.70
   3  -2   2   51.79    3.90
  -4   2  -2  136.79    7.20
  -4   2  -2  131.49    6.40
  -4   2  -2  130.49    6.10
  -4   2  -2  131.09    5.90
  -4   2  -2  110.69    6.30
  -4   2  -2  139.49    7.60
  -4   2  -2  124.19    6.70
  -4   2  -2  129.99    5.50
  -4   2  -2  127.99    5.50
  -4   2  -2  135.39    7.10
   4  -2   2  121.59    5.90
   4  -2   2  137.29    6.50
   4  -2   2  133.69    6.80
   4  -2   2  114.09    6.90
  -5   2  -2  441.86   16.90
  -5   2  -2  422.36   18.00
  -5   2  -2  422.06   17.50
  -5   2  -2  450.35   18.80
  -5   2  -2  449.86   18.00
  -5   2  -2  426.16   18.30
  -5   2  -2  445.76   18.10
  -5   2  -2  448.36   17.10
  -5   2  -2  465.35   19.40
  -5   2  -2  445.46   18.90
   5  -2   2  430.16   17.70
   5  -2   2  441.86   18.10
   5  -2   2  431.36   19.20
  -6   2  -2  116.69    8.20
  -6   2  -2  103.29    6.10
  -6   2  -2  118.39    5.00
  -6   2  -2  116.79    6.90
  -6   2  -2  116.59    8.60
  -6   2  -2  129.89    7.00
  -6   2  -2  126.29    8.60
   6  -2   2  118.59    6.40
   6  -2   2  113.09    7.80
   6  -2   2  112.09    6.30
   6  -2   2  117.99    8.00
  -7   2  -2   -0.40    2.50
  -7   2  -2    4.10    1.80
  -7   2  -2    5.50    1.30
  -7   2  -2    1.50    4.50
  -7   2  -2    1.50    2.90
  -7   2  -2    5.90    5.40
  -7   2  -2   16.40    5.90
  -7   2  -2   -3.70    3.40
  -7   2  -2    6.60    3.80
  -7   2  -2    7.90    2.90
   7  -2   2    4.10    2.60
   7  -2   2    0.40    3.90
   7  -2   2    1.70    3.60
  -8   2  -2   63.59    7.00
  -8   2  -2   71.49    8.60
  -8   2  -2   70.49    6.20
  -8   2  -2   71.29    4.40
  -8   2  -2   84.59   10.00
  -8   2  -2   61.49    3.70
  -8   2  -2   88.39    7.50
  -8   2  -2   94.69    8.80
  -8   2  -2   66.49    5.60
   8  -2   2   79.99    8.70
   8  -2   2   77.99    8.00
   8  -2   2   74.09    5.80
  -9   2  -2   -2.40    4.20
  -9   2  -2   -2.50    6.10
  -9   2  -2   -0.90    4.30
  -9   2  -2    2.40    3.80
  -9   2  -2    1.60    3.30
  -9   2  -2    1.00    2.00
  -9   2  -2   -6.10    8.50
   9  -2   2   -2.40    5.90
   9  -2   2    1.00    5.00
   9  -2   2    2.20    3.50
 -10   2  -2    1.30    4.90
 -10   2  -2    9.00    5.40
 -10   2  -2    7.60    4.40
 -10   2  -2    1.20    2.70
 -10   2  -2    2.60    3.80
 -10   2  -2   -1.50    3.60
  10  -2   2    3.40    4.20
  10  -2   2    1.10    7.40
  10  -2   2   -4.20    6.50
 -11   2  -2   16.10    6.50
 -11   2  -2   15.00    4.10
 -11   2  -2   11.60    4.50
 -11   2  -2   19.20    5.60
 -11   2  -2   27.60    5.10
 -11   2  -2   28.30    7.10
  11  -2   2    7.20    9.00
  11  -2   2   12.70    5.50
  11  -2   2    7.50    7.90
 -12   2  -2   -7.90    7.40
 -12   2  -2    1.10    5.30
 -12   2  -2   -0.90    4.40
 -12   2  -2    7.20    6.30
 -12   2  -2   -3.80    7.40
  12  -2   2   10.30   10.40
  12  -2   2   -4.00    6.30
 -13   2  -2   -5.90    7.80
 -13   2  -2   19.80   10.10
 -13   2  -2   13.70   18.60
 -13   2  -2   -4.90    9.90
  13  -2   2   -5.10    7.60
 -14   2  -2   17.50   12.30
 -14   2  -2   16.80   10.80
 -14   2  -2    2.20   12.10
  14  -2   2   -0.60    8.70
 -15   2  -2   -5.20   14.30
 -15   2  -2  -10.40   14.10
  15  -2   2  -17.30   11.00
  15   1  -2   31.70   20.50
  15   1  -2    8.10   12.80
 -15  -1   2    3.70   11.50
 -15  -1   2   25.40   14.40
  14   1  -2  -17.60    9.80
  14   1  -2    7.10   15.40
 -14  -1   2   14.80   10.60
 -14  -1   2  -14.60   11.00
  13   1  -2   12.90    8.90
  13   1  -2    5.30   12.10
 -13  -1   2    3.30    7.20
 -13  -1   2   20.20    9.90
  12   1  -2   -1.80    7.10
 -12  -1   2    4.10    5.50
 -12  -1   2    5.30    6.40
 -12  -1   2   13.60    7.20
 -12  -1   2    2.80    7.90
  11   1  -2    5.20    6.00
  11   1  -2   -8.10    7.40
 -11  -1   2    8.70    5.50
 -11  -1   2    2.00    3.60
 -11  -1   2    1.90    5.00
 -11  -1   2   -6.20    7.80
 -11  -1   2   -5.10    6.00
  10   1  -2    1.30    6.10
  10   1  -2   10.20    5.30
 -10  -1   2    0.40    2.80
 -10  -1   2    6.30    4.60
 -10  -1   2    9.00    6.30
 -10  -1   2    6.70    5.80
 -10  -1   2    6.10    4.70
   9   1  -2    7.20    5.60
   9   1  -2    3.40    4.10
  -9  -1   2   10.30    4.70
  -9  -1   2   14.60    2.60
  -9  -1   2   15.00    4.00
  -9  -1   2   16.30    2.50
  -9  -1   2   16.00    5.00
  -9  -1   2   11.80    4.10
  -9  -1   2   19.80    4.90
   8   1  -2  230.38   12.20
   8   1  -2  208.38   11.00
   8   1  -2  197.18   11.90
  -8  -1   2  193.98    8.40
  -8  -1   2  206.48   11.10
  -8  -1   2  205.38   10.10
  -8  -1   2  187.58   10.10
  -8  -1   2  201.18    8.60
  -8  -1   2  190.38   10.00
  -8  -1   2  191.48   10.20
  -8  -1   2  205.98    9.60
   7   1  -2   21.00    3.50
   7   1  -2   13.80    4.20
   7   1  -2   12.50    3.20
   7   1  -2   20.90    4.40
  -7  -1   2   29.40    6.60
  -7  -1   2   23.10    2.20
  -7  -1   2   25.30    3.10
  -7  -1   2   26.60    5.10
  -7  -1   2   23.80    3.30
  -7  -1   2   19.20    3.10
  -7  -1   2   23.70    2.30
  -7  -1   2   22.50    4.10
  -7  -1   2   15.30    3.10
   6   1  -2   17.40    1.40
   6   1  -2   15.10    3.00
   6   1  -2   16.90    2.90
   6   1  -2   17.20    3.50
   6   1  -2   16.10    3.40
  -6  -1   2   21.90    2.30
  -6  -1   2   23.30    2.80
  -6  -1   2   16.30    2.60
  -6  -1   2   20.30    2.90
  -6  -1   2   26.50    3.60
  -6  -1   2   32.10    4.50
  -6  -1   2   15.30    4.80
   5   1  -2 1009.10   38.30
   5   1  -2  964.80   38.70
   5   1  -2  998.10   37.40
   5   1  -2  989.90   37.00
   5   1  -2  964.40   38.50
   5   1  -2  995.50   37.80
  -5  -1   2 1003.00   37.70
  -5  -1   2 1048.60   37.20
  -5  -1   2  950.00   38.40
  -5  -1   2  986.00   38.60
  -5  -1   2  955.40   37.90
  -5  -1   2  957.90   37.90
   4   1  -2   26.00    2.80
   4   1  -2   28.00    2.00
   4   1  -2   31.30    2.80
   4   1  -2   37.10    3.30
   4   1  -2   29.60    2.60
  -4  -1   2   27.60    1.90
  -4  -1   2   31.20    2.80
  -4  -1   2   31.90    3.40
  -4  -1   2   29.60    3.50
  -4  -1   2   27.80    2.40
  -4  -1   2   30.10    2.40
   3   1  -2 1327.37   49.10
   3   1  -2 1175.18   48.50
   3   1  -2 1326.17   49.30
   3   1  -2 1316.17   48.70
   3   1  -2 1287.67   48.60
   3   1  -2 1374.76   49.10
  -3  -1   2 1352.36   48.60
  -3  -1   2 1240.88   49.20
  -3  -1   2 1311.67   49.10
  -3  -1   2 1251.97   48.80
  -3  -1   2 1269.27   49.30
  -3  -1   2 1335.17   48.90
   2   1  -2  536.75   21.70
   2   1  -2  579.34   21.80
   2   1  -2  570.04   21.90
   2   1  -2  557.44   21.40
   2   1  -2  555.24   21.50
   2   1  -2  595.14   22.00
  -2  -1   2  558.24   21.50
  -2  -1   2  577.34   22.20
  -2  -1   2  550.44   21.70
  -2  -1   2  554.94   21.60
   1   1  -2  200.28    7.60
   1   1  -2  196.58    7.80
   1   1  -2  197.18    7.70
   1   1  -2  193.98    7.60
   1   1  -2  182.48    7.70
   1   1  -2  192.48    7.90
  -1  -1   2  187.28    7.70
  -1  -1   2  184.88    7.70
  -1  -1   2  186.28    7.80
  -1  -1   2  186.48    7.60
  -1  -1   2  183.28    8.10
  -1  -1   2  200.78    7.80
   0   1  -2   17.90    1.40
   0   1  -2   14.70    1.10
   0   1  -2   15.90    1.50
   0   1  -2   14.60    1.20
   0   1  -2   15.70    1.10
   0   1  -2   16.40    1.10
   0   1  -2   16.30    1.30
   0  -1   2   15.40    1.00
   0  -1   2   14.70    1.40
   0  -1   2   15.30    1.10
   0  -1   2   15.70    1.10
   0  -1   2   16.20    1.20
   0  -1   2   15.90    1.50
  -1   1  -2    1.40    0.70
  -1   1  -2    2.50    0.60
  -1   1  -2    2.80    0.70
  -1   1  -2    1.40    0.70
  -1   1  -2    3.60    0.80
  -1   1  -2    3.20    1.10
   1  -1   2    2.50    0.70
   1  -1   2    2.50    0.80
   1  -1   2    2.40    0.70
   1  -1   2    3.30    0.80
   1  -1   2    3.20    1.00
  -2   1  -2    0.90    0.90
  -2   1  -2    2.00    0.90
  -2   1  -2    1.70    0.90
  -2   1  -2    0.40    1.10
  -2   1  -2    0.40    1.20
  -2   1  -2    0.90    0.70
  -2   1  -2    1.20    0.60
   2  -1   2    1.90    1.00
   2  -1   2   -1.40    1.10
   2  -1   2   -0.10    0.60
   2  -1   2   -0.20    0.70
   2  -1   2    0.50    0.70
   2  -1   2    0.90    0.70
  -3   1  -2  321.77   12.50
  -3   1  -2  326.07   13.10
  -3   1  -2  314.97   11.90
  -3   1  -2  307.47   12.50
  -3   1  -2  320.67   12.80
  -3   1  -2  304.97   12.80
  -3   1  -2  327.87   12.60
  -3   1  -2  315.97   12.00
  -3   1  -2  313.17   12.10
   3  -1   2  294.97   12.50
   3  -1   2  300.17   11.90
   3  -1   2  301.17   12.40
   3  -1   2  295.77   13.20
   3  -1   2  306.87   11.80
   3  -1   2  305.07   12.70
  -4   1  -2 1474.55   59.39
  -4   1  -2 1545.65   58.79
  -4   1  -2 1576.74   57.89
  -4   1  -2 1574.64   58.49
  -4   1  -2 1542.05   59.09
  -4   1  -2 1611.24   58.59
  -4   1  -2 1488.05   58.29
  -4   1  -2 1641.34   59.39
  -4   1  -2 1542.55   57.69
   4  -1   2 1550.64   58.99
   4  -1   2 1486.05   59.59
   4  -1   2 1545.65   58.59
   4  -1   2 1540.95   58.49
  -5   1  -2   35.60    3.80
  -5   1  -2   40.60    4.80
  -5   1  -2   36.80    2.70
  -5   1  -2   34.30    3.30
  -5   1  -2   36.00    3.00
  -5   1  -2   35.30    2.10
  -5   1  -2   30.40    3.20
  -5   1  -2   41.20    3.80
  -5   1  -2   47.00    5.00
   5  -1   2   36.60    4.00
   5  -1   2   33.00    3.10
   5  -1   2   36.30    4.80
  -6   1  -2   14.00    3.30
  -6   1  -2   19.70    5.00
  -6   1  -2   14.10    3.10
  -6   1  -2   10.50    3.40
  -6   1  -2   16.40    2.40
  -6   1  -2   16.10    1.50
  -6   1  -2   17.60    4.50
  -6   1  -2   16.10    3.00
   6  -1   2   12.10    2.50
   6  -1   2   12.00    3.40
   6  -1   2    8.70    3.70
  -7   1  -2    0.30    2.90
  -7   1  -2    2.30    2.10
  -7   1  -2    3.60    3.70
  -7   1  -2    1.50    1.40
  -7   1  -2    3.20    4.80
  -7   1  -2   -0.40    2.60
  -7   1  -2    3.20    2.10
  -7   1  -2   -0.10    3.00
  -7   1  -2   -2.40    3.40
  -7   1  -2    2.90    5.60
   7  -1   2    0.10    2.30
   7  -1   2   -1.20    3.30
   7  -1   2    2.40    3.70
  -8   1  -2    7.00    3.90
  -8   1  -2    8.50    3.70
  -8   1  -2    9.70    7.40
  -8   1  -2   -0.80    5.90
  -8   1  -2    3.70    2.90
  -8   1  -2    9.00    2.70
  -8   1  -2    0.80    4.70
  -8   1  -2    7.10    2.50
  -8   1  -2    7.30    5.00
   8  -1   2   -0.10    5.10
   8  -1   2    3.60    4.40
   8  -1   2    9.50    3.40
  -9   1  -2   -0.90    3.20
  -9   1  -2   12.70    6.00
  -9   1  -2  -13.50   12.50
  -9   1  -2    2.00    4.00
  -9   1  -2   -0.10    2.50
  -9   1  -2    0.90    5.90
  -9   1  -2   -8.60    3.20
  -9   1  -2    5.10    2.70
   9  -1   2    1.40    5.80
   9  -1   2   -3.40    3.20
   9  -1   2   -5.50    4.80
 -10   1  -2    1.30    3.30
 -10   1  -2   -5.60    7.60
 -10   1  -2    3.50    2.90
 -10   1  -2    1.40    9.50
 -10   1  -2    0.50    4.30
 -10   1  -2    5.70    5.20
 -10   1  -2    2.70    4.20
  10  -1   2   12.30    6.50
  10  -1   2    4.80    4.40
  10  -1   2   -3.70    5.70
 -11   1  -2   -8.70   10.50
 -11   1  -2   18.70    3.40
 -11   1  -2   13.70    6.10
 -11   1  -2    7.50    4.60
 -11   1  -2   32.60    6.80
 -11   1  -2   23.40    5.70
  11  -1   2   23.00    9.80
  11  -1   2   14.20    5.50
  11  -1   2   17.30    8.10
 -12   1  -2    1.50    5.80
 -12   1  -2    3.40    2.90
 -12   1  -2   -3.40    7.40
 -12   1  -2   18.70    6.30
  12  -1   2    4.90    6.80
  12  -1   2    9.30    9.40
 -13   1  -2   -9.20    7.70
 -13   1  -2    1.70    8.00
 -13   1  -2    0.50   12.00
  13  -1   2    7.90    8.10
  13  -1   2    4.00   12.10
 -14   1  -2   -5.20   11.80
 -14   1  -2   21.00   10.50
 -14   1  -2    7.40   11.50
 -14   1  -2   18.70   12.60
  14  -1   2   -5.40   14.40
  14  -1   2   24.10    9.70
 -15   1  -2   -7.10   14.40
 -15   1  -2   -0.90   15.30
  15  -1   2   -5.20   18.70
  15  -1   2  -13.60   11.20
  16  -1   2   27.70   14.80
  15   0  -2   -7.70   13.70
  15   0  -2  -12.80   19.70
 -15   0   2   -8.20   12.80
 -15   0   2    8.20   12.70
  14   0  -2  -21.70   15.20
  14   0  -2   -5.60    9.60
 -14   0   2  -11.40   10.20
 -14   0   2    0.50   10.20
  13   0  -2   16.80   11.70
  13   0  -2   17.00    7.60
 -13   0   2   12.00    9.20
 -13   0   2   13.40    7.00
 -13   0   2    5.50    8.70
  12   0  -2    7.00    7.10
  12   0  -2   -6.90   10.20
 -12   0   2    4.50    5.90
 -12   0   2   -3.90    7.60
 -12   0   2    8.60    9.30
 -12   0   2  -11.30    6.20
  11   0  -2    6.90    5.50
  11   0  -2   18.70    9.20
 -11   0   2    6.90    6.40
 -11   0   2    6.10    4.60
 -11   0   2    4.90    7.80
 -11   0   2    8.30    3.60
 -11   0   2    2.10    3.10
 -11   0   2   11.80    6.60
 -11   0   2    3.10    5.10
  10   0  -2    7.20    4.60
  10   0  -2    0.90    6.60
 -10   0   2   -0.70    3.90
 -10   0   2    4.00    3.10
 -10   0   2    3.40    6.00
 -10   0   2    2.40    5.40
 -10   0   2    7.30    4.60
 -10   0   2    4.50    2.60
 -10   0   2    0.00    4.50
   9   0  -2   18.20    5.50
   9   0  -2   18.40    4.70
  -9   0   2   29.10    3.00
  -9   0   2   27.90    4.60
  -9   0   2   25.00    4.90
  -9   0   2   18.70    3.10
  -9   0   2   21.50    4.90
  -9   0   2   33.90    4.30
  -9   0   2   21.40    5.50
   8   0  -2    5.40    3.70
   8   0  -2    2.00    4.70
   8   0  -2    9.60    4.00
  -8   0   2    1.70    2.10
  -8   0   2    2.00    2.50
  -8   0   2   -8.00    6.30
  -8   0   2   -2.20    3.70
  -8   0   2    7.00    1.90
  -8   0   2    2.90    4.90
  -8   0   2    1.70    2.80
  -8   0   2    0.20    2.90
  -8   0   2    9.70    4.00
  -8   0   2    0.10    3.30
   7   0  -2  108.49    7.90
   7   0  -2  120.29    7.40
   7   0  -2  105.89    7.00
  -7   0   2  121.79    5.50
  -7   0   2  117.99    6.80
  -7   0   2  121.89    8.40
  -7   0   2  116.99    5.80
  -7   0   2  124.39    7.10
  -7   0   2  117.99    6.60
  -7   0   2  117.89    5.30
  -7   0   2  106.89    6.20
  -7   0   2  113.89    9.90
  -7   0   2  115.79    7.30
   6   0  -2   24.20    3.30
   6   0  -2   33.10    4.50
   6   0  -2   26.20    3.70
   6   0  -2   26.50    3.60
  -6   0   2   26.70    2.50
  -6   0   2   18.10    3.70
  -6   0   2   19.90    2.60
  -6   0   2   29.30    3.70
  -6   0   2   28.20    2.90
  -6   0   2   28.90    2.90
  -6   0   2   23.50    2.00
  -6   0   2   20.50    2.80
  -6   0   2   39.60    5.80
   5   0  -2   44.00    4.00
   5   0  -2   40.20    4.20
   5   0  -2   46.90    3.90
   5   0  -2   45.60    4.00
  -5   0   2   44.40    4.40
  -5   0   2   47.90    2.30
  -5   0   2   54.29    5.50
  -5   0   2   44.10    3.70
  -5   0   2   49.00    3.20
  -5   0   2   41.50    3.70
  -5   0   2   47.90    3.80
  -5   0   2   52.59    2.80
  -5   0   2   40.80    2.70
   4   0  -2  283.27   12.10
   4   0  -2  288.47   11.10
   4   0  -2  305.67   12.00
   4   0  -2  287.77   12.30
  -4   0   2  281.67   11.30
  -4   0   2  270.67   11.70
  -4   0   2  274.17   12.10
  -4   0   2  305.67   11.60
  -4   0   2  286.67   11.60
  -4   0   2  302.67   12.40
  -4   0   2  285.37   11.50
  -4   0   2  279.07   10.80
   3   0  -2  226.98   10.00
   3   0  -2  236.48   10.10
   3   0  -2  245.48    9.50
   3   0  -2  235.08    9.20
   3   0  -2  240.88    9.90
  -3   0   2  235.48    9.90
  -3   0   2  247.38    9.60
  -3   0   2  246.68    9.50
  -3   0   2  218.98    9.50
  -3   0   2  239.58    9.30
  -3   0   2  224.88   10.00
   2   0  -2  497.85   19.70
   2   0  -2  507.25   19.40
   2   0  -2  528.45   19.70
   2   0  -2  522.55   19.90
   2   0  -2  513.95   19.50
   2   0  -2  519.95   19.50
  -2   0   2  493.25   19.00
  -2   0   2  555.04   20.30
  -2   0   2  510.15   19.40
  -2   0   2  507.75   19.70
  -2   0   2  511.55   19.40
  -2   0   2  483.25   19.30
  -2   0   2  495.15   19.50
   1   0  -2  108.29    4.70
   1   0  -2  112.89    4.60
   1   0  -2  113.09    4.70
   1   0  -2  114.59    4.60
   1   0  -2  116.29    4.80
   1   0  -2  116.59    4.90
  -1   0   2  113.79    4.60
  -1   0   2  114.79    4.80
  -1   0   2  114.79    4.80
  -1   0   2  115.59    4.80
  -1   0   2  114.09    4.80
  -1   0   2  118.49    4.60
  -1   0   2  119.99    4.70
   0   0  -2 1573.44   58.49
   0   0  -2 1584.94   58.39
   0   0  -2 1545.65   58.49
   0   0  -2 1571.14   58.49
   0   0  -2 1550.74   58.29
   0   0  -2 1596.34   58.49
   0   0   2 1570.64   58.49
   0   0   2 1545.85   58.29
   0   0   2 1605.54   58.39
   0   0   2 1597.44   58.49
   0   0   2 1515.35   58.49
   0   0   2 1590.64   58.49
  -1   0  -2 1014.50   37.70
  -1   0  -2  991.30   37.80
  -1   0  -2  996.10   38.00
  -1   0  -2 1002.80   37.90
  -1   0  -2  999.70   37.80
  -1   0  -2 1048.40   38.00
   1   0   2  999.50   37.80
   1   0   2 1014.00   37.80
   1   0   2 1033.70   37.80
   1   0   2 1031.00   38.00
   1   0   2 1001.90   37.80
   1   0   2 1006.60   37.90
   1   0   2  991.40   38.00
  -2   0  -2    0.70    0.70
  -2   0  -2   -0.10    0.70
  -2   0  -2    1.80    0.60
  -2   0  -2    2.90    1.30
  -2   0  -2    0.50    0.60
  -2   0  -2    0.30    0.80
  -2   0  -2    0.50    1.10
  -2   0  -2    0.70    1.00
  -2   0  -2    0.00    0.80
   2   0   2    1.60    0.90
   2   0   2    0.10    1.10
   2   0   2   -0.50    0.90
   2   0   2    0.30    0.70
   2   0   2   -0.20    0.50
   2   0   2   -0.10    0.70
   2   0   2    0.60    0.70
  -3   0  -2 2838.02  103.29
  -3   0  -2 2840.52  103.39
  -3   0  -2 2676.63  102.99
  -3   0  -2 2694.63  103.49
  -3   0  -2 2799.12  103.29
  -3   0  -2 2771.12  103.39
  -3   0  -2 2769.92  102.99
  -3   0  -2 2845.12  104.09
   3   0   2 2760.22  103.09
   3   0   2 2711.63  103.19
   3   0   2 2862.81  103.69
   3   0   2 2815.72  103.59
   3   0   2 2702.83  102.79
   3   0   2 2800.72  104.19
   3   0   2 2725.63  103.59
  -4   0  -2   40.80    3.30
  -4   0  -2   46.80    3.00
  -4   0  -2   44.50    3.20
  -4   0  -2   43.00    4.30
  -4   0  -2   45.30    2.40
  -4   0  -2   45.00    3.20
  -4   0  -2   42.90    2.30
  -4   0  -2   48.70    2.90
  -4   0  -2   37.10    3.00
   4   0   2   52.59    3.60
   4   0   2   36.10    3.20
   4   0   2   37.90    3.40
   4   0   2   41.80    2.70
  -5   0  -2   32.60    2.30
  -5   0  -2   31.10    2.30
  -5   0  -2   31.60    4.20
  -5   0  -2   38.00    3.80
  -5   0  -2   40.70    4.20
  -5   0  -2   35.20    3.30
  -5   0  -2   33.00    3.50
   5   0   2   34.70    4.10
   5   0   2   41.70    3.70
   5   0   2   36.70    4.60
   5   0   2   26.60    3.10
  -6   0  -2   54.09    4.40
  -6   0  -2   53.19    5.50
  -6   0  -2   50.39    3.20
  -6   0  -2   49.00    4.80
  -6   0  -2   56.09    5.20
  -6   0  -2   63.79    6.70
  -6   0  -2   54.59    4.70
  -6   0  -2   50.29    3.10
  -6   0  -2   48.00    4.00
  -6   0  -2   55.99    3.80
   6   0   2   52.29    5.30
   6   0   2   46.30    4.90
   6   0   2   51.19    5.10
   6   0   2   49.20    4.50
  -7   0  -2   97.29    9.00
  -7   0  -2   82.89    5.20
  -7   0  -2   87.29    6.90
  -7   0  -2   84.99    7.90
  -7   0  -2   81.39    5.60
  -7   0  -2   85.29    4.40
  -7   0  -2   83.19    6.00
  -7   0  -2   72.59    5.90
  -7   0  -2   77.19    4.70
   7   0   2   88.59    6.00
   7   0   2   91.29    7.00
   7   0   2   95.99    7.80
  -8   0  -2   29.10    4.70
  -8   0  -2   29.30    3.70
  -8   0  -2   35.10    5.70
  -8   0  -2   20.00    5.90
  -8   0  -2   33.60    5.00
  -8   0  -2   42.10    7.20
  -8   0  -2   26.40    2.70
  -8   0  -2   24.40    3.30
  -8   0  -2   31.00    4.20
  -8   0  -2   31.70    5.30
   8   0   2   30.60    4.50
   8   0   2   24.50    5.50
   8   0   2   25.50    5.10
  -9   0  -2  114.39    8.60
  -9   0  -2  104.89    7.20
  -9   0  -2  149.88   11.30
  -9   0  -2  117.99    5.70
  -9   0  -2  129.39    7.90
  -9   0  -2  119.19   11.10
  -9   0  -2  122.29    7.70
   9   0   2  122.99   10.00
   9   0   2  126.09    8.40
   9   0   2  104.49    9.90
 -10   0  -2    1.30    3.90
 -10   0  -2    1.60    1.70
 -10   0  -2   16.20    8.60
 -10   0  -2    1.40    5.00
 -10   0  -2    3.00    4.80
 -10   0  -2    0.60    8.10
  10   0   2   15.40    6.00
  10   0   2    8.00    6.70
  10   0   2   -2.10    4.10
 -11   0  -2   10.40    6.70
 -11   0  -2    2.90    4.90
 -11   0  -2   18.70   10.70
 -11   0  -2    9.50    5.00
 -11   0  -2   -4.20   11.70
 -11   0  -2   -2.20    6.50
  11   0   2    7.70    7.30
  11   0   2    3.90    5.30
 -12   0  -2   27.80    8.50
 -12   0  -2   30.10    6.90
 -12   0  -2   33.60   19.00
 -12   0  -2   35.50    6.90
  12   0   2   32.30   10.30
  12   0   2   30.60    7.40
 -13   0  -2  -10.10    7.60
 -13   0  -2   14.00    9.50
 -13   0  -2    1.30    7.60
  13   0   2    5.40   11.70
  13   0   2    0.50    7.20
 -14   0  -2  -41.40   11.40
 -14   0  -2    9.60   10.50
 -14   0  -2    5.10   10.30
  14   0   2   11.10   13.60
  14   0   2    1.20    9.70
 -15   0  -2   33.30   14.30
 -15   0  -2  -15.10   15.10
  15   0   2   -4.90   11.50
  15   0   2   14.50   18.10
 -16   0  -2   -5.90   17.30
 -16   0  -2   -6.10   19.00
  16   0   2  -11.80   22.10
  16   0   2    6.80   14.10
  15  -1  -2   12.20   19.60
 -15   1   2   -8.70   17.00
 -15   1   2   13.60   13.50
 -15   1   2   -9.00   12.60
  14  -1  -2    7.00   14.80
  14  -1  -2    7.10    9.40
 -14   1   2    9.70   11.10
 -14   1   2   10.00   10.40
  13  -1  -2   20.60   13.00
  13  -1  -2  -13.80    7.60
 -13   1   2    8.30    7.60
 -13   1   2   12.90    9.30
 -13   1   2  -10.00    8.20
  12  -1  -2   -1.40    6.20
  12  -1  -2   14.40   10.90
 -12   1   2    0.00    4.90
 -12   1   2   -1.10    6.30
 -12   1   2    9.10    6.60
 -12   1   2   -9.80    6.80
  11  -1  -2    6.10    5.40
  11  -1  -2   12.10    8.40
 -11   1   2    7.20    5.40
 -11   1   2   15.90    3.60
 -11   1   2   10.10    5.70
 -11   1   2    6.60    6.00
 -11   1   2    7.40    8.90
  10  -1  -2   30.60    6.30
  10  -1  -2   24.60    7.40
 -10   1   2   29.10    4.40
 -10   1   2   26.90    4.30
 -10   1   2   25.80    8.00
 -10   1   2   27.60    5.60
 -10   1   2   28.70    4.70
 -10   1   2   30.20    3.60
 -10   1   2   20.10    4.80
   9  -1  -2   -5.90    3.60
   9  -1  -2    3.60    5.00
   9  -1  -2    3.30    4.70
  -9   1   2   -4.40    3.70
  -9   1   2   -8.30    5.80
  -9   1   2   -2.40    2.60
  -9   1   2   -1.40    2.70
  -9   1   2    1.90    2.50
  -9   1   2    1.00    3.50
  -9   1   2   -4.10    4.40
   8  -1  -2   13.00    5.00
   8  -1  -2   15.20    4.60
   8  -1  -2   10.60    3.80
  -8   1   2    5.00    3.00
  -8   1   2    7.30    5.00
  -8   1   2    8.60    4.80
  -8   1   2   10.40    2.50
  -8   1   2   10.30    3.60
  -8   1   2    3.00    3.60
  -8   1   2   12.60    2.50
  -8   1   2    2.30    7.50
   7  -1  -2   70.39    6.80
   7  -1  -2   70.89    5.50
   7  -1  -2   66.19    6.80
  -7   1   2   85.59    7.40
  -7   1   2   70.69    5.40
  -7   1   2   79.29    6.50
  -7   1   2   64.19    4.10
  -7   1   2   66.09    3.50
  -7   1   2   68.39    4.10
  -7   1   2   58.89    5.00
  -7   1   2   70.79    5.00
  -7   1   2   82.79    8.30
   6  -1  -2   32.30    4.50
   6  -1  -2   37.10    4.50
   6  -1  -2   28.10    3.40
  -6   1   2   33.00    3.10
  -6   1   2   26.50    3.30
  -6   1   2   31.80    3.60
  -6   1   2   25.40    2.50
  -6   1   2   35.20    4.30
  -6   1   2   31.40    4.20
  -6   1   2   29.90    2.60
  -6   1   2   26.90    4.90
   5  -1  -2  419.96   18.80
   5  -1  -2  447.36   18.20
   5  -1  -2  424.46   18.40
  -5   1   2  441.36   16.90
  -5   1   2  433.76   17.80
  -5   1   2  454.05   16.70
  -5   1   2  434.56   17.00
  -5   1   2  430.56   17.50
  -5   1   2  455.65   18.40
  -5   1   2  456.85   18.20
  -5   1   2  428.46   18.80
  -5   1   2  414.36   18.10
   4  -1  -2  785.02   31.20
   4  -1  -2  814.82   30.80
   4  -1  -2  792.52   30.90
  -4   1   2  768.12   30.90
  -4   1   2  806.92   31.40
  -4   1   2  761.02   30.70
  -4   1   2  787.02   30.00
  -4   1   2  790.82   30.20
  -4   1   2  833.72   31.20
  -4   1   2  795.82   29.80
  -4   1   2  775.82   30.30
  -4   1   2  833.02   31.00
   3  -1  -2  328.87   12.80
   3  -1  -2  318.47   13.70
   3  -1  -2  327.37   13.30
   3  -1  -2  311.77   13.50
   3  -1  -2  331.67   13.30
  -3   1   2  340.17   13.40
  -3   1   2  311.17   13.00
  -3   1   2  325.77   12.70
  -3   1   2  334.67   12.50
  -3   1   2  323.07   13.30
  -3   1   2  327.57   12.70
  -3   1   2  329.77   12.50
   2  -1  -2   10.30    1.60
   2  -1  -2    9.00    1.00
   2  -1  -2    8.40    0.90
   2  -1  -2    8.20    0.80
   2  -1  -2    8.70    0.90
   2  -1  -2    7.20    1.40
   2  -1  -2    5.50    1.10
  -2   1   2    8.10    1.00
  -2   1   2    8.80    1.30
  -2   1   2    7.90    0.90
  -2   1   2    7.80    0.90
  -2   1   2    6.80    0.70
  -2   1   2    8.30    1.20
  -2   1   2    8.60    1.60
  -2   1   2    6.20    1.00
  -2   1   2    8.20    1.40
   1  -1  -2 1332.97   51.39
   1  -1  -2 1369.26   51.59
   1  -1  -2 1401.76   51.89
   1  -1  -2 1391.46   51.69
   1  -1  -2 1335.77   51.39
   1  -1  -2 1416.56   52.09
   1  -1  -2 1419.36   51.79
   1  -1  -2 1414.26   51.99
  -1   1   2 1455.75   51.99
  -1   1   2 1378.26   51.69
  -1   1   2 1331.07   51.39
  -1   1   2 1367.66   51.69
  -1   1   2 1429.66   51.89
   0   1   2 6939.71  254.07
   0   1   2 6762.62  253.67
  -1  -1  -2 1339.77   49.70
  -1  -1  -2 1337.27   49.70
  -1  -1  -2 1321.67   49.60
  -1  -1  -2 1361.96   49.99
  -1  -1  -2 1369.86   49.80
  -1  -1  -2 1288.07   49.70
   1   1   2 1350.86   49.60
   1   1   2 1329.07   49.70
   1   1   2 1363.16   49.99
   1   1   2 1269.87   49.70
   1   1   2 1255.37   49.80
   1   1   2 1322.07   49.70
  -2  -1  -2  504.45   19.50
  -2  -1  -2  520.55   19.70
  -2  -1  -2  495.65   19.60
  -2  -1  -2  505.15   19.80
  -2  -1  -2  532.55   19.90
   2   1   2  492.65   19.60
   2   1   2  514.65   19.30
   2   1   2  509.05   19.50
   2   1   2  509.65   18.90
   2   1   2  503.55   19.80
   2   1   2  492.05   19.10
   2   1   2  495.05   19.90
  -3  -1  -2  585.14   21.80
  -3  -1  -2  533.05   20.90
  -3  -1  -2  538.75   21.10
  -3  -1  -2  542.45   20.20
  -3  -1  -2  518.65   21.30
  -3  -1  -2  555.24   21.60
  -3  -1  -2  554.04   21.50
   3   1   2  534.75   20.90
   3   1   2  541.15   20.60
   3   1   2  538.95   21.30
   3   1   2  509.45   21.60
   3   1   2  550.44   21.00
   3   1   2  557.44   21.10
   3   1   2  539.75   20.30
  -4  -1  -2  390.86   15.80
  -4  -1  -2  404.16   14.90
  -4  -1  -2  413.86   16.00
  -4  -1  -2  375.66   16.00
   4   1   2  402.26   15.60
   4   1   2  392.56   16.10
   4   1   2  419.66   16.10
   4   1   2  404.96   15.30
   4   1   2  384.76   16.40
  -5  -1  -2  116.19    6.60
  -5  -1  -2  130.99    7.00
  -5  -1  -2  114.59    6.00
  -5  -1  -2  127.39    6.30
  -5  -1  -2  135.99    6.40
  -5  -1  -2  125.69    7.60
  -5  -1  -2  132.49    7.40
   5   1   2  123.79    5.10
   5   1   2  123.89    5.00
   5   1   2  121.79    6.70
   5   1   2  129.99    7.50
   5   1   2  128.89    6.40
   5   1   2  127.39    6.80
  -6  -1  -2  133.19    7.60
  -6  -1  -2  148.39    8.30
  -6  -1  -2  130.59    7.50
  -6  -1  -2  135.39    8.10
  -6  -1  -2  140.89    6.80
  -6  -1  -2  133.29    9.20
  -6  -1  -2  140.59    7.10
  -6  -1  -2  134.49    6.90
   6   1   2  133.89    7.70
   6   1   2  142.79    7.80
   6   1   2  148.39    7.80
   6   1   2  129.49    8.30
  -7  -1  -2    6.10    4.10
  -7  -1  -2   12.70    3.80
  -7  -1  -2    6.80    3.20
  -7  -1  -2    2.80    2.70
  -7  -1  -2    4.70    2.60
  -7  -1  -2    3.00    2.50
  -7  -1  -2    9.70    5.50
  -7  -1  -2    8.60    2.90
  -7  -1  -2    6.90    4.20
   7   1   2    9.80    3.90
   7   1   2    5.50    3.50
   7   1   2    6.40    3.30
   7   1   2    3.00    2.80
  -8  -1  -2   59.09    5.80
  -8  -1  -2   54.09    5.20
  -8  -1  -2   51.69    5.30
  -8  -1  -2   58.39    5.60
  -8  -1  -2   52.99    9.20
  -8  -1  -2   54.69    5.80
  -8  -1  -2   68.59    8.10
  -8  -1  -2   53.09    6.70
  -8  -1  -2   66.99    6.90
   8   1   2   70.99    6.60
   8   1   2   59.29    7.00
   8   1   2   63.99    5.90
   8   1   2   55.89    7.50
  -9  -1  -2  177.18   10.60
  -9  -1  -2  174.78   10.10
  -9  -1  -2  171.38    9.50
  -9  -1  -2  182.88   13.80
  -9  -1  -2  173.88   11.90
  -9  -1  -2  152.38    9.30
   9   1   2  177.28   12.30
   9   1   2  180.98   10.60
   9   1   2  169.58   11.50
 -10  -1  -2   19.00    4.80
 -10  -1  -2   14.60    7.50
 -10  -1  -2   -3.50    5.60
 -10  -1  -2    8.30    4.50
 -10  -1  -2   -3.50   10.50
 -10  -1  -2   11.40    5.40
  10   1   2    6.20    5.00
  10   1   2    5.30    6.00
 -11  -1  -2    5.20    5.60
 -11  -1  -2    1.10    5.00
 -11  -1  -2   -0.20    8.00
 -11  -1  -2   12.20   13.50
 -11  -1  -2  -18.50    5.70
 -11  -1  -2    1.00    9.30
  11   1   2    6.90    5.80
  11   1   2    1.10    7.40
 -12  -1  -2    8.80   14.70
 -12  -1  -2   -2.10    7.70
 -12  -1  -2    7.30   10.40
 -12  -1  -2    8.60    6.80
 -12  -1  -2    4.00    6.30
  12   1   2   -3.60    6.70
  12   1   2    8.10    9.60
 -13  -1  -2   26.90    9.10
 -13  -1  -2   51.59    8.90
 -13  -1  -2   26.70    9.80
  13   1   2   37.00    8.60
  13   1   2   24.40   12.80
 -14  -1  -2   19.70   10.40
 -14  -1  -2   -0.80    9.60
 -14  -1  -2   -1.40   11.70
  14   1   2   -7.80   14.40
  14   1   2    1.10    9.10
 -15  -1  -2   12.90   15.20
 -15  -1  -2   17.20   13.70
  15   1   2   12.30   18.10
  15   1   2  -18.40   12.10
 -16  -1  -2  -16.90   16.60
 -16  -1  -2   35.20   19.30
  16   1   2   -6.40   14.80
  16   1   2  -25.10   22.50
  15  -2  -2   -0.70   18.50
 -15   2   2   -5.10   18.80
 -15   2   2    7.20   13.30
 -15   2   2   13.20   13.10
  14  -2  -2   26.70   15.20
 -14   2   2    4.10   10.50
 -14   2   2    0.00   14.70
  13  -2  -2   12.30   12.50
 -13   2   2   -2.20   11.60
 -13   2   2   -7.00    8.20
 -13   2   2   17.20    8.70
 -13   2   2    8.30    9.00
  12  -2  -2   34.20    7.90
 -12   2   2   49.40    8.10
 -12   2   2   23.10    5.00
 -12   2   2   38.70    7.60
 -12   2   2   39.10    7.70
 -12   2   2   44.30    8.90
  11  -2  -2   27.70    9.90
  11  -2  -2   13.30    5.50
 -11   2   2   20.40    3.90
 -11   2   2   20.00    4.90
 -11   2   2   19.50    5.90
 -11   2   2   12.10    4.60
 -11   2   2   19.90    6.30
 -11   2   2   11.60    6.20
  10  -2  -2   -0.80    4.20
  10  -2  -2    0.40    8.10
 -10   2   2    2.60    2.80
 -10   2   2   -3.50    4.40
 -10   2   2    4.50    3.70
 -10   2   2    4.20    2.80
 -10   2   2    2.30    8.30
 -10   2   2    1.70    4.20
   9  -2  -2   18.50    6.60
   9  -2  -2    6.00    5.10
   9  -2  -2    9.50    4.10
  -9   2   2    8.90    2.50
  -9   2   2   11.20    3.40
  -9   2   2    9.10    3.90
  -9   2   2   10.30    3.80
  -9   2   2   12.20    4.70
  -9   2   2   21.00    7.00
  -9   2   2   11.70    2.10
   8  -2  -2   12.40    3.60
   8  -2  -2   10.90    5.00
   8  -2  -2   19.30    5.00
  -8   2   2   14.30    2.10
  -8   2   2   15.80    2.20
  -8   2   2   15.60    7.60
  -8   2   2   14.40    3.20
  -8   2   2   13.10    3.40
  -8   2   2    9.00    3.70
  -8   2   2   22.50    6.10
  -8   2   2   11.10    4.90
   7  -2  -2    5.60    4.00
   7  -2  -2    2.90    2.70
   7  -2  -2    6.00    3.80
  -7   2   2    4.20    4.50
  -7   2   2    8.90    1.20
  -7   2   2   10.10    2.50
  -7   2   2    8.30    1.60
  -7   2   2    4.10    4.30
  -7   2   2   11.90    6.60
  -7   2   2    4.00    2.70
[truncated: 4,419,288 more chars]
