# Supplementary material for: Syntheses and crystal structures of two adamantyl-substituted 1,2,4-triazole-5-thione N-Mannich bases
Source: Acta Crystallogr E Crystallogr Commun. 2017 Jul 7;73(Pt 8):1135–9. doi: 10.1107/S2056989017009756 (PMC5598834; doi:10.1107/S2056989017009756)
Supplement: Supplementary file 2 [file e-73-01135-Isup2.hkl]

data_I                                                                          
_shelx_title ' a_a.res in P-1'                                                  
_shelx_refln_list_code          4                                               
_shelx_F_calc_maximum      149.96                                               
_exptl_crystal_F_000       536.00                                               
_reflns_d_resolution_high  0.7696                                               
                                                                                
loop_                                                                           
 _space_group_symop_operation_xyz                                               
 'x, y, z'                                                                      
 '-x, -y, -z'                                                                   
                                                                                
_cell_length_a    10.4173                                                       
_cell_length_b    10.9849                                                       
_cell_length_c    12.0002                                                       
_cell_angle_alpha  72.769                                                       
_cell_angle_beta   84.623                                                       
_cell_angle_gamma  89.244                                                       
                                                                                
_shelx_F_squared_multiplier     1.000                                           
                                                                                
loop_                                                                           
 _refln_index_h                                                                 
 _refln_index_k                                                                 
 _refln_index_l                                                                 
 _refln_F_squared_calc                                                          
 _refln_F_squared_meas                                                          
 _refln_F_squared_sigma                                                         
 _refln_observed_status                                                         
   2   0   0       4543.26       4177.40        40.16 o                         
   3   0   0        334.38        294.95         3.58 o                         
   4   0   0        520.26        568.35         7.17 o                         
   5   0   0        627.61        638.42         8.20 o                         
   6   0   0          0.59         20.79         1.83 o                         
   7   0   0         57.42         72.23         2.73 o                         
   8   0   0        491.39        477.84         7.74 o                         
   9   0   0        673.39        583.73         9.32 o                         
  10   0   0          5.38         10.12         2.55 o                         
  11   0   0         43.91         49.07         3.32 o                         
  12   0   0          1.18          9.50         4.58 o                         
  13   0   0          4.11         18.02         7.47 o                         
 -13   1   0         10.49          4.61         8.43 o                         
 -12   1   0         18.09         26.11         5.20 o                         
 -11   1   0         66.89         84.12         4.77 o                         
 -10   1   0          1.83          2.03         3.11 o                         
  -9   1   0          1.14          2.10         2.48 o                         
  -8   1   0        347.98        303.79         5.33 o                         
  -7   1   0        412.73        370.83         5.33 o                         
  -6   1   0        191.08        159.56         3.54 o                         
  -5   1   0        288.21        272.92         4.39 o                         
  -4   1   0        132.03        124.67         2.53 o                         
  -3   1   0        567.40        618.11         8.49 o                         
  -2   1   0       3609.24       3604.61        42.67 o                         
  -1   1   0       2027.37       2175.61        23.47 o                         
   1   1   0         21.65         49.15         0.84 o                         
   2   1   0       5152.67       4683.20        48.34 o                         
   3   1   0       1585.11       1618.93        17.09 o                         
   4   1   0       1427.70       1439.44        16.04 o                         
   5   1   0          2.60          6.93         0.95 o                         
   6   1   0        256.68        267.34         4.24 o                         
   7   1   0        108.93        117.09         2.99 o                         
   8   1   0        677.96        607.29         8.72 o                         
   9   1   0          0.30          4.72         1.98 o                         
  10   1   0         64.06         70.26         3.38 o                         
  11   1   0         40.28         52.80         5.32 o                         
  12   1   0         35.29         37.40         9.92 o                         
  13   1   0         11.58         13.84         8.06 o                         
 -13   2   0          1.37          2.15         6.64 o                         
 -12   2   0          0.07         12.25         4.95 o                         
 -11   2   0         30.30         33.33         4.13 o                         
 -10   2   0         57.35         66.56         3.61 o                         
  -9   2   0         21.49         24.55         2.76 o                         
  -8   2   0         35.87         39.38         3.27 o                         
  -7   2   0         22.79         26.35         2.50 o                         
  -6   2   0         21.99         26.82         1.88 o                         
  -5   2   0         79.64         91.19         2.74 o                         
  -4   2   0         29.64         19.08         1.34 o                         
  -3   2   0       1049.70       1115.85        12.82 o                         
  -2   2   0       1508.62       1558.48        17.22 o                         
  -1   2   0        584.88        552.11         5.90 o                         
   0   2   0      11300.93      10309.31       121.00 o                         
   1   2   0       1375.61       1562.58        17.18 o                         
   2   2   0      22489.06      20582.78       311.21 o                         
   3   2   0       5619.53       5675.48        56.67 o                         
   4   2   0        158.55        212.11         3.19 o                         
   5   2   0       2010.06       2058.60        22.91 o                         
   6   2   0         98.42         83.16         1.99 o                         
   7   2   0         15.37         13.79         1.73 o                         
   8   2   0         26.34         29.68         3.01 o                         
   9   2   0        285.07        257.74         6.03 o                         
  10   2   0         16.58         24.52         4.32 o                         
  11   2   0         17.85         15.49         4.73 o                         
  12   2   0          0.04          4.86         7.34 o                         
  13   2   0          0.34         -6.09         8.80 o                         
 -13   3   0          3.47          3.74         7.90 o                         
 -12   3   0         18.25          8.21         5.83 o                         
 -11   3   0         17.25         15.60         4.09 o                         
 -10   3   0         21.71         26.78         4.21 o                         
  -9   3   0        649.93        597.18        11.41 o                         
  -8   3   0        221.44        194.19         4.94 o                         
  -7   3   0          0.68          1.27         2.07 o                         
  -6   3   0        694.97        697.80         9.26 o                         
  -5   3   0        189.59        166.81         3.48 o                         
  -4   3   0        193.82        183.88         4.23 o                         
  -3   3   0        485.52        470.32         5.92 o                         
  -2   3   0        206.97        196.86         2.71 o                         
  -1   3   0       1567.86       1603.98        16.50 o                         
   0   3   0       2155.27       2151.58        27.35 o                         
   1   3   0         11.15         28.72         1.22 o                         
   2   3   0       1605.37       1522.75        16.35 o                         
   3   3   0        133.77        156.91         4.58 o                         
   4   3   0       1166.06       1126.69        12.57 o                         
   5   3   0         99.72        126.60         2.60 o                         
   6   3   0        671.59        619.86         7.71 o                         
   7   3   0        100.56        107.45         2.58 o                         
   8   3   0         30.41         32.67         2.01 o                         
   9   3   0         16.37         18.88         3.93 o                         
  10   3   0          2.80          7.70         5.62 o                         
  11   3   0          9.94         11.96         5.59 o                         
  12   3   0         11.98          8.15         8.80 o                         
  13   3   0         41.60         61.74         9.59 o                         
 -12   4   0         24.23         19.03         7.32 o                         
 -11   4   0          0.54          5.68         5.53 o                         
 -10   4   0         11.30          9.22         4.53 o                         
  -9   4   0         35.18         35.54         3.85 o                         
  -8   4   0          5.94          6.76         3.76 o                         
  -7   4   0         64.65         72.81         3.62 o                         
  -6   4   0         40.83         38.90         2.17 o                         
  -5   4   0         99.00        113.67         2.74 o                         
  -4   4   0         12.58         12.83         1.29 o                         
  -3   4   0        158.69        179.74         3.35 o                         
  -2   4   0          8.43          8.01         0.94 o                         
  -1   4   0        891.37        919.80        11.16 o                         
   0   4   0        186.86        152.69         2.85 o                         
   1   4   0       1167.24       1170.01        14.19 o                         
   2   4   0        485.62        430.14         5.26 o                         
   3   4   0         79.57         93.25         2.83 o                         
   4   4   0        308.29        254.97         4.14 o                         
   5   4   0        567.47        563.85         7.26 o                         
   6   4   0        571.41        584.09         8.03 o                         
   7   4   0        716.53        639.91         9.68 o                         
   8   4   0        397.74        359.82         6.76 o                         
   9   4   0         13.96         13.01         3.05 o                         
  10   4   0          9.37          6.85         5.32 o                         
  11   4   0        130.33        134.27         9.32 o                         
  12   4   0          2.93         18.34         7.96 o                         
 -12   5   0          2.57          2.77        10.49 o                         
 -11   5   0          0.01         -8.12         6.19 o                         
 -10   5   0          1.74          1.50         4.69 o                         
  -9   5   0        585.41        520.60        11.14 o                         
  -8   5   0          3.81          5.81         2.94 o                         
  -7   5   0        415.95        370.75         6.67 o                         
  -6   5   0         11.39         14.20         1.83 o                         
  -5   5   0         21.23         29.43         1.74 o                         
  -4   5   0        181.30        147.78         2.70 o                         
  -3   5   0        101.34         83.58         2.80 o                         
  -2   5   0        384.88        404.03         5.60 o                         
  -1   5   0          5.57          9.55         1.43 o                         
   0   5   0       3671.47       3734.37        41.03 o                         
   1   5   0         27.39         31.65         1.70 o                         
   2   5   0        305.20        326.31         4.74 o                         
   3   5   0          2.24          2.40         1.54 o                         
   4   5   0        641.86        617.64         9.03 o                         
   5   5   0        345.12        358.32         5.76 o                         
   6   5   0        334.15        283.53         5.15 o                         
   7   5   0        160.29        151.63         4.96 o                         
   8   5   0         58.89         54.24         3.60 o                         
   9   5   0          2.76          6.53         3.97 o                         
  10   5   0         25.19         23.36         4.31 o                         
  11   5   0          1.00          2.46         7.25 o                         
  12   5   0          0.09          1.48         8.49 o                         
 -12   6   0          0.86          1.49         8.10 o                         
 -11   6   0          4.26         -3.61         7.90 o                         
 -10   6   0         13.70         26.28         4.07 o                         
  -9   6   0          7.86          9.75         3.75 o                         
  -8   6   0         79.74         74.63         3.78 o                         
  -7   6   0        151.53        141.42         6.98 o                         
  -6   6   0        162.42        139.23         5.06 o                         
  -5   6   0        157.71        164.42         6.43 o                         
  -4   6   0         35.72         52.40         2.67 o                         
  -3   6   0        414.11        369.17         5.55 o                         
  -2   6   0         58.52         64.29         2.34 o                         
  -1   6   0          0.38         -0.52         1.48 o                         
   0   6   0        116.75        181.03         4.58 o                         
   1   6   0        119.15        111.54         4.67 o                         
   2   6   0        134.74        130.40         4.21 o                         
   3   6   0          4.48         10.77         2.05 o                         
   4   6   0         10.68         12.42         2.38 o                         
   5   6   0         15.15         18.08         2.26 o                         
   6   6   0        287.81        332.94         8.04 o                         
   7   6   0         10.19         14.07         3.46 o                         
   8   6   0          0.04          6.19         3.94 o                         
   9   6   0        118.15        127.57         5.92 o                         
  10   6   0        237.69        206.31         8.40 o                         
  11   6   0         13.88          6.83         5.51 o                         
  12   6   0          2.83         12.27        12.36 o                         
 -11   7   0          4.48         -3.36         7.10 o                         
 -10   7   0          0.00          2.02         4.55 o                         
  -9   7   0         14.90          7.77         4.84 o                         
  -8   7   0         56.34         53.65         3.68 o                         
  -7   7   0        184.72        176.74         4.40 o                         
  -6   7   0          1.46          1.38         2.97 o                         
  -5   7   0         22.66         23.53         3.00 o                         
  -4   7   0        148.79        124.20         3.31 o                         
  -3   7   0          1.29          4.44         2.32 o                         
  -2   7   0        513.23        499.54         7.73 o                         
  -1   7   0         43.40         35.77         2.42 o                         
   0   7   0         46.64         91.51         3.42 o                         
   1   7   0        255.22        272.70         4.86 o                         
   2   7   0       1236.52       1192.01        14.21 o                         
   3   7   0         73.82         88.88         3.20 o                         
   4   7   0          1.43         -0.11         2.49 o                         
   5   7   0        322.39        298.56         6.66 o                         
   6   7   0        117.85        101.55         4.30 o                         
   7   7   0          0.35         35.27         3.91 o                         
   8   7   0          0.02          3.39         3.22 o                         
   9   7   0          8.12          9.95         5.04 o                         
  10   7   0          3.68         17.44         6.78 o                         
  11   7   0         22.80         29.55         7.05 o                         
 -11   8   0          0.38        -22.93        11.47 o                         
 -10   8   0          9.93          5.82         7.17 o                         
  -9   8   0          1.09         16.82         6.70 o                         
  -8   8   0          0.37         -3.47         4.51 o                         
  -7   8   0          0.77         -3.22         5.69 o                         
  -6   8   0         20.73         20.34         3.83 o                         
  -5   8   0        342.19        308.25         6.96 o                         
  -4   8   0         29.19         26.71         2.62 o                         
  -3   8   0        156.87        146.72         4.55 o                         
  -2   8   0          8.27          9.81         2.23 o                         
  -1   8   0          9.78         11.82         1.84 o                         
   0   8   0          0.44         13.73         1.86 o                         
   1   8   0         53.98         51.83         2.77 o                         
   2   8   0         33.01         32.90         2.89 o                         
   3   8   0         72.15         76.48         5.07 o                         
   4   8   0          6.80         14.39         3.80 o                         
   5   8   0         33.40         42.21         3.62 o                         
   6   8   0          4.39          0.00         3.42 o                         
   7   8   0         15.81         22.01         3.76 o                         
   8   8   0         11.32         23.03         5.57 o                         
   9   8   0          0.95         -4.68         6.06 o                         
  10   8   0         14.72         12.47         7.34 o                         
 -10   9   0          1.03         13.09         9.23 o                         
  -9   9   0          8.77          3.57         8.08 o                         
  -8   9   0          0.74         -3.80         6.24 o                         
  -7   9   0          6.39         -1.53         7.09 o                         
  -6   9   0         71.65         60.20         4.70 o                         
  -5   9   0          0.49         -2.28         3.73 o                         
  -4   9   0          7.28          3.64         3.57 o                         
  -3   9   0         93.04         97.47         4.19 o                         
  -2   9   0        119.41        103.61         4.30 o                         
  -1   9   0          8.91         11.51         2.62 o                         
   0   9   0        156.12        155.50         4.32 o                         
   1   9   0        201.72        202.97         5.46 o                         
   2   9   0        230.97        198.67         5.49 o                         
   3   9   0        332.54        310.83         6.75 o                         
   4   9   0         44.11         51.63         4.23 o                         
   5   9   0          6.77          2.33         3.63 o                         
   6   9   0         42.51         43.11         4.50 o                         
   7   9   0         49.19         60.56         5.13 o                         
   8   9   0          9.71          7.70         4.90 o                         
   9   9   0          9.88         21.23         5.66 o                         
  -9  10   0          1.20          2.16         9.18 o                         
  -8  10   0          7.37         28.12         8.60 o                         
  -7  10   0         15.71         24.87         8.15 o                         
  -6  10   0          9.24         19.84         6.01 o                         
  -5  10   0          9.19          6.70         7.60 o                         
  -4  10   0          3.69         -0.87         4.35 o                         
  -3  10   0         31.38         33.31         4.28 o                         
  -2  10   0         83.02         78.11         5.16 o                         
  -1  10   0          0.09         -6.75         3.67 o                         
   0  10   0         21.64         25.88         4.20 o                         
   1  10   0         53.74         42.72         3.69 o                         
   2  10   0          2.29          4.41         3.95 o                         
   3  10   0         31.05         31.41         3.91 o                         
   4  10   0         14.00         20.04         4.15 o                         
   5  10   0          8.83         17.09         4.69 o                         
   6  10   0          1.71         -2.00         4.82 o                         
   7  10   0          0.20         -6.56         4.97 o                         
   8  10   0         24.60         35.11         6.52 o                         
   9  10   0          9.14         -3.57         8.52 o                         
  -8  11   0          6.86          9.23         9.80 o                         
  -7  11   0         11.60         18.57         8.91 o                         
  -6  11   0         14.97         20.08         8.16 o                         
  -5  11   0          0.04          1.92         9.19 o                         
  -4  11   0          0.23         -3.27         4.44 o                         
  -3  11   0         51.62         47.53         6.19 o                         
  -2  11   0          2.89          3.75         4.91 o                         
  -1  11   0          0.28          7.38         6.10 o                         
   0  11   0         12.78         18.69         2.88 o                         
   1  11   0         11.42         10.44         4.72 o                         
   2  11   0         56.93         61.88         4.84 o                         
   3  11   0         58.35         62.54         5.86 o                         
   4  11   0          3.65         -1.21         4.75 o                         
   5  11   0          6.38          7.56         7.02 o                         
   6  11   0         55.66         58.26         6.30 o                         
   7  11   0          1.70         -5.67         6.26 o                         
  -6  12   0         13.81         28.21         9.45 o                         
  -5  12   0          1.30          6.54         8.40 o                         
  -4  12   0          1.62          5.57         5.87 o                         
  -3  12   0          3.86          2.30         5.87 o                         
  -2  12   0         31.43         38.03         7.08 o                         
  -1  12   0         12.75          9.00         5.97 o                         
   0  12   0         12.24         15.82         6.38 o                         
   1  12   0          3.12          8.45         4.82 o                         
   2  12   0         86.75         86.68         5.93 o                         
   3  12   0          0.03          0.96         6.12 o                         
   4  12   0          5.29          8.48         5.79 o                         
   5  12   0          2.03          0.04         6.31 o                         
   6  12   0         21.19         31.11         6.99 o                         
  -4  13   0          8.93         22.89        11.93 o                         
  -3  13   0          3.34          5.29         8.22 o                         
  -2  13   0          8.50         16.57         7.89 o                         
  -1  13   0         20.31         14.35         8.17 o                         
   0  13   0         14.94         16.14         6.78 o                         
   1  13   0          3.33          1.33         6.84 o                         
   2  13   0          2.49          7.95         5.46 o                         
   3  13   0         18.53         11.56         5.95 o                         
  -2 -13   1          4.86          4.46         6.71 o                         
  -1 -13   1          0.00          5.85         6.51 o                         
   0 -13   1          0.37         -2.95         8.09 o                         
   1 -13   1          5.20          8.82         7.84 o                         
   2 -13   1          0.05         12.32         8.06 o                         
   3 -13   1          8.64         10.42        11.62 o                         
  -5 -12   1         25.10         35.37         9.27 o                         
  -4 -12   1          1.92          0.88         7.33 o                         
  -3 -12   1          0.83          5.07         4.94 o                         
  -2 -12   1          8.48          2.89         6.38 o                         
  -1 -12   1          0.49          0.56         6.99 o                         
   0 -12   1          9.21         11.87         6.90 o                         
   1 -12   1         31.28         48.12         6.15 o                         
   2 -12   1          0.06         -6.03         8.86 o                         
   3 -12   1          1.60          0.93         8.05 o                         
   4 -12   1          0.28         -2.96         6.29 o                         
   5 -12   1         11.16        -11.56         9.89 o                         
   6 -12   1          3.00          9.13         9.64 o                         
  -7 -11   1         22.78         23.94         6.96 o                         
  -6 -11   1         43.29         48.05         6.22 o                         
  -5 -11   1          8.71          1.10         5.41 o                         
  -4 -11   1         20.61         18.82         6.00 o                         
  -3 -11   1         32.59         29.55         4.65 o                         
  -2 -11   1          8.57         16.34         4.13 o                         
  -1 -11   1          2.74         10.94         3.69 o                         
   0 -11   1          0.16         -0.68         3.04 o                         
   1 -11   1          3.96          2.21         4.42 o                         
   2 -11   1          1.40         -4.31         4.77 o                         
   3 -11   1         30.48         31.11         4.35 o                         
   4 -11   1         20.58         24.56         4.63 o                         
   5 -11   1         12.46         15.47         7.80 o                         
   6 -11   1          1.30         -3.26         9.99 o                         
   7 -11   1          1.12          4.75         9.00 o                         
  -8 -10   1          0.54          1.73        10.35 o                         
  -7 -10   1         13.47         28.03         5.95 o                         
  -6 -10   1         23.27         30.55         6.39 o                         
  -5 -10   1         18.26         21.21         4.80 o                         
  -4 -10   1          2.03          0.88         4.34 o                         
  -3 -10   1         42.67         37.78         4.05 o                         
  -2 -10   1         88.45         91.90         5.32 o                         
  -1 -10   1          0.11         -4.85         4.41 o                         
   0 -10   1          1.24          3.38         3.42 o                         
   1 -10   1          1.99         -1.66         3.97 o                         
   2 -10   1         67.17         76.37         5.81 o                         
   3 -10   1          8.91         15.02         5.60 o                         
   4 -10   1          0.05          2.44         4.27 o                         
   5 -10   1          1.02          2.80         5.73 o                         
   6 -10   1         25.29         45.18         6.15 o                         
   7 -10   1          0.91          0.11         8.36 o                         
   8 -10   1          1.68          9.97         8.46 o                         
   9 -10   1          8.26         16.93         9.15 o                         
  -9  -9   1         10.10          1.86         5.66 o                         
  -8  -9   1         18.87         19.80         5.30 o                         
  -7  -9   1          3.87         13.05         5.29 o                         
  -6  -9   1          7.36          7.03         6.65 o                         
  -5  -9   1        100.38        108.08         5.24 o                         
  -4  -9   1         87.91         85.23         5.18 o                         
  -3  -9   1         19.63         12.02         3.20 o                         
  -2  -9   1          1.48         -1.29         2.85 o                         
  -1  -9   1         29.55         38.95         3.19 o                         
   0  -9   1        281.17        264.91         5.95 o                         
   1  -9   1         39.16         42.13         3.48 o                         
   2  -9   1         27.51         31.46         3.50 o                         
   3  -9   1         13.12          7.95         3.16 o                         
   4  -9   1          3.03          0.92         5.33 o                         
   5  -9   1         23.79         23.05         4.52 o                         
   6  -9   1         14.40          5.49         5.43 o                         
   7  -9   1          4.91         10.34         5.78 o                         
   8  -9   1          2.50          2.97         8.49 o                         
   9  -9   1         11.46         14.76        10.62 o                         
  10  -9   1          0.00         -4.45         8.50 o                         
 -10  -8   1          6.37         12.97         7.16 o                         
  -9  -8   1          9.53          3.05         6.75 o                         
  -8  -8   1         10.33         12.37         4.33 o                         
  -7  -8   1          0.14         -0.23         3.79 o                         
  -6  -8   1         86.13         80.78         4.48 o                         
  -5  -8   1         49.84         55.81         3.96 o                         
  -4  -8   1        232.62        225.37         6.21 o                         
  -3  -8   1          0.39          5.15         3.11 o                         
  -2  -8   1         82.45         83.95         3.44 o                         
  -1  -8   1         54.66         59.14         2.87 o                         
   0  -8   1        115.15        124.37         4.44 o                         
   1  -8   1         82.96         96.11         3.71 o                         
   2  -8   1        119.24        119.09         4.25 o                         
   3  -8   1         12.27         12.68         2.66 o                         
   4  -8   1          3.00          2.09         2.50 o                         
   5  -8   1          0.87         -2.08         3.10 o                         
   6  -8   1         65.41         62.61         4.24 o                         
   7  -8   1          3.65          1.48         5.79 o                         
   8  -8   1         30.79         39.47         7.14 o                         
   9  -8   1          2.46          2.12         6.72 o                         
  10  -8   1          0.66          7.76         7.43 o                         
 -11  -7   1         19.98         14.88         6.84 o                         
 -10  -7   1          3.26         -1.96         7.32 o                         
  -9  -7   1          1.57         -1.29         7.63 o                         
  -8  -7   1          2.14          1.84         3.49 o                         
  -7  -7   1         12.19         13.67         3.82 o                         
  -6  -7   1         58.88         58.52         5.12 o                         
  -5  -7   1        170.97        155.19         7.74 o                         
  -4  -7   1        127.11        116.26         5.41 o                         
  -3  -7   1        953.75        912.04        12.20 o                         
  -2  -7   1         18.62         19.77         2.11 o                         
  -1  -7   1         17.18         20.34         2.16 o                         
   0  -7   1        410.27        389.14         5.57 o                         
   1  -7   1        259.04        261.24         4.48 o                         
   2  -7   1        208.69        213.09         4.64 o                         
   3  -7   1         84.80         89.48         3.49 o                         
   4  -7   1          1.40          0.16         1.69 o                         
   5  -7   1        712.25        664.52        10.54 o                         
   6  -7   1         49.43         44.17         5.12 o                         
   7  -7   1         30.80         32.86         4.62 o                         
   8  -7   1          0.01         -3.54         3.00 o                         
   9  -7   1          1.42         15.34         4.13 o                         
  10  -7   1          0.12          2.95         4.90 o                         
  11  -7   1          4.11          4.46         7.14 o                         
 -11  -6   1          0.01          6.29        10.01 o                         
 -10  -6   1         38.96         49.08         6.23 o                         
  -9  -6   1        116.85        107.28         5.35 o                         
  -8  -6   1         38.82         42.58         4.07 o                         
  -7  -6   1         48.38         56.59         3.33 o                         
  -6  -6   1        328.02        304.92         6.14 o                         
  -5  -6   1          3.83          2.60         2.09 o                         
  -4  -6   1        175.44        173.40         4.10 o                         
  -3  -6   1          1.34          1.28         1.63 o                         
  -2  -6   1        111.82        120.18         3.94 o                         
  -1  -6   1        229.54        215.02         3.85 o                         
   0  -6   1        160.53        156.84         3.45 o                         
   1  -6   1          9.07         13.97         1.60 o                         
   2  -6   1          0.07          1.58         1.67 o                         
   3  -6   1        497.46        480.54         6.80 o                         
   4  -6   1         31.76         37.19         1.73 o                         
   5  -6   1        791.99        705.82         9.94 o                         
   6  -6   1        106.42        104.12         3.21 o                         
   7  -6   1          5.18          7.65         2.38 o                         
   8  -6   1         34.42         26.54         3.29 o                         
   9  -6   1         11.39         11.42         3.95 o                         
  10  -6   1          1.64          5.89         4.60 o                         
  11  -6   1          1.07         -1.86         5.08 o                         
  12  -6   1          0.22         -4.17         9.01 o                         
 -12  -5   1         32.38         22.14         8.62 o                         
 -11  -5   1         40.91         36.51         9.04 o                         
 -10  -5   1         12.52         13.98         3.73 o                         
  -9  -5   1         67.91         81.92         5.30 o                         
  -8  -5   1        156.54        135.74         5.26 o                         
  -7  -5   1          4.00          4.86         2.16 o                         
  -6  -5   1         15.64         14.32         1.98 o                         
  -5  -5   1        152.49        156.31         3.72 o                         
  -4  -5   1        272.84        254.16         4.53 o                         
  -3  -5   1        130.27        136.27         3.39 o                         
  -2  -5   1        121.85        105.69         2.98 o                         
  -1  -5   1       2048.76       2059.43        22.33 o                         
   0  -5   1        124.85        125.19         2.97 o                         
   1  -5   1        716.10        839.23        10.10 o                         
   2  -5   1       1657.89       1741.03        20.88 o                         
   3  -5   1        836.04        855.06         9.94 o                         
   4  -5   1        294.09        277.57         4.70 o                         
   5  -5   1         18.65         23.45         1.81 o                         
   6  -5   1        532.84        492.94         7.97 o                         
   7  -5   1        236.35        235.99         8.18 o                         
   8  -5   1          9.91         20.51         2.99 o                         
   9  -5   1          2.46          0.25         3.09 o                         
  10  -5   1         41.42         42.71         3.81 o                         
  11  -5   1          2.47         -2.75         3.97 o                         
  12  -5   1          8.75         26.88         8.29 o                         
 -12  -4   1         85.88         85.75         8.96 o                         
 -11  -4   1          2.08          2.79        10.25 o                         
 -10  -4   1          0.86         11.42         5.56 o                         
  -9  -4   1          4.27          1.03         2.98 o                         
  -8  -4   1          4.06          4.44         2.51 o                         
  -7  -4   1          1.67          1.35         2.07 o                         
  -6  -4   1        338.15        310.68         5.99 o                         
  -5  -4   1        414.71        371.38         5.64 o                         
  -4  -4   1        928.88        974.30        11.77 o                         
  -3  -4   1        108.77        123.89         3.45 o                         
  -2  -4   1        187.81        189.11         3.19 o                         
  -1  -4   1       2270.48       2214.84        24.63 o                         
   0  -4   1          0.37          6.09         0.95 o                         
   1  -4   1         79.57         72.32         1.71 o                         
   2  -4   1         49.37         55.30         1.43 o                         
   3  -4   1        187.63        205.57         3.30 o                         
   4  -4   1        439.96        462.37         5.91 o                         
   5  -4   1         12.70         18.89         1.65 o                         
   6  -4   1          1.10          2.11         1.58 o                         
   7  -4   1        197.57        168.10         3.99 o                         
   8  -4   1        223.81        187.09         4.49 o                         
   9  -4   1         44.90         44.91         3.27 o                         
  10  -4   1         36.05         35.55         3.05 o                         
  11  -4   1          3.06         18.20         3.82 o                         
  12  -4   1          0.61          3.44         7.15 o                         
 -12  -3   1          1.39         -1.57         7.78 o                         
 -11  -3   1         27.85         17.62         6.41 o                         
 -10  -3   1          0.46         10.81         5.24 o                         
  -9  -3   1        120.29        111.38         5.15 o                         
  -8  -3   1        262.35        213.24         4.28 o                         
  -7  -3   1         34.28         37.00         2.38 o                         
  -6  -3   1         55.13         66.04         2.61 o                         
  -5  -3   1        291.43        238.89         4.08 o                         
  -4  -3   1       3902.63       4230.70        48.18 o                         
  -3  -3   1       1163.52       1269.43        16.75 o                         
  -2  -3   1        120.04        128.44         2.19 o                         
  -1  -3   1        385.12        381.87         4.68 o                         
   0  -3   1        963.22        961.76        10.54 o                         
   1  -3   1       3982.57       3999.69        41.59 o                         
   2  -3   1         13.38         18.16         0.85 o                         
   3  -3   1         23.09         18.62         0.99 o                         
   4  -3   1        100.38        113.11         2.39 o                         
   5  -3   1        123.69        103.50         3.29 o                         
   6  -3   1        575.88        616.90         7.74 o                         
   7  -3   1        269.30        235.90         4.15 o                         
   8  -3   1        244.72        222.86         4.35 o                         
   9  -3   1         10.22         12.36         2.81 o                         
  10  -3   1          6.38         14.00         3.87 o                         
  11  -3   1        108.95        115.01         5.01 o                         
  12  -3   1          0.47          1.21         4.91 o                         
  13  -3   1          0.18          6.99         9.96 o                         
 -13  -2   1          0.94         14.93         9.00 o                         
 -12  -2   1         22.95         25.23         7.60 o                         
 -11  -2   1         43.19         50.40         4.11 o                         
 -10  -2   1         87.52         87.26         4.36 o                         
  -9  -2   1        101.31        102.17         4.58 o                         
  -8  -2   1         27.85         33.70         2.93 o                         
  -7  -2   1        416.42        404.66         5.25 o                         
  -6  -2   1        126.06        145.98         3.05 o                         
  -5  -2   1        138.68        157.45         3.12 o                         
  -4  -2   1       1994.91       2300.57        26.45 o                         
  -3  -2   1       1813.06       2046.17        23.54 o                         
  -2  -2   1       1143.69       1219.06        14.92 o                         
  -1  -2   1        179.62        222.10         4.05 o                         
   0  -2   1       1894.54       1963.25        19.81 o                         
   1  -2   1       2404.53       2298.38        22.33 o                         
   2  -2   1        332.50        362.89         3.81 o                         
   3  -2   1         15.78         21.37         0.96 o                         
   4  -2   1        496.82        526.56         7.06 o                         
   5  -2   1        619.76        688.88         9.08 o                         
   6  -2   1        253.83        270.75         4.86 o                         
   7  -2   1        147.73        150.16         5.71 o                         
   8  -2   1         11.82         12.02         1.87 o                         
   9  -2   1          7.08          6.90         2.49 o                         
  10  -2   1          0.11          3.58         3.01 o                         
  11  -2   1         17.28         17.99         3.94 o                         
  12  -2   1         38.93         49.13         8.15 o                         
  13  -2   1          0.15          3.38         6.86 o                         
 -13  -1   1          1.77         -1.79         9.55 o                         
 -12  -1   1         11.75         10.02         7.14 o                         
 -11  -1   1         71.56         70.73         3.95 o                         
 -10  -1   1         85.70         87.88         4.01 o                         
  -9  -1   1          5.39          7.04         2.29 o                         
  -8  -1   1        248.09        221.81         4.55 o                         
  -7  -1   1          2.39          2.77         1.41 o                         
  -6  -1   1        594.55        592.63         7.86 o                         
  -5  -1   1        702.81        729.69         7.70 o                         
  -4  -1   1       1296.50       1439.80        15.36 o                         
  -3  -1   1       4010.84       3948.01        40.90 o                         
  -2  -1   1       7578.33       7294.08        75.08 o                         
  -1  -1   1         17.51         15.38         0.59 o                         
   0  -1   1        524.38        559.84         5.96 o                         
   1  -1   1       4596.47       4642.60        44.49 o                         
   2  -1   1        262.48        258.79         2.99 o                         
   3  -1   1        289.68        313.09         3.71 o                         
   4  -1   1        229.04        195.17         3.32 o                         
   5  -1   1        429.22        453.27         6.11 o                         
   6  -1   1         83.54         76.07         2.89 o                         
   7  -1   1         59.79         61.10         2.51 o                         
   8  -1   1          0.87          0.76         2.17 o                         
   9  -1   1        178.06        164.90         5.22 o                         
  10  -1   1        115.61        121.12         5.39 o                         
  11  -1   1         13.13         24.52         4.86 o                         
  12  -1   1         28.49         42.50         5.31 o                         
  13  -1   1         29.19         28.87        12.18 o                         
 -13   0   1         13.79         26.02         8.42 o                         
 -12   0   1          5.51         10.86         6.08 o                         
 -11   0   1          9.58         12.13         3.54 o                         
 -10   0   1         15.64         23.60         3.59 o                         
  -9   0   1          2.09         -0.47         2.44 o                         
  -8   0   1        190.50        177.75         4.19 o                         
  -7   0   1        209.76        212.12         4.04 o                         
  -6   0   1        194.02        195.09         3.65 o                         
  -5   0   1         85.01        103.20         2.58 o                         
  -4   0   1        360.02        399.92         5.24 o                         
  -3   0   1          0.46          1.24         0.57 o                         
  -2   0   1       4386.29       4410.01        45.49 o                         
  -1   0   1         29.61         19.66         0.46 o                         
   1   0   1         78.38         79.87         1.78 o                         
   2   0   1       6078.03       6059.83        62.44 o                         
   3   0   1        179.84        215.56         3.04 o                         
   4   0   1        841.86        872.26         9.72 o                         
   5   0   1        154.16        163.25         2.63 o                         
   6   0   1          7.22         15.26         1.57 o                         
   7   0   1        741.94        717.80         9.20 o                         
   8   0   1         46.27         45.17         2.63 o                         
   9   0   1        295.33        265.22         7.51 o                         
  10   0   1         34.21         38.49         3.53 o                         
  11   0   1          3.96          3.77         4.39 o                         
  12   0   1          0.36          0.09         6.31 o                         
  13   0   1          0.38         -2.86         8.17 o                         
 -13   1   1          0.18         -2.66         9.03 o                         
 -12   1   1          2.58         10.51         6.56 o                         
 -11   1   1         10.32         12.75         3.41 o                         
 -10   1   1         12.90         10.46         3.12 o                         
  -9   1   1         51.55         57.67         4.20 o                         
  -8   1   1        515.73        465.35         7.55 o                         
  -7   1   1          0.33          1.30         1.58 o                         
  -6   1   1          0.18          0.07         1.17 o                         
  -5   1   1        591.13        631.13         8.11 o                         
  -4   1   1        246.48        248.92         4.94 o                         
  -3   1   1        725.15        773.56         9.80 o                         
  -2   1   1       2505.46       2629.50        31.24 o                         
  -1   1   1        967.15       1052.52        11.05 o                         
   1   1   1       4120.62       3810.99        41.00 o                         
   2   1   1       1950.93       2131.22        22.33 o                         
   3   1   1       2794.46       2787.85        28.11 o                         
   4   1   1        111.61        112.80         2.03 o                         
   5   1   1         96.93         88.73         1.89 o                         
   6   1   1         59.80         68.51         2.09 o                         
   7   1   1        316.65        284.64         4.16 o                         
   8   1   1         44.84         33.57         3.01 o                         
   9   1   1         57.88         55.16         3.81 o                         
  10   1   1          2.69         -7.72         3.86 o                         
  11   1   1          6.19          8.15         5.03 o                         
  12   1   1         12.09          5.68         6.59 o                         
  13   1   1         34.47         20.49         7.75 o                         
 -13   2   1         22.70         25.06         7.77 o                         
 -12   2   1          0.30         -5.54         5.11 o                         
 -11   2   1          1.21          0.61         3.95 o                         
 -10   2   1          0.41          5.90         2.92 o                         
  -9   2   1        271.51        229.45         5.14 o                         
  -8   2   1        176.63        156.27         4.28 o                         
  -7   2   1         29.49         30.27         2.44 o                         
  -6   2   1          3.11          4.34         1.70 o                         
  -5   2   1         26.37         24.90         1.57 o                         
  -4   2   1        369.31        356.97         5.36 o                         
  -3   2   1        302.04        301.07         5.08 o                         
  -2   2   1        324.47        327.63         3.63 o                         
  -1   2   1       7044.12       6615.85        71.00 o                         
   0   2   1       7478.41       7029.64        75.44 o                         
   1   2   1        511.33        442.54         5.09 o                         
   2   2   1      11358.98      10378.74       107.04 o                         
   3   2   1        554.94        458.77         5.49 o                         
   4   2   1       1685.97       1714.65        19.30 o                         
   5   2   1        302.73        330.50         4.52 o                         
   6   2   1        587.55        539.46         7.12 o                         
   7   2   1        130.88        140.60         4.25 o                         
   8   2   1       1023.31        960.70        13.60 o                         
   9   2   1         13.88         19.74         3.34 o                         
  10   2   1         19.77         19.02         4.19 o                         
  11   2   1         14.26         17.14         5.56 o                         
  12   2   1          6.73          1.71         8.89 o                         
  13   2   1          7.31         -1.34         8.33 o                         
 -13   3   1          2.51          1.36         7.96 o                         
 -12   3   1          1.22          3.07         5.13 o                         
 -11   3   1         32.07         29.82         3.93 o                         
 -10   3   1          5.28          3.06         4.32 o                         
  -9   3   1         85.46         88.42         4.28 o                         
  -8   3   1         41.56         38.17         5.06 o                         
  -7   3   1        445.15        421.88         5.89 o                         
  -6   3   1        182.21        177.06         3.70 o                         
  -5   3   1         60.28         66.26         2.47 o                         
  -4   3   1         12.54         15.63         1.77 o                         
  -3   3   1        177.32        190.23         2.88 o                         
  -2   3   1       1936.22       2013.01        19.13 o                         
  -1   3   1         34.94         28.26         0.76 o                         
   0   3   1       1301.47       1341.58        16.52 o                         
   1   3   1       2335.08       2221.68        25.62 o                         
   2   3   1         58.03         44.21         1.35 o                         
   3   3   1        746.11        758.69         9.14 o                         
   4   3   1         21.36         37.78         1.48 o                         
   5   3   1        827.07        762.11         8.98 o                         
   6   3   1        602.72        604.72         7.66 o                         
   7   3   1        404.86        364.17         5.56 o                         
   8   3   1         86.80         83.89         3.49 o                         
   9   3   1          6.85         10.52         3.34 o                         
  10   3   1          0.51          3.95         4.43 o                         
  11   3   1         12.99         14.80         5.49 o                         
  12   3   1         45.91         67.93         8.34 o                         
  13   3   1          0.65         13.23         8.28 o                         
 -12   4   1         57.37         60.74         7.43 o                         
 -11   4   1        230.99        236.24         9.11 o                         
 -10   4   1         43.00         45.89         5.17 o                         
  -9   4   1          8.74          8.70         4.00 o                         
  -8   4   1         25.02         24.97         2.88 o                         
  -7   4   1        255.95        229.09         5.01 o                         
  -6   4   1        149.14        144.37         4.37 o                         
  -5   4   1         13.72          9.44         1.60 o                         
  -4   4   1         29.02         28.84         1.76 o                         
  -3   4   1        201.45        213.15         3.16 o                         
  -2   4   1         37.67         53.46         1.89 o                         
  -1   4   1        619.22        651.72         7.84 o                         
   0   4   1          0.00         -1.06         1.01 o                         
   1   4   1        398.11        319.23         6.05 o                         
   2   4   1        349.79        325.93         5.28 o                         
   3   4   1         99.76        122.99         4.95 o                         
   4   4   1       1159.97       1242.04        13.42 o                         
   5   4   1        120.60        120.78         2.90 o                         
   6   4   1        170.79        157.52         3.90 o                         
   7   4   1         57.04         66.78         3.17 o                         
   8   4   1         87.25         77.42         3.51 o                         
   9   4   1         45.64         45.46         3.88 o                         
  10   4   1        107.85        113.38         6.67 o                         
  11   4   1         55.38         70.08         8.01 o                         
  12   4   1          0.30          2.09         7.83 o                         
 -12   5   1          1.35          0.93         7.54 o                         
 -11   5   1         13.88         29.97         6.31 o                         
 -10   5   1          1.50          6.10         6.06 o                         
  -9   5   1         55.77         71.18         5.00 o                         
  -8   5   1        141.39        132.31         6.64 o                         
  -7   5   1        444.34        432.30         7.14 o                         
  -6   5   1         39.82         42.00         2.15 o                         
  -5   5   1        211.61        212.19         3.76 o                         
  -4   5   1         15.15         19.04         1.41 o                         
  -3   5   1        218.40        207.57         3.18 o                         
  -2   5   1        272.71        288.07         4.70 o                         
  -1   5   1       2058.25       2139.95        22.11 o                         
   0   5   1        415.46        403.21         6.57 o                         
   1   5   1         26.03         23.04         1.66 o                         
   2   5   1        420.94        436.34         5.89 o                         
   3   5   1        130.01        122.94         2.73 o                         
   4   5   1         16.52         12.79         1.63 o                         
   5   5   1        854.76        823.42        10.53 o                         
   6   5   1         68.24         77.48         4.24 o                         
   7   5   1          0.01         -0.21         2.76 o                         
   8   5   1        262.72        227.79         6.35 o                         
   9   5   1          2.67          3.02         3.33 o                         
  10   5   1         30.39         34.48         4.44 o                         
  11   5   1          0.78          2.39         9.22 o                         
  12   5   1          8.90         -0.20         7.61 o                         
 -12   6   1          0.97         -0.48         7.88 o                         
 -11   6   1          0.20          2.51         6.46 o                         
 -10   6   1         20.70         17.52         3.68 o                         
  -9   6   1         38.33         52.24         3.71 o                         
  -8   6   1        301.31        278.45         6.75 o                         
  -7   6   1        138.89        130.22         3.99 o                         
  -6   6   1        277.94        267.39         4.98 o                         
  -5   6   1         10.07          9.73         1.49 o                         
  -4   6   1          2.35          4.24         1.60 o                         
  -3   6   1        190.90        190.28         4.05 o                         
  -2   6   1        806.99        805.07        10.08 o                         
  -1   6   1        289.17        309.87         4.29 o                         
   0   6   1        771.78        756.67        11.09 o                         
   1   6   1         46.61         55.94         3.13 o                         
   2   6   1         14.77         18.41         2.46 o                         
   3   6   1          1.72          3.48         1.59 o                         
   4   6   1        347.21        317.86         4.99 o                         
   5   6   1          6.90          4.88         2.15 o                         
   6   6   1         11.91         10.17         2.91 o                         
   7   6   1        196.63        173.27         5.04 o                         
   8   6   1         15.20          7.40         4.30 o                         
   9   6   1          0.65         -4.84         4.15 o                         
  10   6   1          9.81          2.39         4.73 o                         
  11   6   1         52.36         39.68         5.84 o                         
  12   6   1         30.94         31.00         8.99 o                         
 -11   7   1          1.70          4.99         6.77 o                         
 -10   7   1          0.11          0.66         4.61 o                         
  -9   7   1          5.26          7.77         5.50 o                         
  -8   7   1          5.58          6.93         4.00 o                         
  -7   7   1        194.25        195.94         5.03 o                         
  -6   7   1         24.16         32.90         3.35 o                         
  -5   7   1        524.10        492.30         8.24 o                         
  -4   7   1          8.91          9.56         2.14 o                         
  -3   7   1        116.20        123.49         3.29 o                         
  -2   7   1        334.27        319.42         7.21 o                         
  -1   7   1         93.35        104.03         3.18 o                         
   0   7   1         12.97         11.13         2.46 o                         
   1   7   1        728.03        661.76         9.12 o                         
   2   7   1        211.27        201.71         5.10 o                         
   3   7   1        150.28        153.37         4.02 o                         
   4   7   1        314.35        319.33         6.07 o                         
   5   7   1         93.64         99.19         4.94 o                         
   6   7   1        312.15        289.56         7.69 o                         
   7   7   1         43.00         42.38         7.54 o                         
   8   7   1        167.74        147.86         5.62 o                         
   9   7   1         62.80         70.70         6.06 o                         
  10   7   1          5.45          0.02         7.28 o                         
  11   7   1         11.22         12.84         6.64 o                         
 -11   8   1          6.25          3.58        12.86 o                         
 -10   8   1         12.08         27.06         8.95 o                         
  -9   8   1          6.71          0.95         3.67 o                         
  -8   8   1          2.62          3.74         4.49 o                         
  -7   8   1        160.86        176.20         6.16 o                         
  -6   8   1          0.03          4.19         3.29 o                         
  -5   8   1        222.21        194.67         5.96 o                         
  -4   8   1        194.62        184.46         3.95 o                         
  -3   8   1        317.71        292.64         6.88 o                         
  -2   8   1         38.34         39.14         2.58 o                         
  -1   8   1          4.57          8.67         1.27 o                         
   0   8   1        110.85        113.32         5.05 o                         
   1   8   1        146.75        140.44         4.55 o                         
   2   8   1          5.61          1.99         2.25 o                         
   3   8   1        176.39        174.12         4.63 o                         
   4   8   1        170.96        173.03         5.99 o                         
   5   8   1        122.52        117.52         5.36 o                         
   6   8   1          5.94         10.58         3.71 o                         
   7   8   1          1.83          0.26         6.34 o                         
   8   8   1          0.06         -3.47         3.98 o                         
   9   8   1         10.61         10.00         7.92 o                         
  10   8   1          9.44         25.93         8.11 o                         
  11   8   1          2.15          2.50         7.18 o                         
 -10   9   1          0.85          8.29        11.96 o                         
  -9   9   1          0.08         -7.71        10.36 o                         
  -8   9   1          1.32        -10.37         5.73 o                         
  -7   9   1         12.07          9.93         4.69 o                         
  -6   9   1         24.59         32.45         4.61 o                         
  -5   9   1        110.71        106.24         4.72 o                         
  -4   9   1         47.03         52.62         2.91 o                         
  -3   9   1         89.87        109.42         4.82 o                         
  -2   9   1          4.16          2.12         3.53 o                         
  -1   9   1         29.61         35.69         2.70 o                         
   0   9   1         17.94         15.47         2.66 o                         
   1   9   1          0.45          1.45         2.72 o                         
   2   9   1          1.48          1.87         2.67 o                         
   3   9   1        221.38        208.61         6.36 o                         
   4   9   1         10.70          7.65         4.11 o                         
   5   9   1         62.83         75.90         5.40 o                         
   6   9   1         47.60         41.24         4.61 o                         
   7   9   1         32.26         36.81         5.73 o                         
   8   9   1         26.90         19.38         6.54 o                         
   9   9   1          2.13         -5.54         4.89 o                         
  10   9   1         18.09          9.56         8.02 o                         
  -9  10   1          3.05          1.68        10.60 o                         
  -8  10   1          2.25          6.47         9.75 o                         
  -7  10   1          0.20         -1.83         6.04 o                         
  -6  10   1         11.92         10.45         5.22 o                         
  -5  10   1        126.88        131.55         6.11 o                         
  -4  10   1         10.17          7.88         4.44 o                         
  -3  10   1         18.14         14.03         3.54 o                         
  -2  10   1        177.81        163.93         6.59 o                         
  -1  10   1        335.99        335.97         8.82 o                         
   0  10   1        130.88        120.59         4.08 o                         
   1  10   1         19.91         21.94         3.33 o                         
   2  10   1          1.32          8.58         3.39 o                         
   3  10   1         44.01         43.35         4.57 o                         
   4  10   1         25.20         28.05         4.23 o                         
   5  10   1         31.50         31.70         4.70 o                         
   6  10   1          1.33          3.50         5.58 o                         
   7  10   1          0.12         -8.25         6.02 o                         
   8  10   1          1.39         -1.89         5.41 o                         
   9  10   1          0.67          1.64         8.04 o                         
  -8  11   1         11.71         12.78        11.26 o                         
  -7  11   1          9.23          2.74         8.87 o                         
  -6  11   1         24.21         18.00        11.30 o                         
  -5  11   1          0.36          7.21         6.05 o                         
  -4  11   1          0.09          2.71         4.17 o                         
  -3  11   1          3.05         -5.64         4.29 o                         
  -2  11   1          2.98          3.67         4.27 o                         
  -1  11   1          1.15          0.06         4.38 o                         
   0  11   1         35.21         27.20         3.74 o                         
   1  11   1         11.62          4.15         3.41 o                         
   2  11   1        154.30        156.05         6.26 o                         
   3  11   1          1.67          4.03         4.37 o                         
   4  11   1          0.12          9.52         5.01 o                         
   5  11   1          6.12         11.38         5.45 o                         
   6  11   1         15.28         11.50         6.19 o                         
   7  11   1          4.37          6.82         6.03 o                         
   8  11   1          1.33         10.64         6.51 o                         
  -6  12   1          1.56          3.60         9.66 o                         
  -5  12   1          3.08         14.47        13.70 o                         
  -4  12   1          1.48          6.31         5.41 o                         
  -3  12   1          1.15          0.01         6.00 o                         
  -2  12   1          6.02          7.86         5.41 o                         
  -1  12   1          0.20          4.31         5.54 o                         
   0  12   1          4.80          2.41         2.77 o                         
   1  12   1         20.87         23.40         4.21 o                         
   2  12   1         41.47         38.61         7.10 o                         
   3  12   1         19.46         16.30         5.73 o                         
   4  12   1         11.17         13.97         7.07 o                         
   5  12   1          0.18         -4.07         6.23 o                         
   6  12   1         11.21         12.99         9.82 o                         
  -4  13   1          2.64         -3.45        21.01 o                         
  -3  13   1          2.90          4.05         7.46 o                         
  -2  13   1          4.16         12.29         9.19 o                         
  -1  13   1          0.86         -2.54         7.10 o                         
   0  13   1          0.59         -4.58         7.09 o                         
   1  13   1          0.01          1.08         5.48 o                         
   2  13   1          0.05          7.92         6.29 o                         
   3  13   1          0.37          5.51         7.61 o                         
   4  13   1          3.50         14.23         7.56 o                         
  -4 -12   2          1.81          1.27         6.85 o                         
  -3 -12   2         21.74         19.95         5.48 o                         
  -2 -12   2          0.50         -3.45         4.93 o                         
  -1 -12   2          1.15          4.23         4.86 o                         
   0 -12   2          3.77          5.64         6.37 o                         
   1 -12   2         18.74         14.54         6.83 o                         
   2 -12   2          0.08        -13.75         6.88 o                         
   3 -12   2          9.97          5.75         7.89 o                         
   4 -12   2          4.68         -0.57         8.52 o                         
   5 -12   2          2.70          2.09         9.28 o                         
  -6 -11   2          2.27          7.70         5.95 o                         
  -5 -11   2          3.27          9.56         5.32 o                         
  -4 -11   2          0.00          3.11         5.08 o                         
  -3 -11   2         17.59         12.88         5.69 o                         
  -2 -11   2         22.91         16.24         7.28 o                         
  -1 -11   2          6.81          8.83         3.97 o                         
   0 -11   2          9.01         15.05         4.06 o                         
   1 -11   2          0.01          5.00         5.21 o                         
   2 -11   2          5.17          8.97         8.25 o                         
   3 -11   2          0.52          0.20         6.91 o                         
   4 -11   2          0.02         -1.48         5.73 o                         
   5 -11   2          0.06          4.74         8.53 o                         
   6 -11   2          2.04         -8.03         8.63 o                         
   7 -11   2         47.64         60.64        15.27 o                         
  -8 -10   2         61.61         74.22         7.56 o                         
  -7 -10   2          4.25          1.00         6.40 o                         
  -6 -10   2          0.95          8.22         5.48 o                         
  -5 -10   2          9.20         18.68         5.13 o                         
  -4 -10   2          0.77         -6.53         4.30 o                         
  -3 -10   2          0.06          3.24         5.44 o                         
  -2 -10   2         47.35         42.79         3.97 o                         
  -1 -10   2         14.17         11.70         3.37 o                         
   0 -10   2          5.49          6.32         2.88 o                         
   1 -10   2         93.75         78.52         4.98 o                         
   2 -10   2         19.79         16.38         4.52 o                         
   3 -10   2         14.42         20.14         4.40 o                         
   4 -10   2          0.13          0.02         4.24 o                         
   5 -10   2          5.21         -3.68         6.19 o                         
   6 -10   2         15.40          4.57         8.35 o                         
   7 -10   2          2.01         -5.64         8.18 o                         
   8 -10   2          2.59          2.37         8.87 o                         
  -9  -9   2          0.28          4.09         6.11 o                         
  -8  -9   2         47.85         46.70         6.31 o                         
  -7  -9   2          2.96          4.02         5.54 o                         
  -6  -9   2         62.93         81.95         7.11 o                         
  -5  -9   2          7.91          8.50         4.10 o                         
  -4  -9   2          2.77         -2.89         3.30 o                         
  -3  -9   2         29.29         31.85         4.28 o                         
  -2  -9   2          3.63          0.63         3.22 o                         
  -1  -9   2          7.39          1.58         3.42 o                         
   0  -9   2         98.93         85.57         3.78 o                         
   1  -9   2          0.37          0.35         3.23 o                         
   2  -9   2        143.58        133.89         5.55 o                         
   3  -9   2        121.61        110.49         5.67 o                         
   4  -9   2          2.89          4.07         3.48 o                         
   5  -9   2          6.53          8.87         4.52 o                         
   6  -9   2         15.02         14.62         4.84 o                         
   7  -9   2         10.05         12.99         5.84 o                         
   8  -9   2          0.02          5.38         7.33 o                         
   9  -9   2         19.75         26.60         7.92 o                         
 -10  -8   2          0.01         15.70         7.35 o                         
  -9  -8   2         21.47         11.17         7.71 o                         
  -8  -8   2          0.05         -2.02         5.03 o                         
  -7  -8   2         33.54         46.29         4.60 o                         
  -6  -8   2        111.06        112.39         6.48 o                         
  -5  -8   2          5.89         11.40         3.31 o                         
  -4  -8   2         36.35         36.00         4.44 o                         
  -3  -8   2         50.20         51.22         3.46 o                         
  -2  -8   2        474.04        423.90         8.04 o                         
  -1  -8   2        105.70        100.91         3.87 o                         
   0  -8   2         15.82         18.02         2.80 o                         
   1  -8   2          0.51         -1.90         2.16 o                         
   2  -8   2        158.76        138.37         3.61 o                         
   3  -8   2        142.49        139.96         4.28 o                         
   4  -8   2         10.31          5.28         2.56 o                         
   5  -8   2          3.39         -5.66         3.39 o                         
   6  -8   2        162.04        147.28         6.57 o                         
   7  -8   2          0.44          1.58         5.32 o                         
   8  -8   2         18.23         36.09         5.47 o                         
   9  -8   2          0.78          5.14         6.75 o                         
  10  -8   2          8.22         15.32         7.29 o                         
 -10  -7   2          6.90         15.72         8.57 o                         
  -9  -7   2          1.87          3.60         6.79 o                         
  -8  -7   2          1.72          1.80         5.76 o                         
  -7  -7   2          0.07         -3.30         4.00 o                         
  -6  -7   2          5.83          6.75         3.11 o                         
  -5  -7   2        140.69        136.80         5.28 o                         
  -4  -7   2          7.96          4.39         2.26 o                         
  -3  -7   2        215.06        188.87         4.46 o                         
  -2  -7   2         95.75        107.96         4.65 o                         
  -1  -7   2          2.15          1.90         2.06 o                         
   0  -7   2         12.38          9.54         1.65 o                         
   1  -7   2         46.69         47.39         2.21 o                         
   2  -7   2         20.33         21.16         1.51 o                         
   3  -7   2         13.58         12.17         1.91 o                         
   4  -7   2          9.55         15.96         2.16 o                         
   5  -7   2        105.97         99.55         4.05 o                         
   6  -7   2        160.19        133.03         4.99 o                         
   7  -7   2          9.47          3.38         4.00 o                         
   8  -7   2          2.77          0.07         3.28 o                         
   9  -7   2          0.02         -3.27         3.92 o                         
  10  -7   2          0.03          3.30         4.95 o                         
  11  -7   2          3.96         14.82         7.63 o                         
 -11  -6   2          0.57         10.11        10.83 o                         
 -10  -6   2          4.96         13.74         6.59 o                         
  -9  -6   2         12.26         20.80         4.32 o                         
  -8  -6   2         26.13         13.88         3.84 o                         
  -7  -6   2         31.59         37.72         5.33 o                         
  -6  -6   2        118.19        112.18         6.54 o                         
  -5  -6   2        142.23        147.62         5.08 o                         
  -4  -6   2          0.02         -1.33         1.74 o                         
  -3  -6   2          3.84          2.26         1.78 o                         
  -2  -6   2        883.88        859.39        11.42 o                         
  -1  -6   2        174.94        173.05         4.06 o                         
   0  -6   2         44.48         51.97         1.96 o                         
   1  -6   2         38.97         42.54         2.41 o                         
   2  -6   2          2.69          6.40         1.39 o                         
   3  -6   2         28.22         38.30         1.93 o                         
   4  -6   2         83.32         85.77         2.60 o                         
   5  -6   2         57.81         61.53         2.48 o                         
   6  -6   2          7.47          4.83         3.07 o                         
   7  -6   2         76.12         78.09         3.69 o                         
   8  -6   2         48.29         53.63         4.21 o                         
   9  -6   2          2.90          4.88         3.97 o                         
  10  -6   2         12.52         20.28         4.31 o                         
  11  -6   2          5.94          6.81         8.82 o                         
 -11  -5   2         14.71         30.72         7.83 o                         
 -10  -5   2        133.82        133.18         6.19 o                         
  -9  -5   2         38.69         34.44         3.90 o                         
  -8  -5   2          4.17         -6.12         3.12 o                         
  -7  -5   2          0.20         -2.40         2.31 o                         
  -6  -5   2         14.98         18.85         2.47 o                         
  -5  -5   2         47.07         43.38         3.06 o                         
  -4  -5   2         20.39         25.55         2.08 o                         
  -3  -5   2          9.83          8.91         1.83 o                         
  -2  -5   2         11.18          8.10         1.40 o                         
  -1  -5   2         72.11         65.69         2.22 o                         
   0  -5   2        433.11        413.20         5.27 o                         
   1  -5   2        307.57        354.15         5.02 o                         
   2  -5   2        104.59        121.15         2.36 o                         
   3  -5   2        169.53        174.48         2.82 o                         
   4  -5   2        148.97        133.66         3.02 o                         
   5  -5   2         26.18         27.18         1.93 o                         
   6  -5   2         68.71         76.77         2.97 o                         
   7  -5   2          7.25          8.23         2.37 o                         
   8  -5   2          3.48         -1.38         2.72 o                         
   9  -5   2          4.57          1.10         3.09 o                         
  10  -5   2          1.04          9.28         6.05 o                         
  11  -5   2          0.26         -5.02         4.66 o                         
  12  -5   2          7.78         -5.19         7.90 o                         
 -12  -4   2          3.00          9.43        11.35 o                         
 -11  -4   2          0.05          1.94         6.54 o                         
 -10  -4   2         98.32         87.13         6.12 o                         
  -9  -4   2         85.64         78.13         4.07 o                         
  -8  -4   2          2.12         -1.32         2.59 o                         
  -7  -4   2         34.96         41.49         2.68 o                         
  -6  -4   2         41.01         32.29         2.17 o                         
  -5  -4   2        628.35        628.20         8.28 o                         
  -4  -4   2        121.38        121.26         3.79 o                         
  -3  -4   2          3.90          8.98         1.26 o                         
  -2  -4   2        205.35        216.02         4.06 o                         
  -1  -4   2        340.62        354.08         4.85 o                         
   0  -4   2        538.62        502.64         6.27 o                         
   1  -4   2        473.02        472.91         6.43 o                         
   2  -4   2        434.11        466.32         5.27 o                         
   3  -4   2         18.14         23.19         1.29 o                         
   4  -4   2         25.29         21.95         1.64 o                         
   5  -4   2        117.12        132.36         3.32 o                         
   6  -4   2          1.74          1.32         2.45 o                         
   7  -4   2          1.58          4.33         2.62 o                         
   8  -4   2         95.00         88.68         4.28 o                         
   9  -4   2         34.50         31.03         3.23 o                         
  10  -4   2          6.32         -2.48         3.01 o                         
  11  -4   2          7.55          8.42         3.81 o                         
  12  -4   2          0.00          1.35         7.23 o                         
 -12  -3   2         13.92         13.07         8.79 o                         
 -11  -3   2         94.82        125.29        10.66 o                         
 -10  -3   2          2.98          0.46         4.58 o                         
  -9  -3   2          5.48          4.26         3.62 o                         
  -8  -3   2        134.44        135.93         4.64 o                         
  -7  -3   2        363.23        368.36         6.11 o                         
  -6  -3   2       1083.71       1101.38        13.71 o                         
  -5  -3   2         15.05         18.56         1.97 o                         
  -4  -3   2         69.86         90.43         2.19 o                         
  -3  -3   2        256.34        302.05         4.75 o                         
  -2  -3   2         12.49         16.26         1.14 o                         
  -1  -3   2         62.12         77.04         1.72 o                         
   0  -3   2         15.98         22.19         1.07 o                         
   1  -3   2          8.25          9.48         0.83 o                         
   2  -3   2        730.29        735.23         7.97 o                         
   3  -3   2        552.73        536.40         6.08 o                         
   4  -3   2        730.81        865.21         9.94 o                         
   5  -3   2        370.50        403.02         5.45 o                         
   6  -3   2         41.66         53.14         2.00 o                         
   7  -3   2         77.36         81.13         2.63 o                         
   8  -3   2         85.77         86.19         5.41 o                         
   9  -3   2         61.76         53.95         4.02 o                         
  10  -3   2         17.94         11.10         3.02 o                         
  11  -3   2          1.13          3.29         3.75 o                         
  12  -3   2         17.29         10.21         5.11 o                         
  13  -3   2          3.35          4.87         7.23 o                         
 -12  -2   2          0.21          0.41         7.27 o                         
 -11  -2   2          8.73          3.30         4.93 o                         
 -10  -2   2          1.19         -1.03         3.96 o                         
  -9  -2   2          0.58          6.05         3.11 o                         
  -8  -2   2          7.14          4.73         2.59 o                         
  -7  -2   2        164.44        151.93         3.43 o                         
  -6  -2   2        418.59        431.00         6.67 o                         
  -5  -2   2          6.30          6.85         1.06 o                         
  -4  -2   2        171.64        146.47         2.71 o                         
  -3  -2   2        132.57        126.37         2.60 o                         
  -2  -2   2        249.41        261.27         3.50 o                         
  -1  -2   2        532.13        487.42         5.76 o                         
   0  -2   2       2559.61       2572.25        25.83 o                         
   1  -2   2         49.01         53.99         1.16 o                         
   2  -2   2       1441.42       1463.35        14.45 o                         
   3  -2   2         89.81        113.83         1.76 o                         
   4  -2   2        260.77        277.65         3.89 o                         
   5  -2   2        896.52        947.51        10.81 o                         
   6  -2   2        254.89        252.05         4.47 o                         
   7  -2   2          7.59          8.25         2.18 o                         
   8  -2   2        177.87        155.85         5.13 o                         
   9  -2   2          0.09          0.11         2.55 o                         
  10  -2   2         11.85          4.91         3.02 o                         
  11  -2   2         36.03         38.13         4.92 o                         
  12  -2   2          2.55         -0.16         5.03 o                         
  13  -2   2          4.42          3.25        10.96 o                         
 -13  -1   2         10.33         21.71         9.73 o                         
 -12  -1   2         10.48         10.31         6.42 o                         
 -11  -1   2          4.98          1.10         4.61 o                         
 -10  -1   2          5.75         11.02         3.71 o                         
  -9  -1   2         26.46         29.90         2.97 o                         
  -8  -1   2        494.63        432.80         6.55 o                         
  -7  -1   2         47.27         47.25         2.38 o                         
  -6  -1   2         47.13         42.51         2.67 o                         
  -5  -1   2       2025.75       2123.59        23.58 o                         
  -4  -1   2         63.81         63.75         1.67 o                         
  -3  -1   2       2737.17       2797.44        30.41 o                         
  -2  -1   2       1107.53       1213.59        14.79 o                         
  -1  -1   2        400.57        411.75         4.81 o                         
   0  -1   2         46.81         33.85         0.72 o                         
   1  -1   2          0.55          5.64         0.49 o                         
   2  -1   2          0.82          1.51         0.47 o                         
   3  -1   2        636.98        668.97         6.91 o                         
   4  -1   2       3154.68       3335.08        35.05 o                         
   5  -1   2         68.13         78.08         2.06 o                         
   6  -1   2         20.30         32.22         1.82 o                         
   7  -1   2          0.37          2.47         1.55 o                         
   8  -1   2         17.09         12.64         2.32 o                         
   9  -1   2          0.24         -1.09         3.37 o                         
  10  -1   2          1.90          5.32         3.07 o                         
  11  -1   2         26.30         37.97         6.03 o                         
  12  -1   2         10.58         11.43         5.17 o                         
  13  -1   2          3.76          1.44         8.68 o                         
 -13   0   2         21.08         27.76         8.13 o                         
 -12   0   2          4.66         -0.90         6.77 o                         
 -11   0   2         10.84         14.47         3.51 o                         
 -10   0   2          6.34          7.24         2.91 o                         
  -9   0   2         56.77         54.84         3.73 o                         
  -8   0   2          7.34          6.38         2.20 o                         
  -7   0   2        263.10        251.17         4.02 o                         
  -6   0   2         41.73         55.66         2.62 o                         
  -5   0   2         98.59        100.19         2.13 o                         
  -4   0   2        596.91        619.51         7.26 o                         
  -3   0   2        410.87        509.46         6.28 o                         
  -2   0   2        966.26       1100.98        11.68 o                         
  -1   0   2        216.89        247.40         2.82 o                         
   0   0   2       3671.49       3382.21        36.32 o                         
   1   0   2       2233.75       2175.09        22.61 o                         
   2   0   2          0.41          1.09         0.40 o                         
   3   0   2       5955.43       5974.82        57.48 o                         
   4   0   2         78.32         94.08         2.25 o                         
   5   0   2         77.51         73.59         2.35 o                         
   6   0   2        102.79        112.00         2.52 o                         
   7   0   2        192.56        181.84         3.71 o                         
   8   0   2         49.11         62.57         2.61 o                         
   9   0   2        271.42        259.56         6.44 o                         
  10   0   2          2.59          7.75         3.77 o                         
  11   0   2         11.89         12.23         4.84 o                         
  12   0   2         67.78         68.39         7.33 o                         
  13   0   2          2.40          3.08         8.01 o                         
 -13   1   2          0.11          3.89        13.73 o                         
 -12   1   2          0.13          2.02         6.05 o                         
 -11   1   2         19.40         22.45         4.48 o                         
 -10   1   2         51.67         59.94         3.58 o                         
  -9   1   2          0.26         -3.20         2.40 o                         
  -8   1   2         20.16         20.62         2.34 o                         
  -7   1   2        170.23        149.46         3.67 o                         
  -6   1   2         71.51         65.22         2.25 o                         
  -5   1   2        932.33        941.95        11.10 o                         
  -4   1   2       1664.11       1713.13        19.07 o                         
  -3   1   2        730.18        702.32         8.10 o                         
  -2   1   2          7.61         17.17         0.55 o                         
  -1   1   2       3204.05       2989.69        30.89 o                         
   0   1   2      16574.02      14751.60       386.46 o                         
   1   1   2       2798.28       2856.05        30.92 o                         
   2   1   2       1093.87       1090.31        12.15 o                         
   3   1   2       1257.95       1169.37        12.12 o                         
   4   1   2        797.69        859.79        11.32 o                         
   5   1   2        282.50        270.90         3.80 o                         
   6   1   2        277.87        296.99         4.77 o                         
   7   1   2         12.82         13.47         1.93 o                         
   8   1   2        113.95        127.61         3.78 o                         
   9   1   2        427.48        371.51         7.77 o                         
  10   1   2         20.87         18.17         4.99 o                         
  11   1   2          0.21          0.42         5.03 o                         
  12   1   2          2.21          8.16         6.47 o                         
  13   1   2         68.19         79.73        10.27 o                         
 -13   2   2         22.06         11.89         9.24 o                         
 -12   2   2         75.51         80.47         6.33 o                         
 -11   2   2         24.03         38.80         4.08 o                         
 -10   2   2          1.13          3.78         2.98 o                         
  -9   2   2         24.95         24.02         2.41 o                         
  -8   2   2         29.69         31.24         2.23 o                         
  -7   2   2         14.61         16.91         1.67 o                         
  -6   2   2         98.70         99.22         4.50 o                         
  -5   2   2        364.83        350.19         4.64 o                         
  -4   2   2         87.90         71.72         1.69 o                         
  -3   2   2        229.95        235.89         3.03 o                         
  -2   2   2        295.41        291.23         3.33 o                         
  -1   2   2       1317.29       1355.54        13.91 o                         
   0   2   2      11363.72      11194.37       115.16 o                         
   1   2   2       1985.74       2080.52        21.91 o                         
   2   2   2        359.54        357.43         4.73 o                         
   3   2   2       1774.43       1670.93        18.75 o                         
   4   2   2          7.30         12.33         1.37 o                         
   5   2   2       3386.03       3417.29        37.57 o                         
   6   2   2         52.45         62.06         2.27 o                         
   7   2   2         12.90         19.73         2.30 o                         
   8   2   2        898.36        818.59        10.53 o                         
   9   2   2        326.36        287.54         6.97 o                         
  10   2   2        111.90        137.13         6.14 o                         
  11   2   2         80.33         88.35         7.15 o                         
  12   2   2         59.02         57.66         8.50 o                         
  13   2   2         10.37         21.73         8.64 o                         
 -13   3   2         31.93         44.72         9.40 o                         
 -12   3   2          6.91          7.90         5.27 o                         
 -11   3   2          2.33          5.26         3.98 o                         
 -10   3   2          2.68          5.79         2.58 o                         
  -9   3   2         93.27        102.81         5.55 o                         
  -8   3   2        188.09        181.91         5.11 o                         
  -7   3   2         53.23         49.87         2.94 o                         
  -6   3   2         46.15         46.69         2.43 o                         
  -5   3   2        380.35        376.25         5.01 o                         
  -4   3   2         17.60         27.08         1.61 o                         
  -3   3   2        233.60        230.74         3.49 o                         
  -2   3   2       1463.69       1393.38        14.93 o                         
  -1   3   2       1337.04       1255.49        13.47 o                         
   0   3   2       7762.64       7750.93        87.09 o                         
   1   3   2        279.30        250.76         3.36 o                         
   2   3   2        398.37        388.25         5.37 o                         
   3   3   2          4.32          2.51         1.05 o                         
   4   3   2        432.86        387.86         5.39 o                         
   5   3   2       2527.59       2463.34        27.70 o                         
   6   3   2          0.41          1.80         1.65 o                         
   7   3   2         37.13         47.97         2.40 o                         
   8   3   2         47.96         49.38         2.34 o                         
   9   3   2          4.81         10.57         3.56 o                         
  10   3   2          1.37         -5.87         4.28 o                         
  11   3   2         12.59         10.10         5.72 o                         
  12   3   2         12.96         15.82         8.24 o                         
  13   3   2          0.03          0.37         8.78 o                         
 -12   4   2         24.24         26.21         6.99 o                         
 -11   4   2          6.32          7.19         5.64 o                         
 -10   4   2         35.79         45.63         4.89 o                         
  -9   4   2        112.29        129.46         5.49 o                         
  -8   4   2         65.59         63.95         3.64 o                         
  -7   4   2        112.23        118.35         5.86 o                         
  -6   4   2         77.97         84.69         2.84 o                         
  -5   4   2         11.47         11.94         2.29 o                         
  -4   4   2        135.64        119.42         2.55 o                         
  -3   4   2        104.00        104.07         2.29 o                         
  -2   4   2          0.22          0.35         0.81 o                         
  -1   4   2        745.73        760.02        10.21 o                         
   0   4   2        882.61       1072.32        13.52 o                         
   1   4   2         89.88         75.02         2.30 o                         
   2   4   2          8.86         12.94         1.40 o                         
   3   4   2       1498.87       1550.82        17.77 o                         
   4   4   2        182.45        165.76         3.38 o                         
   5   4   2        579.27        497.28         6.94 o                         
   6   4   2         20.21         16.86         2.27 o                         
   7   4   2        279.19        259.11         4.99 o                         
   8   4   2        158.06        155.96         5.03 o                         
   9   4   2         30.89         31.82         2.71 o                         
  10   4   2         13.85         14.48         4.48 o                         
  11   4   2          4.54          4.24         5.28 o                         
  12   4   2         13.41         10.31         8.21 o                         
  13   4   2          6.15         24.10        11.06 o                         
 -12   5   2          1.53         -0.35        11.49 o                         
 -11   5   2          1.12          4.08         7.46 o                         
 -10   5   2          8.91         15.07         4.74 o                         
  -9   5   2        268.90        255.38         7.27 o                         
  -8   5   2         43.91         43.36         2.88 o                         
  -7   5   2          4.98          4.87         1.97 o                         
  -6   5   2          3.69          4.89         2.50 o                         
  -5   5   2        132.80        127.63         5.61 o                         
  -4   5   2        174.86        159.41         2.84 o                         
  -3   5   2          4.58          9.13         1.53 o                         
  -2   5   2         27.83         21.93         1.48 o                         
  -1   5   2        735.51        780.35         9.48 o                         
   0   5   2        514.78        554.21         9.83 o                         
   1   5   2       2344.39       2236.51        24.14 o                         
   2   5   2       1005.71        947.90        13.37 o                         
   3   5   2        597.37        562.65         7.98 o                         
   4   5   2        400.47        382.96         5.57 o                         
   5   5   2         50.81         47.93         2.12 o                         
   6   5   2        113.44        106.85         4.07 o                         
   7   5   2        972.02        879.47        11.03 o                         
   8   5   2          2.75          2.51         3.15 o                         
   9   5   2          2.24          9.04         3.77 o                         
  10   5   2          0.78          2.47         4.28 o                         
  11   5   2         10.61         26.20         8.12 o                         
  12   5   2          1.59         -3.47         8.20 o                         
 -12   6   2          4.56          8.08        11.76 o                         
 -11   6   2          0.88          5.55         6.54 o                         
 -10   6   2          2.26          2.62         3.59 o                         
  -9   6   2        115.59        117.69         4.93 o                         
  -8   6   2          0.13          4.25         3.24 o                         
  -7   6   2        105.00        102.92         4.39 o                         
  -6   6   2        264.25        239.42         7.56 o                         
  -5   6   2         21.58         20.60         2.05 o                         
  -4   6   2        278.88        270.60         5.60 o                         
  -3   6   2         88.31         94.40         2.82 o                         
  -2   6   2          4.68          2.41         1.17 o                         
  -1   6   2         77.41         93.88         2.59 o                         
   0   6   2        952.90       1033.11        14.75 o                         
   1   6   2          0.01          0.45         1.48 o                         
   2   6   2         39.02         52.17         2.40 o                         
   3   6   2         57.04         71.21         2.81 o                         
   4   6   2        135.46        141.60         3.52 o                         
   5   6   2        123.80        136.78         5.14 o                         
   6   6   2        358.18        358.57         6.37 o                         
   7   6   2         49.36         49.22         3.37 o                         
   8   6   2         19.86         25.42         4.07 o                         
   9   6   2        118.30        122.65         5.89 o                         
  10   6   2          1.54          1.65         4.77 o                         
  11   6   2         13.26         13.41         5.58 o                         
  12   6   2         10.98         25.00        10.02 o                         
 -11   7   2         11.32         12.39         6.44 o                         
 -10   7   2          1.00         -1.82         4.54 o                         
  -9   7   2         10.86         15.27         4.17 o                         
  -8   7   2         24.64         29.20         4.43 o                         
  -7   7   2          8.72          3.47         2.48 o                         
  -6   7   2        496.01        442.84         7.35 o                         
  -5   7   2          3.35          8.13         1.89 o                         
  -4   7   2        114.27        118.77         4.82 o                         
  -3   7   2          9.20         10.86         1.96 o                         
  -2   7   2        397.14        368.53         6.45 o                         
  -1   7   2         29.96         29.57         1.56 o                         
   0   7   2        195.18        203.88         5.38 o                         
   1   7   2         55.02         54.93         2.45 o                         
   2   7   2          0.02         -2.26         2.02 o                         
   3   7   2          9.06          8.32         2.18 o                         
   4   7   2         13.72         17.13         2.29 o                         
   5   7   2        865.29        749.23        10.03 o                         
   6   7   2        252.68        254.69         6.77 o                         
   7   7   2         45.76         43.12         4.05 o                         
   8   7   2         38.26         29.42         2.95 o                         
   9   7   2         71.17         64.46         8.05 o                         
  10   7   2         41.13         57.71         8.16 o                         
  11   7   2          1.62          0.16         7.44 o                         
 -11   8   2          9.57          6.37        11.04 o                         
 -10   8   2          1.52          4.25         7.84 o                         
  -9   8   2          2.40          3.59         6.09 o                         
  -8   8   2          0.08          0.60         3.20 o                         
  -7   8   2          6.39          0.73         4.07 o                         
  -6   8   2         94.37         88.73         5.59 o                         
  -5   8   2         27.32         28.94         3.39 o                         
  -4   8   2        148.96        142.91         6.11 o                         
  -3   8   2        305.52        277.00         5.04 o                         
  -2   8   2       1111.51       1071.28        13.48 o                         
  -1   8   2         18.25         18.41         2.04 o                         
   0   8   2          9.75         10.87         2.65 o                         
   1   8   2         71.57         77.66         4.32 o                         
   2   8   2          9.59         11.82         2.41 o                         
   3   8   2         12.99         25.12         2.92 o                         
   4   8   2         10.57         13.96         2.86 o                         
   5   8   2        132.35        114.66         4.36 o                         
   6   8   2          1.01         -3.06         3.69 o                         
   7   8   2        192.39        184.43         8.00 o                         
   8   8   2          1.87          3.89         5.12 o                         
   9   8   2         31.20         30.16         7.17 o                         
  10   8   2          0.12         -7.39         7.44 o                         
  11   8   2         52.18         51.38         8.08 o                         
 -10   9   2         14.00         21.36        11.43 o                         
  -9   9   2          0.05          2.44         8.39 o                         
  -8   9   2         28.29         25.10         5.97 o                         
  -7   9   2          4.48         11.51         4.81 o                         
  -6   9   2         55.57         53.75         4.70 o                         
  -5   9   2          4.87         18.50         6.99 o                         
  -4   9   2        196.38        189.25         4.91 o                         
  -3   9   2          6.36         15.70         2.96 o                         
  -2   9   2         69.41         79.61         4.20 o                         
  -1   9   2         31.31         31.16         1.81 o                         
   0   9   2          2.28          5.39         3.05 o                         
   1   9   2          0.00         -1.38         3.90 o                         
   2   9   2         32.46         24.66         3.17 o                         
   3   9   2          4.74          5.95         2.97 o                         
   4   9   2          1.40          5.37         3.32 o                         
   5   9   2          4.17          1.07         3.97 o                         
   6   9   2         64.13         64.83         5.27 o                         
   7   9   2         47.60         44.57         5.18 o                         
   8   9   2         13.94         14.69         4.64 o                         
   9   9   2          7.13          6.48         4.67 o                         
  10   9   2         33.97         53.46         9.51 o                         
  -9  10   2          1.07         -3.76        22.09 o                         
  -8  10   2          3.43         14.45         9.34 o                         
  -7  10   2          0.32          1.92         6.64 o                         
  -6  10   2          1.97         -0.31         5.15 o                         
  -5  10   2         13.16         21.08         4.71 o                         
  -4  10   2         13.74         12.79         3.31 o                         
  -3  10   2        109.00        103.24         4.61 o                         
  -2  10   2         65.30         64.54         3.67 o                         
  -1  10   2         50.09         50.21         3.17 o                         
   0  10   2        361.13        355.38         6.01 o                         
   1  10   2         43.67         54.66         3.63 o                         
   2  10   2          1.43          6.11         3.55 o                         
   3  10   2         69.37         67.26         5.85 o                         
   4  10   2         11.33         14.41         4.34 o                         
   5  10   2          6.25          2.79         4.97 o                         
   6  10   2         24.92         30.29         5.44 o                         
   7  10   2         16.45         17.19         5.62 o                         
   8  10   2          0.99          9.27         5.70 o                         
   9  10   2          2.90          4.15         8.60 o                         
  -8  11   2          3.22          6.60        11.54 o                         
  -7  11   2          0.34          0.09         9.41 o                         
  -6  11   2         20.90         16.51         8.20 o                         
  -5  11   2          8.05         15.64         6.01 o                         
  -4  11   2          1.48         -3.98         4.51 o                         
  -3  11   2         21.00         25.87         4.66 o                         
  -2  11   2          0.96          6.67         4.48 o                         
  -1  11   2         12.16         12.41         3.79 o                         
   0  11   2          1.05          2.59         2.72 o                         
   1  11   2         62.53         61.03         4.08 o                         
   2  11   2          0.97         -0.35         4.36 o                         
   3  11   2         31.78         39.14         5.03 o                         
   4  11   2          1.00          5.24         5.06 o                         
   5  11   2          2.24         -4.70         5.37 o                         
   6  11   2         19.74         15.54         8.76 o                         
   7  11   2          0.85          4.73         8.33 o                         
   8  11   2          1.51         11.66         6.30 o                         
  -7  12   2          4.64         14.70        12.38 o                         
  -6  12   2          4.16         21.39        10.32 o                         
  -5  12   2          0.04          1.72        13.02 o                         
  -4  12   2          0.19         -6.17         6.17 o                         
  -3  12   2         15.61          9.34         6.51 o                         
  -2  12   2         23.91         16.34         5.97 o                         
  -1  12   2          0.69          1.53         5.80 o                         
   0  12   2         20.32         16.67         2.94 o                         
   1  12   2          0.33          0.13         3.27 o                         
   2  12   2          0.29         12.41         4.43 o                         
   3  12   2         89.09         95.17         8.23 o                         
   4  12   2          1.23         -5.92         5.61 o                         
   5  12   2         27.69         28.41         6.63 o                         
   6  12   2         12.08         14.88         6.94 o                         
   7  12   2          0.74          0.14         7.06 o                         
  -5  13   2          3.55         -6.04        11.46 o                         
  -4  13   2          1.37          8.37        16.55 o                         
  -3  13   2          7.97          9.14         8.51 o                         
  -2  13   2         30.24         38.60         8.07 o                         
  -1  13   2          0.49          1.37         9.35 o                         
   0  13   2          0.15          1.40         6.64 o                         
   1  13   2          2.50          8.05         5.04 o                         
   2  13   2         90.69         85.61         7.10 o                         
   3  13   2         15.94         15.62         7.38 o                         
   4  13   2         19.79          9.28         7.11 o                         
   5  13   2         11.76         17.54        10.85 o                         
  -1  14   2          0.07        -11.29         8.84 o                         
   0  14   2          9.91          2.73         9.62 o                         
   1  14   2          7.22         10.82         7.07 o                         
  -3 -12   3          5.56          9.94         5.99 o                         
  -2 -12   3          0.74          5.81         5.41 o                         
  -1 -12   3          0.04          2.81         6.27 o                         
   0 -12   3          0.46         -9.65        10.21 o                         
   1 -12   3          3.41          6.89         7.40 o                         
   2 -12   3         23.87         27.12        11.80 o                         
   3 -12   3          6.69          4.00         7.42 o                         
   4 -12   3          2.22          9.56         7.61 o                         
  -5 -11   3         34.48         53.16         6.30 o                         
  -4 -11   3          0.01          2.85         4.90 o                         
  -3 -11   3         16.10         19.45         5.87 o                         
  -2 -11   3          4.54          7.64         4.82 o                         
  -1 -11   3          1.65         -1.78         4.74 o                         
   0 -11   3          0.84          6.23         5.58 o                         
   1 -11   3          0.53         -7.64         7.72 o                         
   2 -11   3         10.69         24.15         7.08 o                         
   3 -11   3          2.26          0.18         6.46 o                         
   4 -11   3          2.49          1.26         6.20 o                         
   5 -11   3          4.76         26.41        11.12 o                         
   6 -11   3          0.03          0.81         8.79 o                         
  -7 -10   3          0.08         -3.14         7.33 o                         
  -6 -10   3         51.49         62.75         6.32 o                         
  -5 -10   3          4.10          8.80         4.79 o                         
  -4 -10   3          0.96          6.35         5.52 o                         
  -3 -10   3          4.83          9.90         3.83 o                         
  -2 -10   3         42.07         46.91         4.10 o                         
  -1 -10   3          1.15         -0.14         4.24 o                         
   0 -10   3          5.35         11.25         3.28 o                         
   1 -10   3          7.04          2.35         4.09 o                         
   2 -10   3         34.02         36.35         5.30 o                         
   3 -10   3         25.39         22.98         7.85 o                         
   4 -10   3          0.12         -4.28         4.74 o                         
   5 -10   3          9.55         25.04         8.76 o                         
   6 -10   3          8.50          5.43         7.67 o                         
   7 -10   3          1.02         11.08        10.77 o                         
   8 -10   3          0.56         11.29         8.84 o                         
  -8  -9   3          2.41          9.77         7.70 o                         
  -7  -9   3         45.92         60.40         5.99 o                         
  -6  -9   3         60.87         68.47         8.11 o                         
  -5  -9   3          0.53          9.72         4.08 o                         
  -4  -9   3          1.81          9.94         3.76 o                         
  -3  -9   3         59.75         64.25         4.28 o                         
  -2  -9   3         54.55         63.68         4.94 o                         
  -1  -9   3          3.22          3.32         2.91 o                         
   0  -9   3         14.73         20.27         2.91 o                         
   1  -9   3        116.21        125.63         8.90 o                         
   2  -9   3         20.33         20.16         4.13 o                         
   3  -9   3         20.16         28.79         3.99 o                         
   4  -9   3         15.09         19.64         4.04 o                         
   5  -9   3          4.09          4.72         5.67 o                         
   6  -9   3          1.43          5.29         5.93 o                         
   7  -9   3          0.11         11.12         9.91 o                         
   8  -9   3          1.17         -3.74         7.29 o                         
   9  -9   3          4.74         11.28         8.48 o                         
  -9  -8   3          2.06          6.95         7.49 o                         
  -8  -8   3         18.68         21.21         5.57 o                         
  -7  -8   3         28.11         33.43         4.71 o                         
  -6  -8   3          0.41          1.24         3.98 o                         
  -5  -8   3          1.55          2.48         3.35 o                         
  -4  -8   3         80.93         72.20         4.52 o                         
  -3  -8   3         65.95         71.17         5.31 o                         
  -2  -8   3          0.02          0.17         2.50 o                         
  -1  -8   3          3.84          3.95         2.92 o                         
   0  -8   3         95.42         93.92         4.70 o                         
   1  -8   3          3.13          0.30         4.07 o                         
   2  -8   3        119.04        103.74         5.22 o                         
   3  -8   3         13.64         11.47         3.45 o                         
   4  -8   3        136.80        124.33         6.45 o                         
   5  -8   3          0.58         -5.91         3.05 o                         
   6  -8   3          6.92          0.84         4.81 o                         
   7  -8   3          0.99          5.90         4.62 o                         
   8  -8   3          2.48         -4.21         6.48 o                         
   9  -8   3         12.95         16.65         7.51 o                         
  10  -8   3          0.21        -15.81         8.66 o                         
 -10  -7   3          0.22          0.39         6.79 o                         
  -9  -7   3          0.36          3.95         6.08 o                         
  -8  -7   3          1.49          0.20         4.03 o                         
  -7  -7   3         33.04         39.55         5.41 o                         
  -6  -7   3          0.39         -3.17         3.13 o                         
  -5  -7   3        204.74        216.81         6.66 o                         
  -4  -7   3         88.17         75.83         3.79 o                         
  -3  -7   3        189.22        178.55         4.96 o                         
  -2  -7   3         49.96         57.04         3.60 o                         
  -1  -7   3          8.07          6.04         1.91 o                         
   0  -7   3        298.10        279.84         5.14 o                         
   1  -7   3         10.62         10.71         2.14 o                         
   2  -7   3        282.74        245.08         4.98 o                         
   3  -7   3         28.61         34.94         2.81 o                         
   4  -7   3          5.12          6.60         2.60 o                         
   5  -7   3         61.53         65.65         4.06 o                         
   6  -7   3         32.72         22.17         4.50 o                         
   7  -7   3          0.11          4.00         2.56 o                         
   8  -7   3         30.66         42.36         4.68 o                         
   9  -7   3         35.75         29.73         5.15 o                         
  10  -7   3          5.05         12.70         6.06 o                         
  11  -7   3          0.27         -2.77        10.26 o                         
 -11  -6   3         11.84         14.41         8.19 o                         
 -10  -6   3          6.38          3.41         5.68 o                         
  -9  -6   3         13.59         16.98         5.31 o                         
  -8  -6   3         63.26         69.17         4.61 o                         
  -7  -6   3          4.83          4.42         3.18 o                         
  -6  -6   3        226.88        210.58         5.30 o                         
  -5  -6   3        274.45        254.91         5.78 o                         
  -4  -6   3         11.93         11.21         2.12 o                         
  -3  -6   3         57.17         56.10         2.65 o                         
  -2  -6   3          6.51          5.47         2.14 o                         
  -1  -6   3        371.40        371.28         5.50 o                         
   0  -6   3        363.72        356.25         5.25 o                         
   1  -6   3         66.56         80.96         4.08 o                         
   2  -6   3        146.92        149.95         3.60 o                         
   3  -6   3         13.01         15.65         1.76 o                         
   4  -6   3         62.55         55.87         2.50 o                         
   5  -6   3        225.87        214.83         4.32 o                         
   6  -6   3        105.93        101.56         3.98 o                         
   7  -6   3         37.51         47.43         3.31 o                         
   8  -6   3          0.02         -0.12         3.34 o                         
   9  -6   3         11.47         13.16         4.00 o                         
  10  -6   3         10.34         10.05         5.15 o                         
  11  -6   3          2.38         -2.67         6.15 o                         
 -11  -5   3         10.76          5.00         7.43 o                         
 -10  -5   3         11.95         15.04         5.24 o                         
  -9  -5   3         32.40         39.56         5.27 o                         
  -8  -5   3          0.02         -1.63         3.77 o                         
  -7  -5   3          6.08          4.39         3.94 o                         
  -6  -5   3         69.72         81.34         3.29 o                         
  -5  -5   3          0.24          1.62         2.76 o                         
  -4  -5   3         15.65         17.90         2.12 o                         
  -3  -5   3         13.36         12.89         1.63 o                         
  -2  -5   3         63.04         57.86         2.37 o                         
  -1  -5   3        293.78        290.31         4.35 o                         
   0  -5   3        655.24        648.93         7.66 o                         
   1  -5   3        210.00        202.02         3.61 o                         
   2  -5   3        276.30        265.32         4.51 o                         
   3  -5   3        176.25        152.87         3.50 o                         
   4  -5   3         32.88         45.53         1.98 o                         
   5  -5   3        575.52        513.46         7.34 o                         
   6  -5   3          6.24          6.38         2.30 o                         
   7  -5   3        155.62        140.92         4.34 o                         
   8  -5   3         46.95         52.22         3.49 o                         
   9  -5   3         17.37         19.42         3.61 o                         
  10  -5   3          2.82         10.90         4.40 o                         
  11  -5   3          3.41         -3.09        12.49 o                         
  12  -5   3          3.16          0.21         9.69 o                         
 -12  -4   3          0.64        -12.17         8.20 o                         
 -11  -4   3          1.95          4.39         6.90 o                         
 -10  -4   3         12.19         10.58         5.47 o                         
  -9  -4   3        101.20        100.17         5.07 o                         
  -8  -4   3         12.92          7.96         3.92 o                         
  -7  -4   3         29.75         28.66         3.09 o                         
  -6  -4   3        143.87        149.63         3.55 o                         
  -5  -4   3        352.81        349.93         5.62 o                         
  -4  -4   3         30.16         25.85         1.97 o                         
  -3  -4   3        174.65        166.45         3.27 o                         
  -2  -4   3        330.97        308.37         4.55 o                         
  -1  -4   3        658.09        619.98         7.41 o                         
   0  -4   3        121.75        132.76         3.06 o                         
   1  -4   3         52.22         45.89         1.67 o                         
   2  -4   3       1269.33       1392.77        15.98 o                         
   3  -4   3        201.16        211.27         3.63 o                         
   4  -4   3        170.27        159.95         2.89 o                         
   5  -4   3          3.72          8.99         1.70 o                         
   6  -4   3        228.16        229.11         4.26 o                         
   7  -4   3          8.95         17.70         2.08 o                         
   8  -4   3         86.83         78.05         3.29 o                         
   9  -4   3          7.58          6.29         2.67 o                         
  10  -4   3         26.19         26.91         3.70 o                         
  11  -4   3          0.38          2.54         4.83 o                         
  12  -4   3          5.16         10.28         7.09 o                         
 -12  -3   3          3.00          9.60        10.52 o                         
 -11  -3   3          8.42         13.86         6.59 o                         
 -10  -3   3         58.63         55.86         5.65 o                         
  -9  -3   3         21.07         21.22         4.27 o                         
  -8  -3   3          0.04         -2.28         2.54 o                         
  -7  -3   3         33.73         41.96         3.00 o                         
  -6  -3   3        268.83        275.75         4.85 o                         
  -5  -3   3          1.73          1.34         1.35 o                         
  -4  -3   3         36.41         46.03         2.00 o                         
  -3  -3   3        238.16        256.38         4.33 o                         
  -2  -3   3        386.78        388.18         5.11 o                         
  -1  -3   3         65.31         67.79         1.61 o                         
   0  -3   3        568.34        588.50         6.80 o                         
   1  -3   3        143.99        130.36         2.65 o                         
   2  -3   3         59.36         66.91         2.67 o                         
   3  -3   3       2316.86       2530.71        27.87 o                         
   4  -3   3        528.24        550.95         6.00 o                         
   5  -3   3         58.93         53.85         1.89 o                         
   6  -3   3          1.88         -0.56         1.68 o                         
   7  -3   3        179.44        173.99         4.18 o                         
   8  -3   3         75.56         65.42         2.97 o                         
   9  -3   3          1.72          0.66         2.69 o                         
  10  -3   3         53.18         59.99         4.06 o                         
  11  -3   3         39.71         53.38         5.02 o                         
  12  -3   3         10.48         13.26         5.65 o                         
 -12  -2   3          6.35          0.96         7.28 o                         
 -11  -2   3          3.88          9.58         7.07 o                         
 -10  -2   3         12.30         11.72         4.58 o                         
  -9  -2   3          2.04         -1.01         3.26 o                         
  -8  -2   3          0.76          1.87         3.31 o                         
  -7  -2   3         36.09         31.02         2.15 o                         
  -6  -2   3          2.41          1.41         1.53 o                         
  -5  -2   3        219.47        205.08         4.31 o                         
  -4  -2   3       1993.89       2120.61        21.72 o                         
  -3  -2   3        196.48        237.51         3.66 o                         
  -2  -2   3        529.98        560.47         7.83 o                         
  -1  -2   3        400.14        403.23         5.18 o                         
   0  -2   3       2554.68       2496.46        31.40 o                         
   1  -2   3        580.39        563.52         7.33 o                         
   2  -2   3          0.10         -0.40         0.93 o                         
   3  -2   3         59.65         39.31         1.41 o                         
   4  -2   3       1068.13       1106.04        11.80 o                         
   5  -2   3         72.58         90.44         2.73 o                         
   6  -2   3        529.94        552.90         6.84 o                         
   7  -2   3        285.58        282.04         4.86 o                         
   8  -2   3         13.47         15.37         2.49 o                         
   9  -2   3          0.69          3.70         2.63 o                         
  10  -2   3          0.24          3.81         3.63 o                         
  11  -2   3          0.81         -2.28         3.81 o                         
  12  -2   3          0.04         -4.87         5.03 o                         
  13  -2   3          6.21         11.03         9.42 o                         
 -12  -1   3         24.44         15.39         7.00 o                         
 -11  -1   3         34.63         46.67         5.51 o                         
 -10  -1   3          9.29          0.77         3.77 o                         
  -9  -1   3          8.69          9.95         2.91 o                         
  -8  -1   3        120.74        113.61         3.94 o                         
  -7  -1   3         78.72         79.79         2.78 o                         
  -6  -1   3         49.49         45.33         1.98 o                         
  -5  -1   3        178.60        188.77         3.53 o                         
  -4  -1   3        321.47        372.16         5.37 o                         
  -3  -1   3       1537.44       1539.05        17.17 o                         
  -2  -1   3        131.25        139.88         2.10 o                         
  -1  -1   3         24.50         25.90         0.82 o                         
   0  -1   3        264.84        235.79         3.00 o                         
   1  -1   3          0.02          2.51         0.67 o                         
   2  -1   3          6.15          8.81         0.67 o                         
   3  -1   3        191.54        183.17         2.55 o                         
   4  -1   3        113.63        122.66         2.41 o                         
   5  -1   3        483.59        558.98         7.08 o                         
   6  -1   3       2137.14       2224.46        24.04 o                         
   7  -1   3        323.02        308.69         4.96 o                         
   8  -1   3         98.33        101.73         3.50 o                         
   9  -1   3          1.16          2.62         2.52 o                         
  10  -1   3          1.35          6.53         3.07 o                         
  11  -1   3         19.53         32.44         4.74 o                         
  12  -1   3         10.68         17.77         3.83 o                         
  13  -1   3          0.49         -5.39         7.59 o                         
 -12   0   3          4.89          7.86         9.20 o                         
 -11   0   3         19.95         12.64         4.50 o                         
 -10   0   3         48.43         57.33         3.96 o                         
  -9   0   3          0.56         -1.88         2.62 o                         
  -8   0   3        242.91        227.00         4.99 o                         
  -7   0   3          1.51          3.49         1.97 o                         
  -6   0   3         76.61         94.01         2.49 o                         
  -5   0   3        146.75        131.95         2.72 o                         
  -4   0   3         13.81         21.02         1.17 o                         
  -3   0   3        133.47        115.59         1.98 o                         
  -2   0   3        305.20        319.81         3.89 o                         
  -1   0   3        272.90        292.84         3.51 o                         
   0   0   3        998.01       1002.71        12.68 o                         
   1   0   3       1654.12       1692.34        19.34 o                         
   2   0   3       1369.61       1406.13        13.45 o                         
   3   0   3        996.33       1001.14        10.88 o                         
   4   0   3        863.92        941.98         9.73 o                         
   5   0   3       1469.37       1455.64        15.31 o                         
   6   0   3        424.67        439.42         6.42 o                         
   7   0   3          0.28          0.33         1.56 o                         
   8   0   3         23.96         25.34         2.16 o                         
   9   0   3         96.17         95.59         5.77 o                         
  10   0   3         58.21         58.77         3.15 o                         
  11   0   3          2.63          4.88         4.83 o                         
  12   0   3          0.17          6.15         6.57 o                         
  13   0   3         25.23         20.62         8.63 o                         
 -12   1   3          0.00         -2.06         7.05 o                         
 -11   1   3          0.19          4.94         4.03 o                         
 -10   1   3         86.77         88.85         3.55 o                         
  -9   1   3         46.45         51.45         3.52 o                         
  -8   1   3        124.11        115.83         3.54 o                         
  -7   1   3          6.67          9.33         1.61 o                         
  -6   1   3         36.78         55.14         1.86 o                         
  -5   1   3        700.76        731.28         8.40 o                         
  -4   1   3         17.55         21.32         1.36 o                         
  -3   1   3         35.50         35.27         1.36 o                         
  -2   1   3         79.40         86.50         1.36 o                         
  -1   1   3         54.17         68.32         1.45 o                         
   0   1   3       6223.51       5744.18        71.27 o                         
   1   1   3        800.00        967.76        14.29 o                         
   2   1   3        347.61        324.96         3.95 o                         
   3   1   3        516.38        478.35         5.83 o                         
   4   1   3        311.53        304.72         4.13 o                         
   5   1   3         38.10         43.03         1.32 o                         
   6   1   3        276.39        269.19         4.03 o                         
   7   1   3         63.94         73.98         3.32 o                         
   8   1   3        209.34        184.78         4.70 o                         
   9   1   3        245.35        229.49         6.35 o                         
  10   1   3          4.13          4.49         4.04 o                         
  11   1   3         14.94         14.37         4.96 o                         
  12   1   3         23.69         30.74         7.75 o                         
  13   1   3          2.56         -4.60         8.59 o                         
 -12   2   3         15.50         18.99         6.27 o                         
 -11   2   3         20.08         21.32         4.32 o                         
 -10   2   3          3.98          3.14         4.40 o                         
  -9   2   3         93.17        101.50         4.25 o                         
  -8   2   3         69.20         77.18         3.25 o                         
  -7   2   3          0.45         -0.25         1.54 o                         
  -6   2   3        538.99        544.95         7.52 o                         
  -5   2   3       1322.28       1412.08        16.93 o                         
  -4   2   3        508.17        496.68         6.57 o                         
  -3   2   3       2065.85       2128.57        21.60 o                         
  -2   2   3         62.77         65.33         1.16 o                         
  -1   2   3       2685.15       2880.45        34.40 o                         
   0   2   3        297.76        376.76         5.73 o                         
   1   2   3       2019.11       2197.99        24.16 o                         
   2   2   3        169.58        136.99         2.50 o                         
   3   2   3         32.38         32.53         2.20 o                         
   4   2   3        888.65        873.56         9.94 o                         
   5   2   3        648.23        661.17         8.38 o                         
   6   2   3         13.88         18.67         2.33 o                         
   7   2   3        272.08        233.62         4.11 o                         
   8   2   3        161.86        162.80         5.51 o                         
   9   2   3          3.84          0.84         3.36 o                         
  10   2   3          0.35         -8.07         4.04 o                         
  11   2   3         47.37         47.65         5.93 o                         
  12   2   3         22.20         30.35         7.99 o                         
  13   2   3          1.03         15.47         8.85 o                         
 -12   3   3          0.13         -2.38         5.36 o                         
 -11   3   3         15.72         15.67         3.84 o                         
 -10   3   3          6.92          9.03         2.89 o                         
  -9   3   3         17.25         17.67         2.81 o                         
  -8   3   3          0.00          3.03         1.93 o                         
  -7   3   3         25.73         31.99         1.91 o                         
  -6   3   3          2.45         11.59         1.58 o                         
  -5   3   3         13.46         16.70         1.44 o                         
  -4   3   3        129.31        121.45         2.81 o                         
  -3   3   3        750.04        769.29         9.09 o                         
  -2   3   3       1606.96       1726.42        18.50 o                         
  -1   3   3         53.03         45.61         1.63 o                         
   0   3   3       1980.08       2120.31        24.36 o                         
   1   3   3         62.23         67.92         2.37 o                         
   2   3   3         27.27         23.21         1.71 o                         
   3   3   3        415.59        422.32         6.09 o                         
   4   3   3        248.29        256.24         6.34 o                         
   5   3   3        117.63        107.56         3.16 o                         
   6   3   3        208.79        226.51         4.30 o                         
   7   3   3          2.09         -2.32         2.08 o                         
   8   3   3        214.09        212.06         5.30 o                         
   9   3   3         13.08         19.21         3.79 o                         
  10   3   3          0.00          1.54         4.46 o                         
  11   3   3          0.00         -1.22         5.86 o                         
  12   3   3          0.12        -11.96         7.64 o                         
  13   3   3         41.18         39.87         9.34 o                         
 -12   4   3          7.24         -2.08         6.99 o                         
 -11   4   3          1.46          4.35         3.83 o                         
 -10   4   3          6.77          3.31         4.60 o                         
  -9   4   3         38.49         40.83         3.29 o                         
  -8   4   3         37.32         34.73         4.13 o                         
  -7   4   3         77.41         75.25         2.77 o                         
  -6   4   3         82.48         89.60         4.37 o                         
  -5   4   3        177.78        196.15         3.51 o                         
  -4   4   3        451.81        453.68         5.82 o                         
  -3   4   3       3480.87       3462.80        36.44 o                         
  -2   4   3          0.46          5.17         0.79 o                         
  -1   4   3        157.36        145.33         3.07 o                         
   0   4   3          3.43          6.98         1.30 o                         
   1   4   3        338.50        324.06         5.61 o                         
   2   4   3         44.29         41.36         2.44 o                         
   3   4   3        208.21        217.05         3.63 o                         
   4   4   3        124.50        118.42         2.75 o                         
   5   4   3        158.83        157.75         3.23 o                         
   6   4   3        332.09        315.10         5.54 o                         
   7   4   3          2.20          7.48         2.56 o                         
   8   4   3        244.49        208.08         6.87 o                         
   9   4   3         33.05         31.35         4.11 o                         
  10   4   3          2.18         11.22         4.74 o                         
  11   4   3         30.50         31.95         6.21 o                         
  12   4   3          6.18          0.21         7.90 o                         
  13   4   3         14.33         11.62         9.79 o                         
 -12   5   3         18.11          0.27         8.47 o                         
 -11   5   3        104.18        108.67         5.87 o                         
 -10   5   3         46.86         47.22         4.62 o                         
  -9   5   3         10.97         13.76         5.08 o                         
  -8   5   3         24.33         17.05         2.68 o                         
  -7   5   3          3.96          0.55         2.73 o                         
  -6   5   3          1.50          2.90         1.94 o                         
  -5   5   3        251.61        247.13         4.66 o                         
  -4   5   3        191.42        192.87         3.52 o                         
  -3   5   3        674.41        641.71         7.35 o                         
  -2   5   3       1223.57       1312.19        14.50 o                         
  -1   5   3         85.60         88.17         3.27 o                         
   0   5   3          1.77          4.08         1.18 o                         
   1   5   3         91.83         83.11         2.48 o                         
   2   5   3         47.45         50.35         2.72 o                         
   3   5   3        111.44        102.99         4.17 o                         
   4   5   3          8.71          8.74         1.91 o                         
   5   5   3        286.64        269.46         4.77 o                         
   6   5   3        488.57        471.74         7.13 o                         
   7   5   3          3.48          3.41         2.86 o                         
   8   5   3         46.69         46.64         3.25 o                         
   9   5   3          0.43         -1.95         3.37 o                         
  10   5   3          0.90          6.90         4.01 o                         
  11   5   3          7.94         12.37         7.92 o                         
  12   5   3          0.45         -6.97         8.35 o                         
 -12   6   3         21.09         24.40         8.26 o                         
 -11   6   3          0.29          9.67         6.69 o                         
 -10   6   3         41.21         41.08         4.14 o                         
  -9   6   3         35.61         33.56         3.69 o                         
  -8   6   3         34.79         41.48         3.24 o                         
  -7   6   3         29.96         33.26         2.96 o                         
  -6   6   3        135.35        127.95         4.57 o                         
  -5   6   3         81.49         73.84         2.66 o                         
  -4   6   3          0.01          2.77         1.91 o                         
  -3   6   3         62.04        102.28         3.26 o                         
  -2   6   3        175.45        157.04         3.18 o                         
  -1   6   3       1384.92       1369.74        16.88 o                         
   0   6   3        163.01        200.16         3.86 o                         
   1   6   3         18.48         20.60         1.68 o                         
   2   6   3         38.64         35.27         2.32 o                         
   3   6   3          6.09          3.66         1.96 o                         
   4   6   3         89.97         88.33         3.64 o                         
   5   6   3         29.55         29.87         2.99 o                         
   6   6   3          2.23         40.81         3.71 o                         
   7   6   3          0.89          3.29         2.74 o                         
   8   6   3        147.16        122.04         4.17 o                         
   9   6   3          3.34          7.69         4.06 o                         
  10   6   3          7.06         12.63         4.59 o                         
  11   6   3         15.80         24.66         5.52 o                         
  12   6   3         15.26         12.25         9.20 o                         
 -11   7   3          0.79         -8.44         8.10 o                         
 -10   7   3          0.40          7.82         4.88 o                         
  -9   7   3         24.02         27.11         4.14 o                         
  -8   7   3        140.77        136.05         5.72 o                         
  -7   7   3        164.21        170.06         6.90 o                         
  -6   7   3          0.24         -0.59         2.42 o                         
  -5   7   3         16.46         16.26         2.63 o                         
  -4   7   3        111.22        111.85         3.65 o                         
  -3   7   3         14.12         10.10         2.16 o                         
  -2   7   3        261.62        263.61         5.40 o                         
  -1   7   3          3.30          4.81         1.81 o                         
   0   7   3          1.48          2.26         1.61 o                         
   1   7   3        358.83        346.52         5.40 o                         
   2   7   3         70.80         81.93         4.16 o                         
   3   7   3         51.63         46.44         4.03 o                         
   4   7   3          0.13          2.68         2.25 o                         
   5   7   3        122.61        125.20         4.55 o                         
   6   7   3         16.81         18.52         2.83 o                         
   7   7   3        393.88        348.52         6.78 o                         
   8   7   3          0.02         -4.19         5.88 o                         
   9   7   3          9.14         -1.69         5.09 o                         
  10   7   3         68.25         90.22         8.25 o                         
  11   7   3         17.68          9.85         7.01 o                         
 -11   8   3         14.26         21.79         7.24 o                         
 -10   8   3          5.24         10.50         5.59 o                         
  -9   8   3          1.22          6.26        11.65 o                         
  -8   8   3          1.07          5.61         3.95 o                         
  -7   8   3          9.11          5.95         2.94 o                         
  -6   8   3          3.89          4.28         2.79 o                         
  -5   8   3          5.49          5.32         3.03 o                         
  -4   8   3         18.15         17.13         4.60 o                         
  -3   8   3        193.47        167.59         6.20 o                         
  -2   8   3         39.86         39.78         3.29 o                         
  -1   8   3         33.62         37.16         2.76 o                         
   0   8   3        195.60        191.45         4.28 o                         
   1   8   3        175.70        162.43         3.81 o                         
   2   8   3         56.38         53.49         3.02 o                         
   3   8   3         14.54         16.26         2.65 o                         
   4   8   3        278.62        250.65         7.74 o                         
   5   8   3        244.72        232.00         6.75 o                         
   6   8   3         24.18         24.42         3.37 o                         
   7   8   3        114.45        109.34         5.49 o                         
   8   8   3         84.19         86.86         5.65 o                         
   9   8   3          2.28          4.60         6.61 o                         
  10   8   3          1.88         10.16         7.29 o                         
  11   8   3          3.54          3.39         7.40 o                         
 -10   9   3         12.77         20.56        11.09 o                         
  -9   9   3          3.11          3.95         5.12 o                         
  -8   9   3         15.09         17.03         5.28 o                         
  -7   9   3         44.36         45.11         5.32 o                         
  -6   9   3          0.16          5.51         4.52 o                         
  -5   9   3         43.34         47.59         5.34 o                         
  -4   9   3        141.75        141.64         4.75 o                         
  -3   9   3        173.57        159.33         5.04 o                         
  -2   9   3         58.91         68.90         3.76 o                         
  -1   9   3        100.89         95.90         5.13 o                         
   0   9   3        146.38        145.44         4.62 o                         
   1   9   3          5.87          8.15         2.33 o                         
   2   9   3         40.50         38.17         3.34 o                         
   3   9   3          1.60          9.96         3.27 o                         
   4   9   3          0.09          2.02         3.24 o                         
   5   9   3          1.38          1.04         3.49 o                         
   6   9   3        259.45        241.27         7.22 o                         
   7   9   3          3.86          3.49         4.87 o                         
   8   9   3          8.28         10.62         4.81 o                         
   9   9   3         38.84         26.96         8.86 o                         
  10   9   3         15.60          9.72         8.76 o                         
  -9  10   3          9.40         17.90         8.86 o                         
  -8  10   3          0.02         20.59        13.18 o                         
  -7  10   3         13.39         15.86         7.55 o                         
  -6  10   3         14.50         20.89         5.68 o                         
  -5  10   3         39.98         28.73         5.78 o                         
  -4  10   3          6.69         -1.62         3.14 o                         
  -3  10   3        124.13        134.66         5.48 o                         
  -2  10   3        125.83        118.55         5.39 o                         
  -1  10   3          0.22          3.72         2.89 o                         
   0  10   3          3.06          8.52         3.16 o                         
   1  10   3        116.71        123.82         5.13 o                         
   2  10   3          0.05         -0.95         3.22 o                         
   3  10   3         87.47         85.08         6.37 o                         
   4  10   3          0.01          1.94         3.81 o                         
   5  10   3          7.37          6.59         4.72 o                         
   6  10   3        137.46        132.63         7.27 o                         
   7  10   3          7.44          0.38         5.52 o                         
   8  10   3          0.23          1.59         5.60 o                         
   9  10   3          2.61         18.68        15.58 o                         
  -8  11   3          0.55         -4.61        10.52 o                         
  -7  11   3          1.50         -3.98        11.24 o                         
  -6  11   3          0.75          2.63         8.26 o                         
  -5  11   3         74.19         74.73         7.79 o                         
  -4  11   3         12.15          9.44         4.66 o                         
  -3  11   3          3.61          6.99         4.25 o                         
  -2  11   3        216.14        205.80         7.32 o                         
  -1  11   3        107.81        134.71         5.66 o                         
   0  11   3          5.08          5.08         3.66 o                         
   1  11   3         27.60         22.69         5.53 o                         
   2  11   3         18.89         24.95         4.25 o                         
   3  11   3          9.70          9.98         4.74 o                         
   4  11   3         10.24          2.61         4.57 o                         
   5  11   3          3.09         -4.05         6.92 o                         
   6  11   3          0.53         13.72         6.33 o                         
   7  11   3          2.50          9.80         6.63 o                         
   8  11   3         21.47         10.61         6.73 o                         
  -7  12   3         13.91         18.32        11.69 o                         
  -6  12   3          8.69         11.83         9.75 o                         
  -5  12   3          7.96         14.22        10.39 o                         
  -4  12   3          5.10         19.71         6.71 o                         
  -3  12   3          0.01          2.41         7.41 o                         
  -2  12   3         10.67         12.92         7.31 o                         
  -1  12   3          0.88          9.35         6.45 o                         
   0  12   3         85.14         79.73         4.27 o                         
   1  12   3          0.02         -1.78         4.61 o                         
   2  12   3         81.64        109.46         6.61 o                         
   3  12   3         37.70         34.80         7.04 o                         
   4  12   3         14.92         19.03         6.98 o                         
   5  12   3         18.65         24.48        11.43 o                         
   6  12   3          2.00         -2.01         7.36 o                         
   7  12   3          0.52          4.71         7.41 o                         
  -5  13   3          1.33          3.15        10.26 o                         
  -4  13   3          1.20         -1.12        10.52 o                         
  -3  13   3         10.09         13.37        10.93 o                         
  -2  13   3          7.05         21.10         7.28 o                         
  -1  13   3          0.01          0.08         7.56 o                         
   0  13   3         35.34         42.70         8.70 o                         
   1  13   3          0.11         -1.60         4.88 o                         
   2  13   3         14.80         12.71         5.90 o                         
   3  13   3          0.52          9.38         6.36 o                         
   4  13   3          7.07         19.88         7.79 o                         
   5  13   3          0.75          6.78         9.55 o                         
  -2  14   3          5.16          7.60         8.52 o                         
  -1  14   3          3.20          4.67         8.80 o                         
   0  14   3          0.02         -4.71         6.54 o                         
   1  14   3          5.71         18.26         7.33 o                         
   2  14   3          9.34         -2.43         8.53 o                         
  -1 -12   4          0.92        -16.28         8.70 o                         
   0 -12   4          4.40         -6.37         8.55 o                         
   1 -12   4          1.75          2.30        11.04 o                         
   2 -12   4         15.55         19.66         8.19 o                         
  -4 -11   4          3.62          5.07         5.25 o                         
  -3 -11   4          1.91          2.93         4.87 o                         
  -2 -11   4          0.61          0.54         5.54 o                         
  -1 -11   4         11.51         11.80         6.33 o                         
   0 -11   4         12.33         18.35         6.13 o                         
   1 -11   4         31.85         37.73         6.39 o                         
   2 -11   4          0.55          6.41         7.05 o                         
   3 -11   4          5.83          6.88         7.40 o                         
   4 -11   4          0.04         -6.04         7.09 o                         
   5 -11   4          0.31          8.37        10.07 o                         
  -6 -10   4         25.51         33.20         5.94 o                         
  -5 -10   4          3.55         10.58         5.04 o                         
  -4 -10   4          0.05          5.77         4.63 o                         
  -3 -10   4          1.04         -8.77         4.60 o                         
  -2 -10   4         17.88         19.77         3.98 o                         
  -1 -10   4          1.66         -2.24         5.33 o                         
   0 -10   4          8.36          9.33         4.94 o                         
   1 -10   4          1.79        -10.74         5.37 o                         
   2 -10   4         30.39         39.64         5.95 o                         
   3 -10   4         30.42         33.57         6.10 o                         
   4 -10   4          0.45         16.10         8.28 o                         
   5 -10   4          7.31          3.55         7.24 o                         
   6 -10   4          1.09         14.29         9.07 o                         
   7 -10   4          5.15         10.63        12.03 o                         
  -7  -9   4          2.99         11.40         6.07 o                         
  -6  -9   4          0.11          1.18         5.23 o                         
  -5  -9   4         71.26         79.76         6.55 o                         
  -4  -9   4          6.30         -0.50         3.75 o                         
  -3  -9   4         47.77         51.87         4.10 o                         
  -2  -9   4         59.04         58.51         4.55 o                         
  -1  -9   4         10.35         11.91         2.96 o                         
   0  -9   4          0.87          4.97         3.92 o                         
   1  -9   4         75.78         66.88         6.34 o                         
   2  -9   4         23.81         28.24         3.96 o                         
   3  -9   4         69.89         78.43         5.81 o                         
   4  -9   4          0.92         -2.15         4.47 o                         
   5  -9   4         15.93         18.02         6.12 o                         
   6  -9   4          0.14         -1.77        12.52 o                         
   7  -9   4          8.58         -5.01         8.08 o                         
   8  -9   4          2.36          0.04         8.08 o                         
  -8  -8   4         51.48         49.56         6.12 o                         
  -7  -8   4          0.08         -6.43         4.94 o                         
  -6  -8   4          4.78          6.70         4.18 o                         
  -5  -8   4          1.48          0.96         3.74 o                         
  -4  -8   4         11.58         14.01         4.22 o                         
  -3  -8   4         79.68         84.71         4.07 o                         
  -2  -8   4         12.33         13.99         2.81 o                         
  -1  -8   4         24.28         22.48         2.79 o                         
   0  -8   4         77.64         72.38         4.46 o                         
   1  -8   4        115.34         97.37         5.60 o                         
   2  -8   4          1.69          3.35         3.40 o                         
   3  -8   4        110.49        105.54         6.03 o                         
   4  -8   4         18.03         16.03         3.84 o                         
   5  -8   4          0.85          4.70         3.94 o                         
   6  -8   4         22.97         26.68         5.40 o                         
   7  -8   4          9.25          8.73         6.25 o                         
   8  -8   4          0.13          0.30         6.88 o                         
   9  -8   4         33.15         17.71         9.56 o                         
  -9  -7   4          0.07          3.61         6.62 o                         
  -8  -7   4          0.06          6.57         6.00 o                         
  -7  -7   4          0.03          7.24         3.96 o                         
  -6  -7   4          1.14         -0.10         3.43 o                         
  -5  -7   4         11.16          5.67         3.16 o                         
  -4  -7   4          0.38          0.18         2.76 o                         
  -3  -7   4         14.78          9.69         2.72 o                         
  -2  -7   4        122.91        112.34         5.83 o                         
  -1  -7   4         24.28         25.79         3.25 o                         
   0  -7   4         99.45         93.83         4.20 o                         
   1  -7   4         12.19         14.37         3.24 o                         
   2  -7   4        197.43        169.40         6.24 o                         
   3  -7   4         29.30         25.03         2.89 o                         
   4  -7   4          0.06          3.29         2.66 o                         
   5  -7   4         74.77         69.49         3.86 o                         
   6  -7   4         99.22        102.42         6.43 o                         
   7  -7   4         23.85         40.32         5.74 o                         
   8  -7   4          5.35          5.85         4.07 o                         
   9  -7   4         15.25         17.09         7.10 o                         
  10  -7   4         13.81         24.18         6.41 o                         
 -10  -6   4          2.82         -3.30         6.17 o                         
  -9  -6   4          1.47         -8.11         5.87 o                         
  -8  -6   4         17.08         18.98         4.87 o                         
  -7  -6   4         28.45         25.04         3.46 o                         
  -6  -6   4        162.71        162.49         5.48 o                         
  -5  -6   4        114.39        115.94         4.02 o                         
  -4  -6   4          1.67          0.08         2.33 o                         
  -3  -6   4         62.70         59.44         3.01 o                         
  -2  -6   4         76.39         73.48         3.28 o                         
  -1  -6   4         53.37         47.92         2.24 o                         
   0  -6   4         22.46         22.82         2.26 o                         
   1  -6   4         22.81         22.36         2.37 o                         
   2  -6   4          0.73          0.25         1.85 o                         
   3  -6   4        181.12        161.75         3.62 o                         
   4  -6   4          0.01          0.99         2.42 o                         
   5  -6   4         14.92         19.09         2.19 o                         
   6  -6   4        309.60        246.13         6.82 o                         
   7  -6   4          0.21         -2.52         3.21 o                         
   8  -6   4         36.91         38.37         4.35 o                         
   9  -6   4          2.94         10.78         5.26 o                         
  10  -6   4          7.92          5.50         6.67 o                         
  11  -6   4          3.89          2.51         7.46 o                         
 -11  -5   4          8.43          9.81         8.04 o                         
 -10  -5   4          2.60          0.01         5.94 o                         
  -9  -5   4         19.77         17.48         4.78 o                         
  -8  -5   4          7.52          7.34         4.99 o                         
  -7  -5   4         49.43         57.29         7.25 o                         
  -6  -5   4        134.79        119.73         4.05 o                         
  -5  -5   4        143.64        125.70         3.41 o                         
  -4  -5   4          0.82          1.03         1.77 o                         
  -3  -5   4          0.00         -2.36         1.60 o                         
  -2  -5   4         16.95         21.41         1.99 o                         
  -1  -5   4        238.81        217.50         3.75 o                         
   0  -5   4        105.79        109.60         3.05 o                         
   1  -5   4         96.36         92.05         2.68 o                         
   2  -5   4        111.69        110.25         2.87 o                         
   3  -5   4        390.77        368.32         5.15 o                         
   4  -5   4          2.05         -0.56         2.35 o                         
   5  -5   4         91.48         99.67         4.17 o                         
   6  -5   4         12.44         14.70         2.66 o                         
   7  -5   4          6.56          4.96         3.06 o                         
   8  -5   4         99.97        118.43         5.11 o                         
   9  -5   4         30.94         39.87         4.50 o                         
  10  -5   4         10.41          5.61         4.73 o                         
  11  -5   4          0.68          5.87        32.08 o                         
 -11  -4   4          1.00          7.55         8.40 o                         
 -10  -4   4          4.35         12.74         8.18 o                         
  -9  -4   4          3.55         -4.33         3.83 o                         
  -8  -4   4         17.38          9.22         3.61 o                         
  -7  -4   4         46.26         31.87         3.49 o                         
  -6  -4   4          4.16          7.79         1.95 o                         
  -5  -4   4        390.52        361.15         5.65 o                         
  -4  -4   4        130.74        120.94         3.24 o                         
  -3  -4   4          2.72          3.42         1.46 o                         
  -2  -4   4        150.25        136.30         2.92 o                         
  -1  -4   4         45.51         63.64         2.06 o                         
   0  -4   4         48.81         55.50         2.82 o                         
   1  -4   4        124.72        178.22         3.71 o                         
   2  -4   4         15.74         15.91         1.41 o                         
   3  -4   4         44.04         47.66         2.18 o                         
   4  -4   4         61.25         71.80         2.34 o                         
   5  -4   4          0.74          2.48         1.83 o                         
   6  -4   4          7.12         10.16         2.15 o                         
   7  -4   4          4.34          6.30         2.44 o                         
   8  -4   4         23.37         19.78         2.97 o                         
   9  -4   4         22.63         20.40         3.31 o                         
  10  -4   4         16.61         12.36         4.05 o                         
  11  -4   4          4.15          3.34         5.23 o                         
  12  -4   4          5.14          4.38         8.21 o                         
 -11  -3   4          7.25         10.05         6.77 o                         
 -10  -3   4         61.65         76.07         6.15 o                         
  -9  -3   4         47.92         52.05         4.30 o                         
  -8  -3   4          8.58          6.57         3.05 o                         
  -7  -3   4         10.15         10.46         2.35 o                         
  -6  -3   4        259.96        256.46         4.93 o                         
  -5  -3   4        546.29        523.36         6.35 o                         
  -4  -3   4          0.91          2.65         1.30 o                         
  -3  -3   4         90.03         93.85         3.04 o                         
  -2  -3   4        173.05        169.89         3.12 o                         
  -1  -3   4         22.17         27.69         1.40 o                         
   0  -3   4        153.13        167.52         2.90 o                         
   1  -3   4        253.02        276.88         3.84 o                         
   2  -3   4        173.43        174.48         2.85 o                         
   3  -3   4         33.13         31.80         1.39 o                         
   4  -3   4         84.16         90.93         2.43 o                         
   5  -3   4        141.88        122.29         2.96 o                         
   6  -3   4         17.44         19.90         2.40 o                         
   7  -3   4        106.90         96.54         3.70 o                         
   8  -3   4         60.48         67.39         3.43 o                         
   9  -3   4         15.62          8.84         3.87 o                         
  10  -3   4          7.08         11.61         3.72 o                         
  11  -3   4         16.77         23.97         4.23 o                         
  12  -3   4          0.59         10.21         9.71 o                         
 -12  -2   4          4.94         18.40         7.61 o                         
 -11  -2   4         33.56         52.27         8.79 o                         
 -10  -2   4         34.89         38.96         4.84 o                         
  -9  -2   4          1.20          0.08         3.55 o                         
  -8  -2   4         12.23         10.18         2.35 o                         
  -7  -2   4         12.08         13.37         2.12 o                         
  -6  -2   4          0.53          3.41         1.89 o                         
  -5  -2   4          7.74          9.50         1.65 o                         
  -4  -2   4          0.26          0.83         1.15 o                         
  -3  -2   4         34.69         50.42         1.60 o                         
  -2  -2   4          2.63          3.53         1.07 o                         
  -1  -2   4        415.31        407.31         5.59 o                         
   0  -2   4        239.27        234.73         3.48 o                         
   1  -2   4          8.17         12.40         1.27 o                         
   2  -2   4        331.48        339.12         7.27 o                         
   3  -2   4         96.50         89.32         1.98 o                         
   4  -2   4        319.35        363.68         4.78 o                         
   5  -2   4         12.30         25.70         1.44 o                         
   6  -2   4        125.90        138.61         3.20 o                         
   7  -2   4         42.88         49.00         2.88 o                         
   8  -2   4         35.63         32.77         3.19 o                         
   9  -2   4         11.99          8.33         2.87 o                         
  10  -2   4         22.73         22.70         3.43 o                         
  11  -2   4          0.48          1.39         3.94 o                         
  12  -2   4          6.54         -2.41         5.19 o                         
  13  -2   4         20.56          8.75        13.17 o                         
 -12  -1   4          2.69          9.66         7.08 o                         
 -11  -1   4         35.25         29.22         6.91 o                         
 -10  -1   4         29.61         21.83         4.38 o                         
  -9  -1   4         47.49         53.35         3.80 o                         
  -8  -1   4          1.71         -3.58         2.37 o                         
  -7  -1   4        158.26        141.50         3.48 o                         
  -6  -1   4        141.54        129.02         3.36 o                         
  -5  -1   4        255.79        239.49         4.07 o                         
  -4  -1   4         44.76         47.76         1.70 o                         
  -3  -1   4       1031.62       1024.41        13.14 o                         
  -2  -1   4        471.61        520.91         7.15 o                         
  -1  -1   4        391.53        393.11         5.28 o                         
   0  -1   4         53.99         44.80         1.44 o                         
   1  -1   4         30.56         34.06         1.17 o                         
   2  -1   4        250.34        236.54         3.62 o                         
   3  -1   4        568.03        605.05         7.65 o                         
   4  -1   4        233.55        234.16         3.44 o                         
   5  -1   4        218.55        230.95         3.52 o                         
   6  -1   4          2.04          0.13         1.47 o                         
   7  -1   4         83.77         86.82         3.38 o                         
   8  -1   4        109.65         98.00         7.00 o                         
   9  -1   4          6.60          7.16         3.84 o                         
  10  -1   4          0.84         -4.08         4.32 o                         
  11  -1   4         50.12         46.78         4.02 o                         
  12  -1   4          0.01          5.22         3.60 o                         
  13  -1   4          0.92          8.62         7.94 o                         
 -12   0   4          8.79         30.77         7.17 o                         
 -11   0   4         10.62         15.00         7.61 o                         
 -10   0   4          3.17          2.57         5.79 o                         
  -9   0   4          0.05          1.28         2.82 o                         
  -8   0   4        996.52        879.49        12.20 o                         
  -7   0   4          0.47          2.70         1.77 o                         
  -6   0   4        131.16        129.19         2.58 o                         
  -5   0   4          6.06          6.13         1.41 o                         
  -4   0   4         70.12         78.26         2.04 o                         
  -3   0   4         82.33         80.32         1.62 o                         
  -2   0   4          0.40          0.67         0.51 o                         
  -1   0   4        119.63        123.46         2.15 o                         
   0   0   4        448.02        468.04         5.54 o                         
   1   0   4        557.49        630.37         7.05 o                         
   2   0   4          0.26          1.34         0.75 o                         
   3   0   4          4.84         11.32         0.95 o                         
   4   0   4       1105.81       1121.56        11.96 o                         
   5   0   4         11.31         14.73         1.18 o                         
   6   0   4          5.07          2.48         1.34 o                         
   7   0   4         87.58        101.78         3.62 o                         
   8   0   4         24.92         36.02         2.43 o                         
   9   0   4         14.32         13.88         3.16 o                         
  10   0   4          9.40          9.88         4.07 o                         
  11   0   4          2.00          5.15         4.98 o                         
  12   0   4         50.55         59.73         7.36 o                         
  13   0   4          1.70          8.86         8.10 o                         
 -12   1   4          1.64         -7.38        11.36 o                         
 -11   1   4          1.30          2.17         4.45 o                         
 -10   1   4          7.18          8.38         3.52 o                         
  -9   1   4         36.98         34.43         3.04 o                         
  -8   1   4        462.79        412.73         7.13 o                         
  -7   1   4        101.16        106.07         3.15 o                         
  -6   1   4         40.60         50.12         2.62 o                         
  -5   1   4         93.00         86.65         2.09 o                         
  -4   1   4        122.15        115.15         2.08 o                         
  -3   1   4        279.97        252.73         3.50 o                         
  -2   1   4         15.38         14.74         1.07 o                         
  -1   1   4        255.65        244.91         3.33 o                         
   0   1   4       9138.05       9032.30        96.86 o                         
   1   1   4          2.57          4.64         0.73 o                         
   2   1   4          3.84          5.54         0.75 o                         
   3   1   4        346.54        328.74         4.10 o                         
   4   1   4        126.22        141.16         2.72 o                         
   5   1   4        534.63        542.47         6.72 o                         
   6   1   4          5.50         11.04         1.17 o                         
   7   1   4         25.10         30.45         2.37 o                         
   8   1   4          0.08         -0.65         2.71 o                         
   9   1   4         13.76         16.98         3.63 o                         
  10   1   4          6.13          8.50         4.38 o                         
  11   1   4          4.64         -5.82         5.07 o                         
  12   1   4         53.42         60.04         7.87 o                         
  13   1   4          3.18         10.57         8.84 o                         
 -12   2   4          6.51          7.85        12.51 o                         
 -11   2   4         16.49         11.62         4.51 o                         
 -10   2   4         24.33         29.85         3.57 o                         
  -9   2   4         10.19          8.63         3.07 o                         
  -8   2   4         17.06         23.11         3.10 o                         
  -7   2   4         25.86         25.01         2.42 o                         
  -6   2   4         98.16         86.39         2.55 o                         
  -5   2   4        715.43        697.78         9.88 o                         
  -4   2   4        134.40        115.99         1.95 o                         
  -3   2   4        412.46        418.25         4.72 o                         
  -2   2   4          8.00         10.49         0.78 o                         
  -1   2   4        720.03        694.65         8.55 o                         
   0   2   4         88.94        124.43         2.26 o                         
   1   2   4        398.42        421.17         6.37 o                         
   2   2   4          4.68          3.48         1.18 o                         
   3   2   4         34.93         36.76         1.38 o                         
   4   2   4        201.45        209.40         3.41 o                         
   5   2   4         13.32         16.61         1.38 o                         
   6   2   4        373.07        363.74         5.54 o                         
   7   2   4         93.86         89.82         3.23 o                         
   8   2   4         21.06         21.42         3.17 o                         
   9   2   4        182.08        198.37         6.11 o                         
  10   2   4          0.01          0.42         4.13 o                         
  11   2   4         15.14         20.60         5.86 o                         
  12   2   4          9.00         14.12         8.88 o                         
  13   2   4         32.40         27.86         9.08 o                         
 -12   3   4          4.14        -11.65         7.75 o                         
 -11   3   4          0.13         -0.52         5.01 o                         
 -10   3   4         16.61         23.78         3.46 o                         
  -9   3   4         58.68         57.83         3.99 o                         
  -8   3   4          5.02         14.49         2.22 o                         
  -7   3   4         31.96         27.68         2.23 o                         
  -6   3   4          0.00          1.95         1.55 o                         
  -5   3   4        765.72        763.40         8.46 o                         
  -4   3   4        468.67        488.77         5.65 o                         
  -3   3   4        110.43        106.63         2.27 o                         
  -2   3   4        103.98        100.94         2.05 o                         
  -1   3   4        132.19        149.31         2.53 o                         
   0   3   4        761.45        783.62        10.15 o                         
   1   3   4       1183.26       1103.03        12.33 o                         
   2   3   4         46.78         47.83         2.65 o                         
   3   3   4       1199.35       1231.89        15.18 o                         
   4   3   4        262.51        258.05         4.88 o                         
   5   3   4         70.89         77.41         3.09 o                         
   6   3   4         28.87         34.61         2.27 o                         
   7   3   4          8.30          5.43         2.17 o                         
   8   3   4         72.19         86.17         3.84 o                         
   9   3   4         14.40          8.86         3.67 o                         
  10   3   4         11.82         17.62         4.99 o                         
  11   3   4          0.53          1.70         6.00 o                         
  12   3   4          0.30         -5.09         8.27 o                         
  13   3   4          5.81          1.89         9.58 o                         
 -12   4   4         11.14         16.22         7.13 o                         
 -11   4   4          2.33          3.02         4.57 o                         
 -10   4   4          0.05         -0.65         4.05 o                         
  -9   4   4         13.10         15.11         2.72 o                         
  -8   4   4         24.00         25.19         2.49 o                         
  -7   4   4         84.66         86.01         3.71 o                         
  -6   4   4         79.56         86.57         2.92 o                         
  -5   4   4        170.14        152.98         2.96 o                         
  -4   4   4         41.79         41.61         1.98 o                         
  -3   4   4          2.66          6.19         1.06 o                         
  -2   4   4        348.15        347.55         4.91 o                         
  -1   4   4       2103.14       2213.24        25.76 o                         
   0   4   4        741.17        737.20         9.00 o                         
   1   4   4        132.07        144.87         4.63 o                         
   2   4   4         36.09         46.58         2.06 o                         
   3   4   4          5.08          3.78         1.61 o                         
   4   4   4          8.06         20.54         2.04 o                         
   5   4   4        267.54        267.08         4.21 o                         
   6   4   4          5.58          7.23         2.48 o                         
   7   4   4        187.11        182.87         5.68 o                         
   8   4   4         72.25         73.95         3.59 o                         
   9   4   4         28.92         35.59         3.17 o                         
  10   4   4          5.58         14.20         5.12 o                         
  11   4   4         50.62         62.45         7.14 o                         
  12   4   4         27.67         14.06         8.36 o                         
 -12   5   4          3.28        -11.34         8.44 o                         
 -11   5   4         24.67         28.76         4.97 o                         
 -10   5   4          0.00          5.27         5.53 o                         
  -9   5   4          1.36         -1.27         3.28 o                         
  -8   5   4         32.26         31.97         2.91 o                         
  -7   5   4          4.31          7.37         2.13 o                         
  -6   5   4          0.65          3.90         2.68 o                         
  -5   5   4          0.16          1.38         1.32 o                         
  -4   5   4         56.81         77.46         3.66 o                         
  -3   5   4        205.76        209.80         3.33 o                         
  -2   5   4        314.32        285.21         4.11 o                         
  -1   5   4          0.41         -0.30         1.17 o                         
   0   5   4       1812.47       1854.83        24.87 o                         
   1   5   4         90.08         74.66         2.48 o                         
   2   5   4         37.43         49.52         2.99 o                         
   3   5   4         52.00         49.79         2.40 o                         
   4   5   4         45.10         43.82         3.35 o                         
   5   5   4        664.35        643.78         8.24 o                         
   6   5   4         94.23        100.06         3.34 o                         
   7   5   4         27.73         25.22         3.61 o                         
   8   5   4        199.23        195.87         6.07 o                         
   9   5   4         15.73         17.06         3.61 o                         
  10   5   4          8.08          4.42         4.24 o                         
  11   5   4         11.61          6.12         9.89 o                         
  12   5   4          6.09         17.05         8.79 o                         
 -11   6   4         13.94         10.61         6.55 o                         
 -10   6   4          9.49         11.33         4.56 o                         
  -9   6   4         10.83          6.00         3.51 o                         
  -8   6   4         11.03         13.93         2.97 o                         
  -7   6   4          2.98          1.89         1.96 o                         
  -6   6   4         43.33         46.36         2.46 o                         
  -5   6   4         69.68         80.63         3.19 o                         
  -4   6   4          9.35          9.52         1.65 o                         
  -3   6   4        619.53        621.05         7.19 o                         
  -2   6   4         12.42         10.77         1.86 o                         
  -1   6   4          9.07         12.60         1.40 o                         
   0   6   4        283.32        253.72         4.95 o                         
   1   6   4        266.11        270.11         5.32 o                         
   2   6   4        115.42        120.49         4.15 o                         
   3   6   4         72.31         82.13         2.99 o                         
   4   6   4         68.69         79.20         3.24 o                         
   5   6   4        162.70        165.87         3.93 o                         
   6   6   4          5.79          4.31         2.37 o                         
   7   6   4         30.20         30.63         3.98 o                         
   8   6   4        123.10        121.93         5.90 o                         
   9   6   4          4.75          5.69         4.30 o                         
  10   6   4         16.60         18.31         4.40 o                         
  11   6   4          0.28          5.90         5.83 o                         
  12   6   4          8.00         24.07         9.19 o                         
 -11   7   4          0.37          1.69         6.93 o                         
 -10   7   4         33.73         37.16         5.43 o                         
  -9   7   4         24.25         27.51         3.50 o                         
  -8   7   4         20.90         20.59         3.48 o                         
  -7   7   4         36.87         42.20         4.80 o                         
  -6   7   4         86.79        108.54         6.11 o                         
  -5   7   4         44.16         47.00         2.59 o                         
  -4   7   4         39.01         39.07         2.50 o                         
  -3   7   4        192.84        192.68         5.40 o                         
  -2   7   4        115.47        127.22         4.28 o                         
  -1   7   4        223.48        225.36         4.95 o                         
   0   7   4        126.68        137.25         4.12 o                         
   1   7   4         95.99        102.59         4.11 o                         
   2   7   4        356.58        327.23         5.47 o                         
   3   7   4        214.83        203.24         4.92 o                         
   4   7   4         23.58         32.55         3.35 o                         
   5   7   4          7.03         12.32         3.35 o                         
   6   7   4        137.92        137.77         7.99 o                         
   7   7   4        124.59        120.75         4.21 o                         
   8   7   4          0.17          2.16         3.96 o                         
   9   7   4         65.78         66.15         5.23 o                         
  10   7   4          9.34         -1.49         7.41 o                         
  11   7   4         10.13         22.90         6.79 o                         
 -10   8   4          1.33          8.42         5.87 o                         
  -9   8   4          0.14         -4.49         6.33 o                         
  -8   8   4         20.01         26.26         4.06 o                         
  -7   8   4         11.48         16.30         2.88 o                         
  -6   8   4        274.54        259.19         6.06 o                         
  -5   8   4         35.40         32.64         2.80 o                         
  -4   8   4         38.09         50.53         3.16 o                         
  -3   8   4         21.43         21.93         2.42 o                         
  -2   8   4        120.56        121.00         4.00 o                         
  -1   8   4         67.18         90.24         2.99 o                         
   0   8   4         40.67         51.81         2.74 o                         
   1   8   4         81.29         87.53         4.28 o                         
   2   8   4        136.02        147.06         5.58 o                         
   3   8   4         39.03         36.47         3.04 o                         
   4   8   4         74.94         85.66         4.02 o                         
   5   8   4        109.38        102.64         4.68 o                         
   6   8   4         57.28         50.49         6.25 o                         
   7   8   4         10.30         11.12         3.53 o                         
   8   8   4         12.39         26.59         8.27 o                         
   9   8   4          0.01        -15.85         7.92 o                         
  10   8   4          9.53         17.57        10.66 o                         
  11   8   4          6.26          2.11         7.75 o                         
 -10   9   4          6.34          7.07        12.67 o                         
  -9   9   4          0.59         -4.79         6.34 o                         
  -8   9   4          4.29          1.44         6.82 o                         
  -7   9   4         51.13         51.63         4.82 o                         
  -6   9   4         38.08         30.70         4.12 o                         
  -5   9   4         75.54         73.96         5.56 o                         
  -4   9   4          9.34         14.44         2.90 o                         
  -3   9   4         37.98         46.42         2.91 o                         
  -2   9   4          4.40         -0.69         2.41 o                         
  -1   9   4          2.32          0.05         2.02 o                         
   0   9   4         43.35         54.79         4.46 o                         
   1   9   4          9.82         13.74         2.78 o                         
   2   9   4         37.26         30.93         2.96 o                         
   3   9   4         62.54         62.96         5.59 o                         
   4   9   4         21.78         18.32         4.48 o                         
   5   9   4         45.22         53.34         7.26 o                         
   6   9   4         39.27         29.29         4.29 o                         
   7   9   4          0.01         -2.62         4.23 o                         
   8   9   4          1.13          2.06         5.84 o                         
   9   9   4          1.40          3.94         7.97 o                         
  10   9   4         19.86         40.11        13.77 o                         
  -9  10   4          4.12          8.31        12.36 o                         
  -8  10   4          4.70         14.08         7.65 o                         
  -7  10   4         11.84          8.11         8.96 o                         
  -6  10   4         13.84         15.75         5.28 o                         
  -5  10   4         35.14         42.28         5.53 o                         
  -4  10   4          0.57          4.64         2.77 o                         
  -3  10   4          0.68          2.55         3.57 o                         
  -2  10   4         69.39         71.70         4.74 o                         
  -1  10   4          7.05          6.61         2.82 o                         
   0  10   4          3.52          4.08         2.92 o                         
   1  10   4         43.01         41.91         4.07 o                         
   2  10   4          2.54          8.92         3.72 o                         
   3  10   4        157.43        154.28         6.62 o                         
   4  10   4          2.70          5.51         3.88 o                         
   5  10   4         75.75         84.44         6.28 o                         
   6  10   4         17.10         21.01         5.43 o                         
   7  10   4          7.03         12.35         8.27 o                         
   8  10   4         22.60         24.25         6.01 o                         
   9  10   4         13.51         23.89         9.30 o                         
  -8  11   4          0.90          2.79        13.37 o                         
  -7  11   4          1.87         -8.61         9.57 o                         
  -6  11   4         13.23         24.39         8.49 o                         
  -5  11   4         31.35         26.23         8.36 o                         
  -4  11   4         10.20          7.14         4.21 o                         
  -3  11   4          6.00          5.48         4.27 o                         
  -2  11   4         80.40         82.63         5.57 o                         
  -1  11   4          2.07         10.37         2.98 o                         
   0  11   4         35.42         39.93         5.00 o                         
   1  11   4          6.94          3.82         4.11 o                         
   2  11   4          3.37         10.28         4.48 o                         
   3  11   4          4.72         12.77         4.20 o                         
   4  11   4          4.38         -1.61         4.91 o                         
   5  11   4         20.33         24.39         5.05 o                         
   6  11   4          0.40         -4.89         6.38 o                         
   7  11   4         31.46         27.35         8.05 o                         
   8  11   4          0.12         -7.38         6.40 o                         
  -7  12   4          0.62          8.56        14.78 o                         
  -6  12   4         40.08         39.59        12.48 o                         
  -5  12   4          6.71         -0.40         9.06 o                         
  -4  12   4         18.32         22.31         8.95 o                         
  -3  12   4         11.60          6.49         5.60 o                         
  -2  12   4         14.31         10.79         6.24 o                         
  -1  12   4          9.97         10.01         4.35 o                         
   0  12   4         16.70         16.64         3.94 o                         
   1  12   4         17.61         16.03         4.79 o                         
   2  12   4          8.39          5.92         6.06 o                         
   3  12   4          4.30          5.72         4.95 o                         
   4  12   4         12.22         14.02         6.54 o                         
   5  12   4          4.63         14.71         6.16 o                         
   6  12   4         25.56         27.13         8.09 o                         
   7  12   4          4.92          6.98         9.63 o                         
  -5  13   4          0.35          3.72        10.84 o                         
  -4  13   4          0.38         18.95        10.48 o                         
  -3  13   4         20.49         17.43         7.27 o                         
  -2  13   4          2.38         16.14         7.74 o                         
  -1  13   4         20.59         37.68         8.09 o                         
   0  13   4          5.05         -0.04         4.67 o                         
   1  13   4          0.35          6.09         5.17 o                         
   2  13   4          7.02         11.85         7.20 o                         
   3  13   4          5.67          0.94         6.25 o                         
   4  13   4          1.69          1.16         7.37 o                         
   5  13   4          2.86        -14.84         8.27 o                         
  -2  14   4          0.41         -8.04         8.42 o                         
  -1  14   4          2.11         14.69        10.78 o                         
   0  14   4          0.41         -3.38        10.08 o                         
   1  14   4          2.53          3.71         6.58 o                         
   2  14   4          6.67          0.31         6.76 o                         
  -3 -11   5          5.96          4.46         5.90 o                         
  -2 -11   5          3.38         -3.21         7.43 o                         
  -1 -11   5          1.77          5.40         6.39 o                         
   0 -11   5          0.22          9.65         6.50 o                         
   1 -11   5         20.36         13.39         8.23 o                         
   2 -11   5          0.13          2.06         7.16 o                         
   3 -11   5          0.07          9.35         8.47 o                         
   4 -11   5          1.42          4.67         7.63 o                         
  -5 -10   5          2.94          5.37         8.94 o                         
  -4 -10   5          0.01          0.07         6.67 o                         
  -3 -10   5          3.16          4.97         4.67 o                         
  -2 -10   5         21.70         31.63         6.05 o                         
  -1 -10   5          1.01         -5.97         5.65 o                         
   0 -10   5          5.76          1.90         6.42 o                         
   1 -10   5          0.81          6.58         5.69 o                         
   2 -10   5         13.76         13.60         5.22 o                         
   3 -10   5          7.50          8.46         7.16 o                         
   4 -10   5          0.29         -0.38         8.19 o                         
   5 -10   5          1.03         -8.09         6.58 o                         
   6 -10   5          3.17         -0.45         8.76 o                         
  -7  -9   5          0.00          4.71        11.75 o                         
  -6  -9   5          7.41         20.58         5.68 o                         
  -5  -9   5         21.56         14.54         4.72 o                         
  -4  -9   5          0.34          5.75         5.24 o                         
  -3  -9   5         14.05         16.95         3.86 o                         
  -2  -9   5          0.48          2.45         3.77 o                         
  -1  -9   5          2.14         12.37         4.38 o                         
   0  -9   5         19.96         21.69         4.63 o                         
   1  -9   5          0.12         -0.49         4.67 o                         
   2  -9   5          0.34         -8.86         6.26 o                         
   3  -9   5         15.32         20.07         5.16 o                         
   4  -9   5          0.00          3.43         5.21 o                         
   5  -9   5          0.01         -1.09         6.62 o                         
   6  -9   5          1.38          2.03         7.70 o                         
   7  -9   5          4.64          9.35         8.06 o                         
   8  -9   5          1.50          9.14         8.85 o                         
  -8  -8   5         26.72         22.92         6.82 o                         
  -7  -8   5         10.61          2.94         5.74 o                         
  -6  -8   5         82.32        104.38         6.41 o                         
  -5  -8   5          9.90         11.58         4.22 o                         
  -4  -8   5         15.16         11.77         3.57 o                         
  -3  -8   5         57.81         57.97         4.40 o                         
  -2  -8   5          8.21          6.65         3.43 o                         
  -1  -8   5          1.79          3.85         4.27 o                         
   0  -8   5        134.56        146.45         6.11 o                         
   1  -8   5          7.61          5.06         3.77 o                         
   2  -8   5         25.85         28.55         4.08 o                         
   3  -8   5         36.25         25.22         5.16 o                         
   4  -8   5          1.10         -0.26         4.05 o                         
   5  -8   5          5.95         12.36         4.43 o                         
   6  -8   5         31.58         37.75         7.55 o                         
   7  -8   5         26.95         36.94         7.30 o                         
   8  -8   5          0.08        -10.84         7.74 o                         
   9  -8   5          7.27         30.48         8.91 o                         
  -9  -7   5          0.12          7.32         6.81 o                         
  -8  -7   5          3.90         10.04         5.45 o                         
  -7  -7   5          0.17          1.65         4.43 o                         
  -6  -7   5         13.49         11.00         4.02 o                         
  -5  -7   5          0.05         -4.58         3.30 o                         
  -4  -7   5         10.81         19.17         3.27 o                         
  -3  -7   5         22.92         21.85         2.79 o                         
  -2  -7   5        353.41        339.94         8.20 o                         
  -1  -7   5         21.97         29.79         3.07 o                         
   0  -7   5         60.77         64.52         5.06 o                         
   1  -7   5         64.30         73.58         4.31 o                         
   2  -7   5         96.83         89.99         4.09 o                         
   3  -7   5          0.02         -0.50         2.83 o                         
   4  -7   5         63.30         57.29         3.94 o                         
   5  -7   5         10.89          7.64         3.24 o                         
   6  -7   5         50.67         56.66         4.52 o                         
   7  -7   5         22.82         30.97         8.12 o                         
   8  -7   5          6.54         10.61         7.85 o                         
   9  -7   5         34.16         30.16        11.13 o                         
  10  -7   5          0.05         -3.37        11.04 o                         
  -9  -6   5         11.75         14.62         6.55 o                         
  -8  -6   5          0.28         -0.64         5.40 o                         
  -7  -6   5          2.61          2.07         3.53 o                         
  -6  -6   5         29.94         29.12         3.42 o                         
  -5  -6   5        104.70        107.20         4.10 o                         
  -4  -6   5          4.43          9.15         2.65 o                         
  -3  -6   5        530.88        509.69         8.75 o                         
  -2  -6   5         42.36         34.30         2.83 o                         
  -1  -6   5         10.82          8.83         2.88 o                         
   0  -6   5         93.24        107.11         5.27 o                         
   1  -6   5         98.15        106.55         6.61 o                         
   2  -6   5         75.23         79.09         3.38 o                         
   3  -6   5          2.27         -0.98         2.25 o                         
   4  -6   5         17.44         18.53         2.58 o                         
   5  -6   5        211.48        201.06         5.16 o                         
   6  -6   5          0.15          1.01         4.57 o                         
   7  -6   5         53.25         48.95         6.34 o                         
   8  -6   5          2.58          0.56         5.15 o                         
   9  -6   5          1.95          0.81         5.97 o                         
  10  -6   5          2.10          3.31         6.66 o                         
  11  -6   5          1.27          9.03         8.29 o                         
 -10  -5   5         36.29         45.38         6.39 o                         
  -9  -5   5         88.39         88.30         6.57 o                         
  -8  -5   5          8.81          4.66         4.52 o                         
  -7  -5   5         10.29         13.03         3.41 o                         
  -6  -5   5        119.00        106.84         3.48 o                         
  -5  -5   5          0.92         -0.73         2.33 o                         
  -4  -5   5         10.48          9.90         2.29 o                         
  -3  -5   5         20.28         18.35         1.94 o                         
  -2  -5   5        123.19        120.89         4.62 o                         
  -1  -5   5         11.27         14.01         1.79 o                         
   0  -5   5        146.32        134.50         3.55 o                         
   1  -5   5          4.60          4.89         1.85 o                         
   2  -5   5          7.53          9.91         1.83 o                         
   3  -5   5         29.79         33.88         2.56 o                         
   4  -5   5         10.90         17.66         2.11 o                         
   5  -5   5          9.05         11.10         2.30 o                         
   6  -5   5          1.48          3.09         3.15 o                         
   7  -5   5         13.92         15.37         3.64 o                         
   8  -5   5         51.04         60.76         4.49 o                         
   9  -5   5         80.89         73.75         5.21 o                         
  10  -5   5          5.65         -1.52         5.68 o                         
  11  -5   5          1.40         -9.69         7.36 o                         
 -11  -4   5          1.65         -0.30         7.33 o                         
 -10  -4   5          9.84          5.20         5.22 o                         
  -9  -4   5          0.57          0.31         4.31 o                         
  -8  -4   5        139.73        145.77         6.99 o                         
  -7  -4   5          2.37          1.18         3.57 o                         
  -6  -4   5          0.53          2.29         2.26 o                         
  -5  -4   5        158.78        153.13         3.79 o                         
  -4  -4   5         91.67         93.49         2.94 o                         
  -3  -4   5         12.63         10.54         1.67 o                         
  -2  -4   5          1.22          1.80         1.41 o                         
  -1  -4   5        403.10        400.38         5.30 o                         
   0  -4   5       1331.70       1288.90        14.45 o                         
   1  -4   5          0.53          0.31         1.44 o                         
   2  -4   5        382.02        363.41         5.14 o                         
   3  -4   5        237.89        233.94         4.24 o                         
   4  -4   5          2.58          2.31         1.65 o                         
   5  -4   5        126.27        116.96         3.57 o                         
   6  -4   5          0.22          0.76         2.87 o                         
   7  -4   5        165.92        163.74         8.11 o                         
   8  -4   5         60.47         66.89         3.94 o                         
   9  -4   5         21.82         22.14         3.77 o                         
  10  -4   5          2.59          3.12         4.69 o                         
  11  -4   5          3.64          4.15         6.01 o                         
  12  -4   5          1.65         -4.87         6.67 o                         
 -11  -3   5          0.01         -6.99         6.73 o                         
 -10  -3   5         11.20         10.27         6.28 o                         
  -9  -3   5          1.88         -2.60         3.64 o                         
  -8  -3   5         29.23         29.87         3.53 o                         
  -7  -3   5         37.27         40.52         3.14 o                         
  -6  -3   5        232.22        202.92         4.61 o                         
  -5  -3   5        239.50        234.92         4.36 o                         
  -4  -3   5        161.69        146.41         3.18 o                         
  -3  -3   5         51.59         46.78         1.92 o                         
  -2  -3   5         36.68         35.78         1.77 o                         
  -1  -3   5        366.98        342.32         4.82 o                         
   0  -3   5        156.16        136.12         2.66 o                         
   1  -3   5          3.89          5.75         1.01 o                         
   2  -3   5         53.19         65.52         2.41 o                         
   3  -3   5        111.84        113.90         2.99 o                         
   4  -3   5          8.36          8.83         1.73 o                         
   5  -3   5          0.92          1.47         2.05 o                         
   6  -3   5          0.01          2.59         2.30 o                         
   7  -3   5         16.46         22.58         2.62 o                         
   8  -3   5         37.69         42.54         3.34 o                         
   9  -3   5         28.11         27.28         4.06 o                         
  10  -3   5          4.14          5.66         5.00 o                         
  11  -3   5          4.44         -3.89         5.66 o                         
  12  -3   5          2.93          0.06         6.18 o                         
 -11  -2   5         59.29         71.59         7.34 o                         
 -10  -2   5          2.83         -2.40         4.69 o                         
  -9  -2   5          3.55          6.32         3.63 o                         
  -8  -2   5         16.95         27.26         2.83 o                         
  -7  -2   5         41.31         43.10         2.71 o                         
  -6  -2   5          0.00         -2.48         1.90 o                         
  -5  -2   5        369.60        346.10         5.51 o                         
  -4  -2   5        455.15        465.55         5.99 o                         
  -3  -2   5         44.25         52.54         1.85 o                         
  -2  -2   5        355.17        343.15         4.50 o                         
  -1  -2   5        167.60        146.78         2.61 o                         
   0  -2   5         42.51         47.94         2.04 o                         
   1  -2   5        483.44        431.04         5.56 o                         
   2  -2   5        700.80        717.44         8.63 o                         
   3  -2   5        513.60        534.16         6.25 o                         
   4  -2   5         45.99         53.25         2.08 o                         
   5  -2   5        181.18        162.97         3.49 o                         
   6  -2   5        217.56        220.34         4.02 o                         
   7  -2   5        180.43        172.57         4.42 o                         
   8  -2   5          3.60          4.48         2.80 o                         
   9  -2   5         20.62         33.08         4.52 o                         
  10  -2   5         32.30         36.96         4.30 o                         
  11  -2   5          3.34          5.37         4.40 o                         
  12  -2   5          0.78         -2.87         5.24 o                         
 -12  -1   5         14.38         16.14         7.77 o                         
 -11  -1   5         19.63         23.46         5.98 o                         
 -10  -1   5         98.92         96.55         5.19 o                         
  -9  -1   5         33.13         31.72         4.05 o                         
  -8  -1   5          0.09          1.83         2.62 o                         
  -7  -1   5         32.87         35.23         3.01 o                         
  -6  -1   5        101.42         97.97         4.30 o                         
  -5  -1   5        228.99        209.34         4.25 o                         
  -4  -1   5          0.21          1.21         1.76 o                         
  -3  -1   5         75.94         69.58         2.84 o                         
  -2  -1   5       1829.91       1771.93        18.90 o                         
  -1  -1   5       1282.45       1225.68        13.85 o                         
   0  -1   5        234.87        266.01         3.81 o                         
   1  -1   5        175.23        183.98         2.88 o                         
   2  -1   5        631.12        586.95         7.22 o                         
   3  -1   5         11.60         24.07         1.24 o                         
   4  -1   5         50.05         50.96         1.78 o                         
   5  -1   5         10.28         14.77         1.63 o                         
   6  -1   5        108.75        123.17         3.71 o                         
   7  -1   5         53.99         55.12         2.75 o                         
   8  -1   5         95.22         87.19         3.83 o                         
   9  -1   5         15.55          3.51         2.62 o                         
  10  -1   5          9.16         15.95         3.21 o                         
  11  -1   5         27.59         24.33         5.10 o                         
  12  -1   5          1.77         -3.75         3.95 o                         
 -12   0   5         35.96         46.84         8.27 o                         
 -11   0   5          1.69         10.28         6.42 o                         
 -10   0   5          5.17          1.01         3.91 o                         
  -9   0   5         39.19         36.21         3.37 o                         
  -8   0   5          2.76          6.18         2.94 o                         
  -7   0   5          0.20          0.68         2.00 o                         
  -6   0   5        107.50        111.06         3.56 o                         
  -5   0   5         77.84         82.97         2.52 o                         
  -4   0   5         15.82         18.01         1.61 o                         
  -3   0   5        235.58        228.11         3.46 o                         
  -2   0   5        101.03        110.44         2.03 o                         
  -1   0   5         11.23         18.09         1.11 o                         
   0   0   5       3108.83       3237.60        33.78 o                         
   1   0   5        307.64        281.23         3.90 o                         
   2   0   5        142.64        161.06         2.68 o                         
   3   0   5        313.12        298.01         3.92 o                         
   4   0   5        460.36        472.93         5.86 o                         
   5   0   5         11.52         22.51         1.35 o                         
   6   0   5        323.91        317.45         4.38 o                         
   7   0   5        168.64        160.18         4.19 o                         
   8   0   5        113.08        110.33         5.00 o                         
   9   0   5          2.16          6.38         2.80 o                         
  10   0   5         19.62         19.33         3.16 o                         
  11   0   5         50.27         59.70         6.37 o                         
  12   0   5          8.66          5.29         7.48 o                         
  13   0   5          7.53          8.02         9.62 o                         
 -12   1   5          0.08         -2.66         7.09 o                         
 -11   1   5          0.10          9.31         9.77 o                         
 -10   1   5         35.78         37.16         4.06 o                         
  -9   1   5          3.29         -4.11         2.96 o                         
  -8   1   5          0.01          2.96         2.39 o                         
  -7   1   5        164.04        134.85         4.55 o                         
  -6   1   5         12.11         11.60         1.63 o                         
  -5   1   5        325.48        319.53         4.58 o                         
  -4   1   5        174.23        179.38         3.70 o                         
  -3   1   5         50.02         47.19         1.94 o                         
  -2   1   5        106.69        119.30         3.84 o                         
  -1   1   5        307.32        285.36         4.17 o                         
   0   1   5       1505.03       1407.79        22.58 o                         
   1   1   5       1354.77       1293.08        19.64 o                         
   2   1   5        211.96        198.40         3.57 o                         
   3   1   5        380.19        368.37         4.51 o                         
   4   1   5          3.53          2.05         1.00 o                         
   5   1   5        264.72        257.48         4.16 o                         
   6   1   5          0.21          1.61         1.35 o                         
   7   1   5         20.25         23.93         1.67 o                         
   8   1   5          0.66          0.02         3.23 o                         
   9   1   5          0.40          4.46         3.73 o                         
  10   1   5          0.74          9.03         4.63 o                         
  11   1   5         13.80         16.23         5.90 o                         
  12   1   5          1.61         -1.76         7.04 o                         
  13   1   5          6.74          7.41         9.20 o                         
 -12   2   5          6.72          1.58         6.46 o                         
 -11   2   5         25.00         27.03         5.90 o                         
 -10   2   5         37.16         30.91         4.25 o                         
  -9   2   5         75.51         73.14         4.52 o                         
  -8   2   5        401.67        345.89         6.82 o                         
  -7   2   5          0.84          5.91         1.71 o                         
  -6   2   5         56.93         59.17         2.37 o                         
  -5   2   5         48.29         53.17         2.93 o                         
  -4   2   5         30.93         42.96         1.58 o                         
  -3   2   5         84.62         85.13         2.24 o                         
  -2   2   5         26.59         32.44         1.42 o                         
  -1   2   5        540.02        552.52        11.91 o                         
   0   2   5       3339.43       3362.02        49.29 o                         
   1   2   5       1520.30       1599.86        19.71 o                         
   2   2   5       1258.73       1304.06        16.54 o                         
   3   2   5        318.33        324.55         4.92 o                         
   4   2   5          1.83          4.31         1.20 o                         
   5   2   5          1.35          1.99         1.35 o                         
   6   2   5        136.31        138.47         3.58 o                         
   7   2   5        112.64        121.65         3.53 o                         
   8   2   5         18.67         18.11         2.12 o                         
   9   2   5         70.30         62.70         4.51 o                         
  10   2   5         10.65          7.97         4.78 o                         
  11   2   5          1.48          0.83         5.95 o                         
  12   2   5         12.31         19.67         7.98 o                         
  13   2   5         36.15         43.87         9.83 o                         
 -12   3   5          0.00         -2.75         8.88 o                         
 -11   3   5          5.35          8.23         5.23 o                         
 -10   3   5          6.34         13.16         3.30 o                         
  -9   3   5         15.29         10.46         2.71 o                         
  -8   3   5          4.17          5.75         2.55 o                         
  -7   3   5          3.85          4.35         2.53 o                         
  -6   3   5         97.96        110.09         3.51 o                         
  -5   3   5          9.75          9.79         1.27 o                         
  -4   3   5        101.50        109.12         2.11 o                         
  -3   3   5        195.88        189.42         3.35 o                         
  -2   3   5        556.06        569.57         6.53 o                         
  -1   3   5        968.43        997.26        15.44 o                         
   0   3   5       3015.64       3078.31        37.19 o                         
   1   3   5         74.55         65.41         3.15 o                         
   2   3   5         81.47         93.24         2.64 o                         
   3   3   5        220.32        184.86         4.05 o                         
   4   3   5        198.60        190.08         3.25 o                         
   5   3   5        782.85        769.80         9.04 o                         
   6   3   5        228.49        215.51         4.76 o                         
   7   3   5          0.18         -3.52         2.33 o                         
   8   3   5        187.72        179.56         7.25 o                         
   9   3   5         68.20         65.25         3.23 o                         
  10   3   5          1.35          0.91         5.01 o                         
  11   3   5         41.68         32.44         6.37 o                         
  12   3   5          0.58         13.49         8.32 o                         
  13   3   5          3.58         25.09        10.01 o                         
 -12   4   5          0.61         -1.72         9.08 o                         
 -11   4   5          1.00          5.02         5.38 o                         
 -10   4   5         19.37         21.82         4.05 o                         
  -9   4   5          7.95          8.71         3.01 o                         
  -8   4   5         40.64         43.88         2.90 o                         
  -7   4   5         18.99         23.04         2.23 o                         
  -6   4   5         74.13         78.84         2.43 o                         
  -5   4   5        220.82        225.03         5.42 o                         
  -4   4   5         61.07         67.60         2.99 o                         
  -3   4   5         12.09         20.82         1.49 o                         
  -2   4   5         19.62         29.42         1.57 o                         
  -1   4   5        516.86        547.27         7.09 o                         
   0   4   5        343.42        292.83         4.61 o                         
   1   4   5        123.68        124.57         2.67 o                         
   2   4   5          5.18         10.07         1.67 o                         
   3   4   5        207.28        195.33         4.58 o                         
   4   4   5         50.23         48.69         2.52 o                         
   5   4   5        109.73        120.33         3.79 o                         
   6   4   5        112.33        116.55         3.62 o                         
   7   4   5         26.17         29.19         2.82 o                         
   8   4   5         50.58         39.09         3.34 o                         
   9   4   5         28.49         38.99         3.62 o                         
  10   4   5          1.14         -0.36         5.09 o                         
  11   4   5          5.17          2.58         6.89 o                         
  12   4   5         14.90         39.12         9.05 o                         
 -11   5   5         11.36         20.12         6.29 o                         
 -10   5   5         35.56         38.42         4.39 o                         
  -9   5   5        163.21        133.56         5.58 o                         
  -8   5   5          4.26          7.09         2.71 o                         
  -7   5   5          0.00         -3.34         2.77 o                         
  -6   5   5          3.36          3.35         2.62 o                         
  -5   5   5         12.99         17.48         2.18 o                         
  -4   5   5          0.37         -1.66         1.79 o                         
  -3   5   5         24.57         22.41         1.75 o                         
  -2   5   5          7.62         13.75         2.01 o                         
  -1   5   5        247.37        221.73         3.81 o                         
   0   5   5        465.60        528.07         6.56 o                         
   1   5   5        465.70        465.79         6.54 o                         
   2   5   5         18.39         19.20         2.04 o                         
   3   5   5         98.65        103.92         3.44 o                         
   4   5   5          2.09         -1.11         2.81 o                         
   5   5   5         71.88         83.35         4.58 o                         
   6   5   5          3.30          4.44         2.24 o                         
   7   5   5        109.53         99.38         4.40 o                         
   8   5   5        132.98        124.50         5.05 o                         
   9   5   5         58.30         62.10         5.29 o                         
  10   5   5         10.31          8.24         5.22 o                         
  11   5   5          3.04          5.98         8.50 o                         
  12   5   5          0.06          4.56        10.25 o                         
 -11   6   5          5.18          3.45         7.17 o                         
 -10   6   5         22.76         26.79         6.29 o                         
  -9   6   5         62.12         73.90         5.30 o                         
  -8   6   5         62.19         70.09         4.64 o                         
  -7   6   5          0.08         -5.24         3.26 o                         
  -6   6   5         15.25         10.19         3.36 o                         
  -5   6   5         76.30         74.72         3.04 o                         
  -4   6   5          4.07          0.68         1.99 o                         
  -3   6   5        181.01        170.10         3.32 o                         
  -2   6   5          2.91          3.36         2.03 o                         
  -1   6   5        287.23        261.63         4.22 o                         
   0   6   5         40.38         56.56         2.32 o                         
   1   6   5         10.65         10.25         1.67 o                         
   2   6   5        199.03        191.75         4.50 o                         
   3   6   5          8.62          8.49         1.96 o                         
   4   6   5         22.33         30.35         2.70 o                         
   5   6   5         82.32         89.43         4.75 o                         
   6   6   5          0.03          1.52         2.48 o                         
   7   6   5          1.31          0.37         3.73 o                         
   8   6   5         12.56         11.65         4.52 o                         
   9   6   5         22.71         28.31         4.78 o                         
  10   6   5          3.56         13.52         5.02 o                         
  11   6   5          8.37         12.17         6.17 o                         
  12   6   5          0.20         -9.93         9.18 o                         
 -11   7   5          2.66         -3.06        13.30 o                         
 -10   7   5         36.26         37.46         5.74 o                         
  -9   7   5         58.77         57.55         3.82 o                         
  -8   7   5         22.21         24.79         3.83 o                         
  -7   7   5         69.29         75.97         5.27 o                         
  -6   7   5        120.91        129.68         7.13 o                         
  -5   7   5         69.33         73.85         4.08 o                         
  -4   7   5         44.72         44.09         1.95 o                         
  -3   7   5         57.71         60.12         2.57 o                         
  -2   7   5         28.43         38.18         2.20 o                         
  -1   7   5         73.39         74.44         2.61 o                         
   0   7   5         91.24         98.43         3.78 o                         
   1   7   5          1.21          2.80         2.12 o                         
   2   7   5          3.99          3.28         2.19 o                         
   3   7   5        160.14        164.46         4.34 o                         
   4   7   5          6.12          6.58         2.45 o                         
   5   7   5         22.05         19.33         3.18 o                         
   6   7   5        128.37        126.96         4.79 o                         
   7   7   5          0.60         -4.57         2.67 o                         
   8   7   5         23.51         25.99         4.50 o                         
   9   7   5          0.05        -10.43         5.37 o                         
  10   7   5          4.00         -0.65         5.53 o                         
  11   7   5         37.74         36.69         7.38 o                         
 -10   8   5          2.57          9.04         6.81 o                         
  -9   8   5          2.99          6.84         6.24 o                         
  -8   8   5          5.00          8.09         4.69 o                         
  -7   8   5          7.39          6.48         6.93 o                         
  -6   8   5          9.20          3.17         3.87 o                         
  -5   8   5         11.64          9.29         3.29 o                         
  -4   8   5          0.73         -1.94         2.31 o                         
  -3   8   5         40.41         41.60         2.36 o                         
  -2   8   5        189.26        185.53         6.17 o                         
  -1   8   5         10.02         12.93         2.07 o                         
   0   8   5        236.33        223.93         5.11 o                         
   1   8   5        138.13        138.59         4.41 o                         
   2   8   5         20.01         28.01         3.69 o                         
   3   8   5          0.39          3.96         2.57 o                         
   4   8   5        104.26        104.20         7.20 o                         
   5   8   5         78.19         74.23         6.02 o                         
   6   8   5         32.31         33.00         3.82 o                         
   7   8   5          5.97          3.16         4.35 o                         
   8   8   5          1.03         10.23         8.22 o                         
   9   8   5          2.56         -0.93         5.59 o                         
  10   8   5          1.17         -0.70         6.86 o                         
  11   8   5          2.08          2.13         7.65 o                         
  -9   9   5          9.37         16.50         9.71 o                         
  -8   9   5          1.13         -2.52         6.28 o                         
  -7   9   5         27.92         32.35         5.07 o                         
  -6   9   5          0.43          4.31         3.08 o                         
  -5   9   5         33.01         33.72         3.59 o                         
  -4   9   5          4.66          4.28         2.16 o                         
  -3   9   5         49.42         52.75         3.05 o                         
  -2   9   5         99.78        109.56         4.03 o                         
  -1   9   5          1.72          4.62         2.25 o                         
   0   9   5         28.85         23.95         2.80 o                         
   1   9   5          0.33         -1.15         3.19 o                         
   2   9   5         31.87         32.23         4.22 o                         
   3   9   5         19.01         25.22         3.40 o                         
   4   9   5         43.40         45.84         4.11 o                         
   5   9   5          5.15          8.12         3.95 o                         
   6   9   5         33.79         31.87         4.45 o                         
   7   9   5         48.70         51.26         5.37 o                         
   8   9   5          0.08          5.34         4.29 o                         
   9   9   5          4.25         15.29        15.83 o                         
  10   9   5          7.24         13.36         7.78 o                         
  -9  10   5          6.19         -2.87        11.95 o                         
  -8  10   5         18.98         24.27         9.80 o                         
  -7  10   5         25.60         20.05        25.82 o                         
  -6  10   5         33.65         21.26         7.11 o                         
  -5  10   5          0.85         11.78         5.75 o                         
  -4  10   5          2.22          3.32         4.19 o                         
  -3  10   5          0.55         -1.41         2.93 o                         
  -2  10   5          0.00         -1.49         3.95 o                         
  -1  10   5          0.18          0.25         2.53 o                         
   0  10   5          6.49         10.15         3.23 o                         
   1  10   5          1.94          0.67         3.31 o                         
   2  10   5        227.94        202.87         6.85 o                         
   3  10   5          0.04         -4.10         3.56 o                         
   4  10   5         21.89         25.69         4.35 o                         
   5  10   5         58.82         56.13         5.15 o                         
   6  10   5         45.35         40.85         5.26 o                         
   7  10   5          1.31          3.97         6.29 o                         
   8  10   5          0.49          1.94         6.17 o                         
   9  10   5         17.49         22.20         9.66 o                         
  -8  11   5          1.36          9.24        14.08 o                         
  -7  11   5          0.46         10.76        12.55 o                         
  -6  11   5          2.22         14.42         8.04 o                         
  -5  11   5         26.30         24.67         7.90 o                         
  -4  11   5          1.94          5.37         6.84 o                         
  -3  11   5          0.08          4.67         4.49 o                         
  -2  11   5         10.38         16.23         4.23 o                         
  -1  11   5          5.09          5.42         2.99 o                         
   0  11   5         34.33         38.14         5.48 o                         
   1  11   5         44.90         37.40         5.95 o                         
   2  11   5          0.03          3.79         4.36 o                         
   3  11   5          3.74          9.20         4.86 o                         
   4  11   5          1.77         -2.31         4.70 o                         
   5  11   5         15.99         19.61         5.36 o                         
   6  11   5          3.68          8.81         5.83 o                         
   7  11   5          2.27          2.32         7.75 o                         
   8  11   5          0.54         -1.24         7.99 o                         
  -6  12   5         26.16         45.90        13.76 o                         
  -5  12   5         15.86         23.03         9.55 o                         
  -4  12   5         13.21         16.78         9.35 o                         
  -3  12   5         15.19          9.00         5.99 o                         
  -2  12   5          0.07        -11.40         7.15 o                         
  -1  12   5          3.14          3.00         4.45 o                         
   0  12   5          0.78          0.73         3.82 o                         
   1  12   5         19.37         11.78         5.40 o                         
   2  12   5         44.02         50.95         5.77 o                         
   3  12   5          1.77          6.27         5.49 o                         
   4  12   5         21.12         13.62         9.23 o                         
   5  12   5          0.44         11.21         6.17 o                         
   6  12   5         18.22         14.91         6.74 o                         
   7  12   5          1.19         -5.15         7.72 o                         
  -5  13   5          4.23         18.86        10.76 o                         
  -4  13   5          4.19         25.85        12.92 o                         
  -3  13   5          7.29         -6.72         8.75 o                         
  -2  13   5          2.97          9.02         7.71 o                         
  -1  13   5          2.30          0.13        14.74 o                         
   0  13   5          5.81          9.97         5.73 o                         
   1  13   5          1.55          0.87        10.67 o                         
   2  13   5         16.54         35.85         7.22 o                         
   3  13   5         67.14         63.89         7.60 o                         
   4  13   5          8.56         13.70         6.79 o                         
   5  13   5          0.59         -1.35         7.16 o                         
  -2  14   5         19.74         33.34         9.44 o                         
  -1  14   5          0.26         12.30         9.01 o                         
   0  14   5          0.99         -2.72         7.53 o                         
   1  14   5         19.78         14.13         6.79 o                         
   2  14   5         12.36         14.62         7.89 o                         
  -4 -10   6          4.70         17.16         6.53 o                         
  -3 -10   6         12.14          6.22         6.57 o                         
  -2 -10   6          1.44          9.68         7.11 o                         
  -1 -10   6          0.38         -9.86         5.88 o                         
   0 -10   6         11.78          9.42         7.99 o                         
   1 -10   6          3.99         16.74         6.79 o                         
   2 -10   6          8.31         14.58         5.95 o                         
   3 -10   6          6.78          7.55         6.76 o                         
   4 -10   6          0.84         14.94         7.82 o                         
   5 -10   6          0.05         11.89         7.35 o                         
  -6  -9   6          1.69          4.21         5.59 o                         
  -5  -9   6         79.28         85.40         6.59 o                         
  -4  -9   6          3.97          6.55         5.15 o                         
  -3  -9   6          8.64         15.46         4.90 o                         
  -2  -9   6         50.66         69.12         9.94 o                         
  -1  -9   6         51.15         53.61         5.83 o                         
   0  -9   6          2.65          8.23         5.15 o                         
   1  -9   6         15.55         27.18         5.51 o                         
   2  -9   6         15.44         21.34         5.43 o                         
   3  -9   6          5.93         17.88         6.13 o                         
   4  -9   6          0.07         -7.76         6.93 o                         
   5  -9   6          0.59          5.05         6.34 o                         
   6  -9   6         29.17         34.77         8.40 o                         
   7  -9   6          6.26         13.68         9.67 o                         
  -7  -8   6          2.20          8.38         5.97 o                         
  -6  -8   6         31.11         40.26         4.97 o                         
  -5  -8   6         31.29         37.25         4.91 o                         
  -4  -8   6          0.65         -4.19         4.10 o                         
  -3  -8   6          0.69         -2.31         3.75 o                         
  -2  -8   6         47.22         41.13         5.73 o                         
  -1  -8   6         51.38         59.82         5.46 o                         
   0  -8   6          1.02         -2.37         4.05 o                         
   1  -8   6          7.71          8.26         4.30 o                         
   2  -8   6         17.14         20.06         4.60 o                         
   3  -8   6          4.47          2.43         4.63 o                         
   4  -8   6          0.03         -2.19         4.26 o                         
   5  -8   6          0.96          1.02         5.54 o                         
   6  -8   6          1.50         -5.35         7.77 o                         
   7  -8   6          0.09          1.21         7.60 o                         
   8  -8   6         25.18         33.74         8.87 o                         
  -8  -7   6         10.30         18.15         6.76 o                         
  -7  -7   6          2.63          4.93         5.54 o                         
  -6  -7   6          0.40         -6.08         4.27 o                         
  -5  -7   6          0.02          1.61         3.92 o                         
  -4  -7   6         30.08         31.71         4.98 o                         
  -3  -7   6         89.01        101.48         4.55 o                         
  -2  -7   6        152.15        146.91         5.54 o                         
  -1  -7   6         66.40         61.19         4.49 o                         
   0  -7   6         20.84         30.91         3.62 o                         
   1  -7   6        146.51        148.76         5.51 o                         
   2  -7   6         46.21         50.13         3.86 o                         
   3  -7   6        151.38        147.85         5.11 o                         
   4  -7   6          0.17          1.68         3.44 o                         
   5  -7   6         17.98         26.71         3.86 o                         
   6  -7   6          3.20          5.81         4.12 o                         
   7  -7   6          0.24         -4.67         6.80 o                         
   8  -7   6         31.35         33.44         8.07 o                         
   9  -7   6         27.22         31.81         7.68 o                         
  -9  -6   6          0.62        -13.57         6.79 o                         
  -8  -6   6          2.30          1.51         6.28 o                         
  -7  -6   6         11.11         16.07         4.52 o                         
  -6  -6   6         20.57         25.90         3.33 o                         
  -5  -6   6          2.92          6.06         3.11 o                         
  -4  -6   6         26.47         24.42         3.01 o                         
  -3  -6   6        278.47        261.53         6.10 o                         
  -2  -6   6          0.19          4.78         2.58 o                         
  -1  -6   6        356.74        338.22         7.29 o                         
   0  -6   6        187.64        189.63         5.88 o                         
   1  -6   6        213.70        214.20         5.34 o                         
   2  -6   6         69.97         61.58         3.54 o                         
   3  -6   6         20.97         18.71         2.75 o                         
   4  -6   6          5.90          5.18         2.92 o                         
   5  -6   6         26.72         29.24         3.14 o                         
   6  -6   6          5.31         10.43         3.69 o                         
   7  -6   6          2.47          5.27         4.92 o                         
   8  -6   6         38.80         36.39         7.88 o                         
   9  -6   6         25.63         27.62         6.60 o                         
  10  -6   6          0.18          6.55         7.11 o                         
  -9  -5   6          7.37          7.41         6.76 o                         
  -8  -5   6          6.96          3.87         5.52 o                         
  -7  -5   6         34.74         44.44         5.09 o                         
  -6  -5   6         59.34         70.82         3.32 o                         
  -5  -5   6         91.32         91.37         4.14 o                         
  -4  -5   6         58.39         63.84         3.34 o                         
  -3  -5   6        234.63        235.90         5.29 o                         
  -2  -5   6          8.51         12.58         2.11 o                         
  -1  -5   6        197.91        181.86         4.89 o                         
   0  -5   6          4.90          5.62         2.21 o                         
   1  -5   6          2.05          5.08         2.20 o                         
   2  -5   6        224.00        197.60         4.75 o                         
   3  -5   6        162.56        147.67         3.96 o                         
   4  -5   6         29.48         39.02         2.76 o                         
   5  -5   6          0.87          0.17         2.62 o                         
   6  -5   6        296.98        264.84         6.23 o                         
   7  -5   6         18.14         18.24         4.12 o                         
   8  -5   6          0.81          3.45         4.39 o                         
   9  -5   6          1.04          6.27         5.44 o                         
  10  -5   6         31.14         22.85         6.95 o                         
  11  -5   6          0.06         -9.91         7.90 o                         
 -10  -4   6         33.42         44.66         6.60 o                         
  -9  -4   6          5.85          6.73         5.15 o                         
  -8  -4   6          5.75          8.50         4.51 o                         
  -7  -4   6          0.06          2.17         3.48 o                         
  -6  -4   6          2.50          1.49         2.76 o                         
  -5  -4   6        167.64        146.37         4.39 o                         
  -4  -4   6         11.74         10.33         2.20 o                         
  -3  -4   6         19.92         20.17         1.98 o                         
  -2  -4   6         18.43         15.95         1.89 o                         
  -1  -4   6        453.40        420.30         5.95 o                         
   0  -4   6         77.62         76.02         2.48 o                         
   1  -4   6        219.88        214.06         4.09 o                         
   2  -4   6         11.97         14.29         1.86 o                         
   3  -4   6         92.89        101.29         3.57 o                         
   4  -4   6         10.38          7.15         2.08 o                         
   5  -4   6        317.40        297.87         5.21 o                         
   6  -4   6          8.55         14.67         2.19 o                         
   7  -4   6          3.92          5.24         3.25 o                         
   8  -4   6          8.77          9.33         3.40 o                         
   9  -4   6          4.86          8.95         4.28 o                         
  10  -4   6         16.80         26.29         5.63 o                         
  11  -4   6          2.39         -0.61         8.66 o                         
 -11  -3   6          1.55         11.84        10.25 o                         
 -10  -3   6          1.14         -8.16         5.78 o                         
  -9  -3   6        129.30        131.70         5.76 o                         
  -8  -3   6         39.43         41.61         3.95 o                         
  -7  -3   6         78.66         74.80         3.96 o                         
  -6  -3   6         68.05         63.42         3.50 o                         
  -5  -3   6        106.43        109.03         3.46 o                         
  -4  -3   6          1.41         -0.83         1.75 o                         
  -3  -3   6          1.55          4.28         1.69 o                         
  -2  -3   6        112.74        114.74         3.84 o                         
  -1  -3   6        775.01        734.45         9.11 o                         
   0  -3   6         24.39         33.72         1.88 o                         
   1  -3   6        258.33        265.20         3.85 o                         
   2  -3   6         66.54         77.94         2.73 o                         
   3  -3   6         66.94         74.48         2.49 o                         
   4  -3   6          3.76          5.25         1.59 o                         
   5  -3   6        242.76        223.41         4.31 o                         
   6  -3   6         13.53          9.24         2.01 o                         
   7  -3   6          4.92          0.73         2.77 o                         
   8  -3   6        237.83        206.76         6.01 o                         
   9  -3   6         12.08         21.24         3.89 o                         
  10  -3   6          0.28         -0.22         4.56 o                         
  11  -3   6         12.59         16.01         5.96 o                         
  12  -3   6          0.43          4.45         7.74 o                         
 -11  -2   6          2.26         -1.22         7.15 o                         
 -10  -2   6          3.82          7.22         6.73 o                         
  -9  -2   6         59.97         65.55         5.18 o                         
  -8  -2   6         26.83         36.51         4.94 o                         
  -7  -2   6         15.34         12.89         2.80 o                         
  -6  -2   6        361.32        340.04         6.35 o                         
  -5  -2   6        131.51        130.28         3.77 o                         
  -4  -2   6        107.44        113.69         3.04 o                         
  -3  -2   6         78.12         84.30         2.35 o                         
  -2  -2   6         42.09         42.78         2.00 o                         
  -1  -2   6        226.95        238.55         3.90 o                         
   0  -2   6        715.07        708.06         8.61 o                         
   1  -2   6        221.30        195.17         3.29 o                         
   2  -2   6         80.85         77.32         2.69 o                         
   3  -2   6        220.63        214.54         3.22 o                         
   4  -2   6         96.68         98.92         2.75 o                         
   5  -2   6         15.01         22.52         1.95 o                         
   6  -2   6          0.98          2.57         1.95 o                         
   7  -2   6         63.94         60.08         3.34 o                         
   8  -2   6        257.70        240.07         6.13 o                         
   9  -2   6          1.52          3.71         3.45 o                         
  10  -2   6          1.18          1.08         4.04 o                         
  11  -2   6          3.45         11.57         5.56 o                         
  12  -2   6          1.21         10.24         5.65 o                         
 -11  -1   6          0.54         -7.97         6.06 o                         
 -10  -1   6         28.17         35.95         6.70 o                         
  -9  -1   6          9.94         10.76         4.05 o                         
  -8  -1   6          0.04          2.54         2.50 o                         
  -7  -1   6         25.45         32.86         2.95 o                         
  -6  -1   6        218.33        202.16         4.08 o                         
  -5  -1   6          0.08          0.35         1.68 o                         
  -4  -1   6        444.31        417.44         6.02 o                         
  -3  -1   6        182.28        194.25         3.14 o                         
  -2  -1   6        130.56        138.35         2.76 o                         
  -1  -1   6          2.30          8.71         1.18 o                         
   0  -1   6        901.14        941.75        10.55 o                         
   1  -1   6        470.43        453.48         5.91 o                         
   2  -1   6         50.25         55.65         1.83 o                         
   3  -1   6         20.05         26.71         1.50 o                         
   4  -1   6         28.51         30.13         2.12 o                         
   5  -1   6          4.04          0.82         1.64 o                         
   6  -1   6         71.18         80.21         2.72 o                         
   7  -1   6         10.48         12.58         3.29 o                         
   8  -1   6        117.34        112.31         4.88 o                         
   9  -1   6         24.17         30.45         3.57 o                         
  10  -1   6         29.35         23.73         3.66 o                         
  11  -1   6          0.44          1.44         4.10 o                         
  12  -1   6          2.68          3.56         8.05 o                         
 -11   0   6         37.82         41.59         6.47 o                         
 -10   0   6         99.21        108.89         9.02 o                         
  -9   0   6          0.08          1.54         3.61 o                         
  -8   0   6         40.25         46.44         4.49 o                         
  -7   0   6        240.67        226.76         5.19 o                         
  -6   0   6         28.99         38.65         2.03 o                         
  -5   0   6        660.00        627.42         7.71 o                         
  -4   0   6        158.22        149.65         2.61 o                         
  -3   0   6        567.21        559.63         6.98 o                         
  -2   0   6          4.03          4.79         1.18 o                         
  -1   0   6        436.21        451.43         6.03 o                         
   0   0   6         11.25         16.17         1.03 o                         
   1   0   6        262.06        309.27         4.34 o                         
   2   0   6        305.35        318.58         4.51 o                         
   3   0   6         41.30         46.27         1.76 o                         
   4   0   6        305.00        276.88         4.08 o                         
   5   0   6          0.43          3.75         1.41 o                         
   6   0   6         70.16         73.16         2.46 o                         
   7   0   6        100.60         99.31         3.95 o                         
   8   0   6         21.89         26.98         2.95 o                         
   9   0   6         24.31         42.04         3.50 o                         
  10   0   6         45.67         45.03         3.60 o                         
  11   0   6         58.23         59.58         6.09 o                         
  12   0   6          1.21          7.92        12.05 o                         
 -11   1   6          0.12         -3.26         5.69 o                         
 -10   1   6          0.00         -4.62         4.32 o                         
  -9   1   6         14.30         16.54         3.53 o                         
  -8   1   6         61.02         59.01         3.23 o                         
  -7   1   6         41.82         45.42         2.62 o                         
  -6   1   6         70.99         81.64         2.88 o                         
  -5   1   6        168.83        161.70         3.99 o                         
  -4   1   6         21.15         29.10         1.87 o                         
  -3   1   6        151.94        164.67         3.09 o                         
  -2   1   6        614.44        637.80         8.43 o                         
  -1   1   6        343.96        370.77         5.12 o                         
   0   1   6       1745.12       2014.64        25.77 o                         
   1   1   6         15.39         22.60         1.42 o                         
   2   1   6        459.93        425.03         5.66 o                         
   3   1   6        464.53        436.75         5.36 o                         
   4   1   6         26.77         25.15         1.51 o                         
   5   1   6        166.74        146.21         2.92 o                         
   6   1   6         38.86         50.55         2.51 o                         
   7   1   6          9.10         12.84         2.19 o                         
   8   1   6          2.36          2.49         2.40 o                         
   9   1   6         18.39         17.60         4.46 o                         
  10   1   6         11.27          2.32         5.60 o                         
  11   1   6         37.17         26.43         6.86 o                         
  12   1   6          7.30         -3.35         8.06 o                         
 -11   2   6          2.37         -4.95         8.05 o                         
 -10   2   6          0.05          5.87         5.74 o                         
  -9   2   6         14.82         19.28         3.51 o                         
  -8   2   6        492.48        426.80         8.63 o                         
  -7   2   6          0.02          4.41         2.30 o                         
  -6   2   6          7.78          7.80         1.76 o                         
  -5   2   6        112.74        113.40         2.35 o                         
  -4   2   6        174.00        172.71         3.29 o                         
  -3   2   6        225.84        205.42         3.28 o                         
  -2   2   6          5.66          8.84         1.16 o                         
  -1   2   6       1040.51        973.33        11.29 o                         
   0   2   6       1217.05       1213.95        13.91 o                         
   1   2   6       2129.51       2227.81        25.90 o                         
   2   2   6        629.95        616.80         7.81 o                         
   3   2   6         16.17         31.32         2.45 o                         
   4   2   6        116.31        119.56         3.17 o                         
   5   2   6          0.00          0.11         1.67 o                         
   6   2   6         35.11         34.95         2.21 o                         
   7   2   6          9.80          8.91         2.88 o                         
   8   2   6         52.91         59.87         4.03 o                         
   9   2   6        135.78        133.74         6.10 o                         
  10   2   6          8.18          2.10         5.26 o                         
  11   2   6          2.16          7.88         6.29 o                         
  12   2   6          8.92         13.72         8.69 o                         
 -11   3   6          3.27         14.15         5.57 o                         
 -10   3   6          1.08         -2.28         3.97 o                         
  -9   3   6         20.78         22.15         3.45 o                         
  -8   3   6         56.44         69.52         3.86 o                         
  -7   3   6         43.26         45.15         3.13 o                         
  -6   3   6         44.89         54.49         2.72 o                         
  -5   3   6          0.04          0.95         1.33 o                         
  -4   3   6          3.07         -0.83         1.42 o                         
  -3   3   6          3.13         15.87         1.18 o                         
  -2   3   6         40.65         51.70         1.77 o                         
  -1   3   6        170.49        143.29         3.02 o                         
   0   3   6       1754.13       1909.67        22.56 o                         
   1   3   6        709.38        695.15         9.65 o                         
   2   3   6        278.49        273.68         5.41 o                         
   3   3   6         83.84        110.43         3.31 o                         
   4   3   6        103.36         96.35         3.28 o                         
   5   3   6        155.73        147.97         3.27 o                         
   6   3   6          3.08         10.18         2.13 o                         
   7   3   6        104.36         99.39         4.18 o                         
   8   3   6        108.45        119.00         4.68 o                         
   9   3   6         19.70         20.59         4.14 o                         
  10   3   6          4.54          8.47         6.04 o                         
  11   3   6         21.43         17.27         6.69 o                         
  12   3   6          5.34          6.93         8.20 o                         
 -11   4   6         18.66         17.10         5.50 o                         
 -10   4   6         11.24         13.23         5.46 o                         
  -9   4   6        172.86        166.48         7.86 o                         
  -8   4   6         56.82         60.65         4.11 o                         
  -7   4   6         77.21         70.64         2.91 o                         
  -6   4   6         37.71         35.63         3.00 o                         
  -5   4   6        122.66        118.54         3.56 o                         
  -4   4   6        200.91        187.04         3.54 o                         
  -3   4   6         55.84         63.61         3.39 o                         
  -2   4   6         40.84         45.68         2.27 o                         
  -1   4   6         10.08          6.83         1.26 o                         
   0   4   6       1540.05       1533.04        18.48 o                         
   1   4   6        148.12        125.57         2.82 o                         
   2   4   6         58.20         83.19         2.68 o                         
   3   4   6         48.52         44.87         2.54 o                         
   4   4   6        315.32        298.78         4.58 o                         
   5   4   6         79.90         92.51         2.76 o                         
   6   4   6         85.04         91.19         3.63 o                         
   7   4   6         85.40         96.63         4.21 o                         
   8   4   6          0.03          2.03         3.40 o                         
   9   4   6          2.48          4.55         4.50 o                         
  10   4   6          6.95          8.84         4.38 o                         
  11   4   6          7.23          9.79         7.12 o                         
  12   4   6          6.99          6.61         9.30 o                         
 -11   5   6          3.66          7.36         5.91 o                         
 -10   5   6          8.56          5.53         4.27 o                         
  -9   5   6         39.30         41.31         3.33 o                         
  -8   5   6          0.01          2.10         4.69 o                         
  -7   5   6         79.40         87.05         4.12 o                         
  -6   5   6         18.49         25.13         2.75 o                         
  -5   5   6          9.11         15.21         2.19 o                         
  -4   5   6         12.97          8.44         1.59 o                         
  -3   5   6         27.27         34.81         2.03 o                         
  -2   5   6          2.47          2.80         1.79 o                         
  -1   5   6        335.95        364.54         5.26 o                         
   0   5   6        153.96        150.07         3.14 o                         
   1   5   6        118.31        118.67         3.66 o                         
   2   5   6          0.31          1.91         1.81 o                         
   3   5   6         69.03         67.51         3.41 o                         
   4   5   6          4.91          2.72         2.31 o                         
   5   5   6         23.23         30.05         2.60 o                         
   6   5   6        130.19        131.94         5.13 o                         
   7   5   6         11.55         11.62         3.28 o                         
   8   5   6         64.41         70.00         5.93 o                         
   9   5   6         24.16         28.42         4.69 o                         
  10   5   6          2.32         -2.11         4.64 o                         
  11   5   6         26.90         33.86         8.38 o                         
  12   5   6          1.35          3.98         9.36 o                         
 -11   6   6         11.81          3.40         8.65 o                         
 -10   6   6         15.36          9.59         9.27 o                         
  -9   6   6         53.76         54.31         5.46 o                         
  -8   6   6         13.57         16.21         3.85 o                         
  -7   6   6          0.03         -7.47         3.95 o                         
  -6   6   6          4.14          2.94         2.82 o                         
  -5   6   6        120.35        109.01         3.91 o                         
  -4   6   6          1.48          2.79         1.67 o                         
  -3   6   6          0.10          4.81         1.88 o                         
  -2   6   6        347.25        339.52         5.51 o                         
  -1   6   6         77.36         91.21         2.87 o                         
   0   6   6         92.11        144.08         3.19 o                         
   1   6   6         63.27         70.38         2.72 o                         
   2   6   6         55.81         55.30         2.74 o                         
   3   6   6        173.33        170.80         4.74 o                         
   4   6   6         15.03         14.33         3.37 o                         
   5   6   6         25.55         32.99         3.26 o                         
   6   6   6         41.01         44.61         3.44 o                         
   7   6   6         98.48         84.56         4.55 o                         
   8   6   6          2.19          6.35         4.12 o                         
   9   6   6         40.89         46.60         5.48 o                         
  10   6   6          0.99          2.72         6.84 o                         
  11   6   6          0.17          4.75         6.62 o                         
  12   6   6          0.14         -0.57         9.98 o                         
 -10   7   6          7.31         -6.82         7.99 o                         
  -9   7   6          0.29          9.03         8.33 o                         
  -8   7   6         20.20         20.61         4.60 o                         
  -7   7   6          7.55         12.67         3.99 o                         
  -6   7   6         56.14         64.40         5.51 o                         
  -5   7   6         67.49         71.77         4.41 o                         
  -4   7   6          1.99          2.70         2.42 o                         
  -3   7   6         66.50         87.31         3.37 o                         
  -2   7   6         72.73         70.65         3.32 o                         
  -1   7   6        167.16        169.42         3.97 o                         
   0   7   6         90.70        100.97         3.57 o                         
   1   7   6         22.69         24.73         2.46 o                         
   2   7   6          1.76         -0.15         2.27 o                         
   3   7   6          3.48         -1.17         2.43 o                         
   4   7   6          0.07          3.44         3.12 o                         
   5   7   6         12.04         13.15         2.99 o                         
   6   7   6         36.10         46.19         4.02 o                         
   7   7   6          3.21          5.63         2.60 o                         
   8   7   6         95.20         89.11         7.14 o                         
   9   7   6          4.42          9.51         5.97 o                         
  10   7   6          0.02          8.87         7.09 o                         
  11   7   6          3.71         17.57         7.64 o                         
 -10   8   6         10.34          7.95        10.82 o                         
  -9   8   6          1.44          8.38         6.54 o                         
  -8   8   6          9.95          9.40         5.14 o                         
  -7   8   6          0.37          8.36         4.62 o                         
  -6   8   6          4.25          4.81         4.16 o                         
  -5   8   6         53.97         49.15         3.86 o                         
  -4   8   6          3.55          6.99         2.01 o                         
  -3   8   6         47.84         47.30         3.11 o                         
  -2   8   6         70.26         82.94         4.93 o                         
  -1   8   6         79.98         79.69         2.99 o                         
   0   8   6         59.59         58.01         3.00 o                         
   1   8   6         48.31         55.70         3.34 o                         
   2   8   6         31.79         34.74         3.26 o                         
   3   8   6         46.54         46.37         3.19 o                         
   4   8   6          5.53          9.32         3.18 o                         
   5   8   6        189.05        185.74         6.39 o                         
   6   8   6          3.19          8.11         3.73 o                         
   7   8   6         42.64         39.01         4.53 o                         
   8   8   6          0.13          2.67         5.58 o                         
   9   8   6          2.89         -2.80         5.78 o                         
  10   8   6         25.78         40.42         6.99 o                         
  11   8   6          2.84         -5.42         8.17 o                         
  -9   9   6          6.16         10.89         7.46 o                         
  -8   9   6          0.39          6.99         6.59 o                         
  -7   9   6          7.46          8.46         6.41 o                         
  -6   9   6         32.94         51.80         9.06 o                         
  -5   9   6         38.91         18.94         5.57 o                         
  -4   9   6          5.50          5.96         4.19 o                         
  -3   9   6         81.97         86.30         3.72 o                         
  -2   9   6        238.54        244.90         5.99 o                         
  -1   9   6         32.97         33.81         3.87 o                         
   0   9   6         20.43         38.30         3.15 o                         
   1   9   6         11.61         16.32         3.11 o                         
   2   9   6         58.25         58.42         4.16 o                         
   3   9   6         43.79         37.54         4.01 o                         
   4   9   6         52.94         59.45         5.80 o                         
   5   9   6         13.34         12.02         4.36 o                         
   6   9   6          0.37          4.42         4.38 o                         
   7   9   6        125.47        123.81         6.23 o                         
   8   9   6          2.66          5.04         3.26 o                         
   9   9   6          1.98         20.78         7.64 o                         
  10   9   6          0.53          5.54         8.07 o                         
  -8  10   6         17.85         26.51        10.10 o                         
  -7  10   6         10.36         11.81         6.72 o                         
  -6  10   6         12.84         -4.15        11.15 o                         
  -5  10   6         25.18         17.44         6.88 o                         
  -4  10   6          8.65          0.59         4.75 o                         
  -3  10   6         17.22         19.83         3.29 o                         
  -2  10   6         29.17         26.08         3.38 o                         
  -1  10   6         22.12         11.59         2.76 o                         
   0  10   6         19.64         22.72         3.53 o                         
   1  10   6         13.33         11.24         3.54 o                         
   2  10   6         65.60         59.50         6.89 o                         
   3  10   6         63.39         64.88         5.03 o                         
   4  10   6         80.84         84.67         5.59 o                         
   5  10   6          1.76          8.39         4.85 o                         
   6  10   6         71.01         69.80         5.79 o                         
   7  10   6          0.00         -0.99         5.51 o                         
   8  10   6          0.26          5.58         5.36 o                         
   9  10   6         15.38         25.48        14.83 o                         
  -7  11   6         20.75         35.09        10.50 o                         
  -6  11   6          1.40        -14.61        10.21 o                         
  -5  11   6          0.88          9.35         8.87 o                         
  -4  11   6          0.53         -8.63         4.31 o                         
  -3  11   6         33.76         26.46         5.16 o                         
  -2  11   6         35.42         38.44         4.12 o                         
  -1  11   6          3.20          5.52         4.79 o                         
   0  11   6         23.93         26.16         5.38 o                         
   1  11   6         74.58         75.93         5.07 o                         
   2  11   6         12.25         17.36         4.70 o                         
   3  11   6         18.87         16.34         5.04 o                         
   4  11   6          0.30          8.66         5.59 o                         
   5  11   6         19.74         12.02         5.27 o                         
   6  11   6          0.47         -0.43         6.67 o                         
   7  11   6          2.16          2.78         8.28 o                         
   8  11   6          2.01          4.18         9.79 o                         
  -6  12   6          2.37         11.96        10.09 o                         
  -5  12   6         10.03         24.01         9.83 o                         
  -4  12   6          3.06          2.43         8.87 o                         
  -3  12   6         20.94         28.20         7.16 o                         
  -2  12   6          0.23          3.78         6.11 o                         
  -1  12   6         17.00         18.27         4.04 o                         
   0  12   6          1.03         -1.34         4.23 o                         
   1  12   6         10.87          2.82         5.36 o                         
   2  12   6          2.10         -6.39         7.69 o                         
   3  12   6          4.25          7.98         6.08 o                         
   4  12   6          9.01         21.87         6.75 o                         
   5  12   6          0.20         -4.95         6.41 o                         
   6  12   6         23.01          6.39         7.95 o                         
   7  12   6          0.87         13.72         7.74 o                         
  -5  13   6         65.09         68.65        14.25 o                         
  -4  13   6          0.04          3.39        10.55 o                         
  -3  13   6          0.51          4.06         8.53 o                         
  -2  13   6          0.29         -3.27         9.75 o                         
  -1  13   6          0.82        -15.79         9.68 o                         
   0  13   6          6.87         -6.41         6.05 o                         
   1  13   6          0.19         10.07         8.15 o                         
   2  13   6         12.88         -0.05         8.58 o                         
   3  13   6         56.24         71.89         8.20 o                         
   4  13   6          0.00          2.59         7.35 o                         
   5  13   6         10.59         11.89         7.94 o                         
  -1  14   6          0.12         22.28         9.80 o                         
   0  14   6          1.85         -3.65         9.19 o                         
   1  14   6          7.25         19.31         6.84 o                         
   2  14   6         21.84         24.23         8.04 o                         
  -1 -10   7          1.75          8.62         6.66 o                         
   0 -10   7          5.99         20.70         7.04 o                         
   1 -10   7          2.05         12.03         8.45 o                         
   2 -10   7          4.59         -1.62         7.70 o                         
   3 -10   7          0.04         -1.71         7.90 o                         
  -4  -9   7          0.60         -3.91         6.47 o                         
  -3  -9   7          9.59         10.77         5.97 o                         
  -2  -9   7         11.42          1.74         5.53 o                         
  -1  -9   7          0.51          1.36         5.41 o                         
   0  -9   7          0.51          9.09         5.77 o                         
   1  -9   7          3.19          2.49         5.65 o                         
   2  -9   7         24.87         39.89         6.30 o                         
   3  -9   7          4.30         -9.19         6.79 o                         
   4  -9   7          0.67         -9.96         7.06 o                         
   5  -9   7          0.67          7.39         8.60 o                         
   6  -9   7          0.26         -0.65         9.04 o                         
  -6  -8   7         35.72         25.62         6.08 o                         
  -5  -8   7          3.31         19.00         5.59 o                         
  -4  -8   7          1.25         -7.41         4.73 o                         
  -3  -8   7         13.59         18.68         5.32 o                         
  -2  -8   7          6.00         10.24         4.86 o                         
  -1  -8   7          0.06          0.78         4.46 o                         
   0  -8   7          6.89          8.31         4.53 o                         
   1  -8   7         21.51         25.76         6.96 o                         
   2  -8   7          0.10         -1.04         4.54 o                         
   3  -8   7          0.32         -1.82         5.63 o                         
   4  -8   7          1.94         -1.16         6.05 o                         
   5  -8   7          0.94          6.69         7.13 o                         
   6  -8   7          0.01          5.65         6.60 o                         
   7  -8   7          7.29         19.76         7.88 o                         
  -7  -7   7          0.00          0.64         6.15 o                         
  -6  -7   7          6.23          6.87         6.19 o                         
  -5  -7   7          0.74         -3.52         4.87 o                         
  -4  -7   7         37.54         35.82         4.28 o                         
  -3  -7   7         75.47         88.97         4.90 o                         
  -2  -7   7          6.42         19.80         5.46 o                         
  -1  -7   7         68.08         69.21         4.71 o                         
   0  -7   7         15.81         18.09         3.88 o                         
   1  -7   7         35.59         45.08         4.65 o                         
   2  -7   7          0.38          0.06         3.91 o                         
   3  -7   7          6.28          6.89         4.31 o                         
   4  -7   7          0.44          3.63         4.11 o                         
   5  -7   7         11.24         12.92         4.25 o                         
   6  -7   7          1.81         -6.46         5.90 o                         
   7  -7   7          2.42          6.70         6.54 o                         
   8  -7   7          0.08          6.76         8.29 o                         
  -8  -6   7         24.43         13.73        10.69 o                         
  -7  -6   7          0.05          2.94         6.34 o                         
  -6  -6   7          2.30          3.47         4.63 o                         
  -5  -6   7         54.68         70.18         4.18 o                         
  -4  -6   7         57.01         63.15         4.06 o                         
  -3  -6   7          1.47         -0.56         3.00 o                         
  -2  -6   7        129.68        136.43         7.53 o                         
  -1  -6   7          5.46          0.38         3.26 o                         
   0  -6   7         21.06         30.81         3.58 o                         
   1  -6   7         11.26         11.91         3.72 o                         
   2  -6   7         77.05         79.56         4.18 o                         
   3  -6   7         24.35         26.49         3.29 o                         
   4  -6   7          3.86          5.91         3.58 o                         
   5  -6   7         11.03          7.92         3.72 o                         
   6  -6   7          1.51          1.51         4.13 o                         
   7  -6   7          0.04          5.36         5.52 o                         
   8  -6   7          1.06          9.10         7.37 o                         
   9  -6   7          5.47          0.40         6.90 o                         
  -9  -5   7          0.54          1.77         6.81 o                         
  -8  -5   7         25.33         35.73         7.27 o                         
  -7  -5   7         10.52          6.44         4.84 o                         
  -6  -5   7         71.08         71.86         4.62 o                         
  -5  -5   7         24.87         27.45         3.33 o                         
  -4  -5   7          5.43          8.92         2.82 o                         
  -3  -5   7         97.50         85.12         3.81 o                         
  -2  -5   7        174.22        175.65         5.59 o                         
  -1  -5   7        475.36        465.94         8.08 o                         
   0  -5   7        334.94        326.01         6.94 o                         
   1  -5   7          5.58          7.59         2.57 o                         
   2  -5   7          1.02          0.29         2.70 o                         
   3  -5   7        164.52        148.19         4.54 o                         
   4  -5   7          0.26          0.55         2.81 o                         
   5  -5   7        124.27        131.17         5.10 o                         
   6  -5   7        128.88        114.96         5.22 o                         
   7  -5   7          2.80          4.72         4.44 o                         
   8  -5   7          2.08          7.33         6.00 o                         
   9  -5   7         14.55         19.40         6.38 o                         
  10  -5   7          1.31         -6.66         7.41 o                         
  -9  -4   7         18.21         30.74         6.25 o                         
  -8  -4   7          4.45          5.99         5.15 o                         
  -7  -4   7         30.60         34.59         5.51 o                         
  -6  -4   7         12.68         19.03         3.99 o                         
  -5  -4   7         81.99         84.19         3.74 o                         
  -4  -4   7          1.21          3.77         2.50 o                         
  -3  -4   7        114.31        120.03         4.03 o                         
  -2  -4   7         54.51         61.35         2.99 o                         
  -1  -4   7         35.26         34.27         2.88 o                         
   0  -4   7        130.10        120.74         3.62 o                         
   1  -4   7        384.67        388.00         5.74 o                         
   2  -4   7         30.05         28.99         2.94 o                         
   3  -4   7         17.18         21.96         2.79 o                         
   4  -4   7         50.06         46.00         2.70 o                         
   5  -4   7         55.04         60.05         5.34 o                         
   6  -4   7          6.88          8.26         2.61 o                         
   7  -4   7          4.42          1.35         3.47 o                         
   8  -4   7          5.26          5.41         3.96 o                         
   9  -4   7          0.93          3.48         5.23 o                         
  10  -4   7          3.71          7.49         7.92 o                         
  11  -4   7          0.11         -7.96         6.33 o                         
 -10  -3   7         11.86         21.70         7.33 o                         
  -9  -3   7         70.81         70.67         6.98 o                         
  -8  -3   7          0.04         -4.94         4.29 o                         
  -7  -3   7          6.54         11.93         4.02 o                         
  -6  -3   7         35.92         39.24         4.76 o                         
  -5  -3   7        231.40        213.50         4.79 o                         
  -4  -3   7          8.44         11.06         2.16 o                         
  -3  -3   7         45.04         56.59         3.06 o                         
  -2  -3   7        181.98        155.12         3.57 o                         
  -1  -3   7          9.20          9.71         2.16 o                         
   0  -3   7         43.25         55.25         2.56 o                         
   1  -3   7        203.34        175.36         3.57 o                         
   2  -3   7        253.80        257.27         4.16 o                         
   3  -3   7        133.76        128.59         2.99 o                         
   4  -3   7        137.21        134.38         3.55 o                         
   5  -3   7          0.60          5.53         2.02 o                         
   6  -3   7          3.92          1.46         2.83 o                         
   7  -3   7         12.36         14.28         2.51 o                         
   8  -3   7          9.93          6.10         3.64 o                         
   9  -3   7          0.09         -0.65         4.29 o                         
  10  -3   7          0.78          6.65         5.30 o                         
  11  -3   7          0.54          1.26         6.70 o                         
 -10  -2   7        142.72        157.58         8.60 o                         
  -9  -2   7          2.47         -2.07         4.98 o                         
  -8  -2   7          8.93          5.38         3.54 o                         
  -7  -2   7          0.51          2.25         2.85 o                         
  -6  -2   7         71.43         56.05         3.71 o                         
  -5  -2   7         59.05         61.15         3.26 o                         
  -4  -2   7        175.42        153.98         4.37 o                         
  -3  -2   7        202.24        210.98         4.31 o                         
  -2  -2   7         85.04         84.48         2.54 o                         
  -1  -2   7         46.83         48.07         1.98 o                         
   0  -2   7        381.89        377.70         5.66 o                         
   1  -2   7         81.14         81.18         2.45 o                         
   2  -2   7          8.23         10.32         1.59 o                         
   3  -2   7        747.58        693.90         8.18 o                         
   4  -2   7         22.24         24.01         2.08 o                         
   5  -2   7         64.37         73.98         2.71 o                         
   6  -2   7          8.03          7.72         2.53 o                         
   7  -2   7          0.17         -1.52         2.51 o                         
   8  -2   7         12.75         23.35         3.39 o                         
   9  -2   7          8.17          7.49         3.84 o                         
  10  -2   7          8.11         11.46         6.73 o                         
  11  -2   7          0.20          2.06         8.58 o                         
  12  -2   7          0.22         -7.25         6.48 o                         
 -11  -1   7         32.00         43.84         7.51 o                         
 -10  -1   7          2.00          1.71         5.66 o                         
  -9  -1   7         16.85         25.64         5.13 o                         
  -8  -1   7        160.87        163.58         5.34 o                         
  -7  -1   7          3.21          4.48         2.54 o                         
  -6  -1   7          0.76         -0.27         2.80 o                         
  -5  -1   7        339.09        307.36         5.48 o                         
  -4  -1   7        271.66        259.93         4.28 o                         
  -3  -1   7         18.29         20.63         1.54 o                         
  -2  -1   7        172.64        161.13         3.08 o                         
  -1  -1   7        151.92        134.14         2.74 o                         
   0  -1   7        785.77        746.67         9.06 o                         
   1  -1   7          5.86          7.82         1.40 o                         
   2  -1   7         58.85         63.27         2.68 o                         
   3  -1   7         30.40         31.69         1.78 o                         
   4  -1   7          0.12          1.86         1.59 o                         
   5  -1   7         39.41         39.82         2.26 o                         
   6  -1   7        334.91        329.45         5.52 o                         
   7  -1   7        273.68        263.20         6.03 o                         
   8  -1   7          6.70          9.28         3.11 o                         
   9  -1   7         39.40         36.86         5.75 o                         
  10  -1   7          0.60          8.64         4.55 o                         
  11  -1   7          7.54         12.36         5.39 o                         
  12  -1   7          1.44         -0.39         8.44 o                         
 -11   0   7         30.94         55.60         7.03 o                         
 -10   0   7          7.02          8.53         5.42 o                         
  -9   0   7          0.16          3.03         3.87 o                         
  -8   0   7        149.07        134.54         6.07 o                         
  -7   0   7         18.25         22.59         3.55 o                         
  -6   0   7        199.68        181.35         3.94 o                         
  -5   0   7          2.78          1.83         1.96 o                         
  -4   0   7        319.23        325.77         5.01 o                         
  -3   0   7        682.64        634.33         8.37 o                         
  -2   0   7        128.97        134.79         3.12 o                         
  -1   0   7         84.97         79.87         2.29 o                         
   0   0   7         66.96         72.61         2.47 o                         
   1   0   7         41.67         45.71         1.86 o                         
   2   0   7          0.21          1.83         1.39 o                         
   3   0   7        449.86        449.94         5.99 o                         
   4   0   7          0.49         -0.09         1.57 o                         
   5   0   7        101.10        101.90         3.29 o                         
   6   0   7        264.95        244.68         4.56 o                         
   7   0   7        200.60        187.80         4.40 o                         
   8   0   7         65.78         62.77         3.04 o                         
   9   0   7          0.11          8.54         4.41 o                         
  10   0   7         12.19         12.61         5.78 o                         
  11   0   7          4.37         -1.60         7.16 o                         
  12   0   7          0.00          4.29         8.63 o                         
 -11   1   7          0.10          5.92         6.29 o                         
 -10   1   7         26.97         26.28         5.89 o                         
  -9   1   7          5.86          3.40         4.95 o                         
  -8   1   7        166.30        170.81         5.51 o                         
  -7   1   7         11.93         18.05         2.69 o                         
  -6   1   7        243.18        227.86         4.23 o                         
  -5   1   7          2.17          4.51         1.57 o                         
  -4   1   7        195.24        187.37         3.43 o                         
  -3   1   7         43.10         46.07         2.32 o                         
  -2   1   7         53.55         70.74         2.29 o                         
  -1   1   7        115.29        111.11         2.67 o                         
   0   1   7        461.80        465.29         6.71 o                         
   1   1   7         86.60         82.29         2.52 o                         
   2   1   7        271.60        221.91         4.74 o                         
   3   1   7         63.05         69.30         3.73 o                         
   4   1   7        123.79        121.60         2.76 o                         
   5   1   7          5.50          4.51         1.55 o                         
   6   1   7         37.80         48.67         2.85 o                         
   7   1   7          3.03          1.96         2.07 o                         
   8   1   7          0.92          5.60         3.65 o                         
   9   1   7         58.14         66.12         5.49 o                         
  10   1   7         69.09         70.13         7.27 o                         
  11   1   7          3.20          9.53         7.46 o                         
  12   1   7          0.05          9.39         9.89 o                         
 -11   2   7          6.81          4.88         6.54 o                         
 -10   2   7         19.06         24.39         5.62 o                         
  -9   2   7          6.29          4.82         3.62 o                         
  -8   2   7         39.79         41.70         4.77 o                         
  -7   2   7         49.30         53.00         3.34 o                         
  -6   2   7         38.31         38.67         2.52 o                         
  -5   2   7        230.63        217.08         4.01 o                         
  -4   2   7         11.52         15.97         1.77 o                         
  -3   2   7         16.81         20.28         1.88 o                         
  -2   2   7          5.02          4.00         1.32 o                         
  -1   2   7        540.30        535.78         6.55 o                         
   0   2   7         17.57         29.08         1.74 o                         
   1   2   7        176.43        170.85         3.47 o                         
   2   2   7          1.91          1.48         1.68 o                         
   3   2   7        563.18        550.20         7.35 o                         
   4   2   7         50.29         66.82         2.63 o                         
   5   2   7        116.63        116.05         3.44 o                         
   6   2   7          0.67          0.35         2.08 o                         
   7   2   7         13.72         14.92         2.71 o                         
   8   2   7        136.30        132.72         5.27 o                         
   9   2   7          2.20         10.89         3.49 o                         
  10   2   7         37.11         34.18         6.41 o                         
  11   2   7         27.88         32.97         8.17 o                         
  12   2   7         12.20         24.82         9.52 o                         
 -11   3   7         10.03         16.83         6.25 o                         
 -10   3   7          2.19         -1.78         4.94 o                         
  -9   3   7          1.33          2.55         4.63 o                         
  -8   3   7          6.06         10.69         3.70 o                         
  -7   3   7          7.56          7.09         2.19 o                         
  -6   3   7        102.43        102.52         4.15 o                         
  -5   3   7         18.75         19.91         2.10 o                         
  -4   3   7         19.58         23.11         1.97 o                         
  -3   3   7        183.98        182.94         3.50 o                         
  -2   3   7         52.48         54.59         2.73 o                         
  -1   3   7         98.09        111.18         2.70 o                         
   0   3   7         63.46         86.36         2.65 o                         
   1   3   7       1000.28       1015.28        12.83 o                         
   2   3   7        147.02        151.73         3.34 o                         
   3   3   7        128.46        125.03         3.36 o                         
   4   3   7         30.71         42.13         2.58 o                         
   5   3   7        187.26        168.74         4.09 o                         
   6   3   7         95.71        106.93         3.45 o                         
   7   3   7         78.26         77.41         3.64 o                         
   8   3   7          0.32          0.58         2.95 o                         
   9   3   7         27.57         31.88         3.99 o                         
  10   3   7          4.88          3.43         5.95 o                         
  11   3   7          4.62         -8.51         7.33 o                         
  12   3   7          1.44         16.25         8.57 o                         
 -11   4   7          0.74          6.01         8.76 o                         
 -10   4   7          4.13         -7.25         6.77 o                         
  -9   4   7          4.16          4.88         3.17 o                         
  -8   4   7         59.28         54.52         4.11 o                         
  -7   4   7         33.78         41.51         5.32 o                         
  -6   4   7        109.55        114.66         5.14 o                         
  -5   4   7        163.69        155.37         3.98 o                         
  -4   4   7        115.88        120.02         3.07 o                         
  -3   4   7         35.25         35.81         2.31 o                         
  -2   4   7         29.27         24.95         1.50 o                         
  -1   4   7         65.69         81.39         3.11 o                         
   0   4   7       2439.50       2427.90        28.65 o                         
   1   4   7          0.72          0.47         1.49 o                         
   2   4   7          5.25          4.54         1.73 o                         
   3   4   7          9.17          5.45         1.86 o                         
   4   4   7          0.61          0.97         1.88 o                         
   5   4   7        432.65        414.01         6.66 o                         
   6   4   7         25.44         30.70         2.51 o                         
   7   4   7        121.19        119.46         4.13 o                         
   8   4   7         67.31         73.34         4.82 o                         
   9   4   7         88.12         87.71         5.14 o                         
  10   4   7          1.46          4.83         4.37 o                         
  11   4   7          0.28         -2.21         8.28 o                         
  12   4   7          1.47          1.71         9.02 o                         
 -11   5   7          2.17          1.22         9.39 o                         
 -10   5   7          7.92         13.10         6.21 o                         
  -9   5   7          9.16          9.06         5.10 o                         
  -8   5   7        142.12        140.24         6.32 o                         
  -7   5   7          0.01         -0.25         3.75 o                         
  -6   5   7         50.07         63.41         5.89 o                         
  -5   5   7          0.66          4.01         2.33 o                         
  -4   5   7          0.01         -1.31         1.81 o                         
  -3   5   7         76.99         79.84         4.21 o                         
  -2   5   7          2.65          1.42         1.63 o                         
  -1   5   7          6.16          8.40         1.68 o                         
   0   5   7          8.30          5.64         1.90 o                         
   1   5   7        502.42        446.93         6.34 o                         
   2   5   7          0.73          2.33         2.33 o                         
   3   5   7         43.39         48.76         2.63 o                         
   4   5   7         71.53         71.50         3.09 o                         
   5   5   7         30.81         34.38         2.30 o                         
   6   5   7         36.55         40.98         2.69 o                         
   7   5   7          5.82          9.77         3.11 o                         
   8   5   7        153.30        144.33         6.45 o                         
   9   5   7          3.49         -2.70         4.49 o                         
  10   5   7          2.12          0.11         5.08 o                         
  11   5   7         20.80         20.19         8.42 o                         
  12   5   7          7.21         -2.48        10.47 o                         
 -10   6   7         14.49          8.56         7.69 o                         
  -9   6   7         81.27         88.42         7.05 o                         
  -8   6   7         20.45         25.20         4.98 o                         
  -7   6   7         12.99         10.36         5.08 o                         
  -6   6   7         19.59         19.59         3.34 o                         
  -5   6   7          2.94         -3.56         2.70 o                         
  -4   6   7          8.31          5.54         2.10 o                         
  -3   6   7          5.82          9.68         2.08 o                         
  -2   6   7        264.17        238.53         4.64 o                         
  -1   6   7        102.22         95.82         3.74 o                         
   0   6   7        443.92        401.61         5.94 o                         
   1   6   7         18.15         20.56         2.54 o                         
   2   6   7         13.63         16.00         2.49 o                         
   3   6   7         70.88         76.64         3.75 o                         
   4   6   7        154.71        161.10         5.15 o                         
   5   6   7         31.25         39.91         3.74 o                         
   6   6   7          3.09          3.04         2.68 o                         
   7   6   7         28.73         28.51         2.90 o                         
   8   6   7         71.18         82.04         5.41 o                         
   9   6   7          4.78          9.36         5.28 o                         
  10   6   7          0.17          0.86         8.01 o                         
  11   6   7          1.62         19.99         7.50 o                         
 -10   7   7          5.14          5.96         8.82 o                         
  -9   7   7         21.40         15.87         7.65 o                         
  -8   7   7         33.35         41.57         5.21 o                         
  -7   7   7          9.16          9.92         4.54 o                         
  -6   7   7          3.38          6.09         5.39 o                         
  -5   7   7         52.64         59.42         4.00 o                         
  -4   7   7          2.89          2.17         4.45 o                         
  -3   7   7         34.22         35.08         2.53 o                         
  -2   7   7         73.63         71.48         2.93 o                         
  -1   7   7        742.68        670.20         8.83 o                         
   0   7   7         85.83        120.85         3.61 o                         
   1   7   7          3.96          1.85         2.16 o                         
   2   7   7         19.99         22.35         2.62 o                         
   3   7   7         11.89         10.09         3.18 o                         
   4   7   7         25.04         29.75         3.86 o                         
   5   7   7         27.57         24.26         4.14 o                         
   6   7   7         49.53         50.50         3.76 o                         
   7   7   7         32.26         27.14         2.76 o                         
   8   7   7         78.50         74.43         5.59 o                         
   9   7   7         15.35         22.82         6.03 o                         
  10   7   7          1.06          5.12         7.34 o                         
  11   7   7          0.91         -2.50         8.20 o                         
  -9   8   7         14.08         22.54         7.24 o                         
  -8   8   7         50.09         55.46         6.80 o                         
  -7   8   7         44.47         46.66         5.40 o                         
  -6   8   7          0.00         -0.73         4.09 o                         
  -5   8   7        123.65        125.34         7.28 o                         
  -4   8   7          2.17         -3.04         3.74 o                         
  -3   8   7          4.15          4.82         2.68 o                         
  -2   8   7         16.72         15.32         2.76 o                         
  -1   8   7        214.52        197.57         5.66 o                         
   0   8   7         44.77         54.82         3.71 o                         
   1   8   7        143.73        131.54         5.14 o                         
   2   8   7         33.87         29.38         4.25 o                         
   3   8   7         19.12         13.51         3.78 o                         
   4   8   7         18.57         13.52         4.46 o                         
   5   8   7         22.90         23.31         4.20 o                         
   6   8   7         31.30         35.05         5.25 o                         
   7   8   7        100.19        113.07         7.65 o                         
   8   8   7          7.11          3.90         4.91 o                         
   9   8   7          9.20          6.84         7.21 o                         
  10   8   7          6.39         13.47         6.86 o                         
  -9   9   7          0.04         -3.05         9.14 o                         
  -8   9   7          0.24          5.68         7.66 o                         
  -7   9   7          7.30         -3.87        11.93 o                         
  -6   9   7         26.85         37.19         5.57 o                         
  -5   9   7          2.23          1.38         4.11 o                         
  -4   9   7         12.81         16.39         3.96 o                         
  -3   9   7          0.36         -0.39         4.10 o                         
  -2   9   7         98.42         94.24         4.64 o                         
  -1   9   7          4.47          3.50         3.77 o                         
   0   9   7        100.21        101.89         4.76 o                         
   1   9   7         23.43         30.74         3.96 o                         
   2   9   7          0.03         -3.67         5.07 o                         
   3   9   7         18.74         20.17         4.07 o                         
   4   9   7         70.31         71.73         5.40 o                         
   5   9   7         73.17         82.62         5.42 o                         
   6   9   7          1.53          5.30         5.04 o                         
   7   9   7         46.80         45.75         5.27 o                         
   8   9   7          0.83         -1.67         5.77 o                         
   9   9   7          2.22          5.96         6.53 o                         
  10   9   7          0.00          0.53         8.65 o                         
  -8  10   7          9.84         10.22        13.38 o                         
  -7  10   7         11.11         16.47         7.59 o                         
  -6  10   7          1.27         -5.29         9.48 o                         
  -5  10   7         11.31         21.71         5.59 o                         
  -4  10   7          0.17         -2.84         4.53 o                         
  -3  10   7          6.03          8.57         4.06 o                         
  -2  10   7          1.17          4.87         4.43 o                         
  -1  10   7          8.90          9.08         2.81 o                         
   0  10   7          0.30          0.84         5.71 o                         
   1  10   7          9.83          7.66         3.87 o                         
   2  10   7          0.16         -1.21         3.99 o                         
   3  10   7          3.37          1.56         5.40 o                         
   4  10   7          5.20          1.60         4.97 o                         
   5  10   7         21.12         23.76         5.97 o                         
   6  10   7         34.19         38.56         7.55 o                         
   7  10   7          2.79          3.18         6.47 o                         
   8  10   7          1.69         -3.16         5.92 o                         
   9  10   7          1.40         -6.03         9.62 o                         
  -7  11   7          6.08          6.47        10.69 o                         
  -6  11   7          3.26         -8.81         9.32 o                         
  -5  11   7          0.01         -3.56         8.08 o                         
  -4  11   7          1.44          3.13         5.41 o                         
  -3  11   7          0.30         -5.87         7.11 o                         
  -2  11   7         33.32         34.04         4.48 o                         
  -1  11   7         41.29         45.90         6.13 o                         
   0  11   7         10.02          2.92         5.23 o                         
   1  11   7         16.10         20.65         4.53 o                         
   2  11   7         12.39         11.86         4.95 o                         
   3  11   7          4.86          8.55         7.02 o                         
   4  11   7          1.06         10.28         5.62 o                         
   5  11   7         10.06          9.22         6.20 o                         
   6  11   7         11.47          1.94        11.81 o                         
   7  11   7          1.18         -4.43         7.57 o                         
   8  11   7          2.38         -6.34         8.19 o                         
  -6  12   7          9.30          2.58        15.54 o                         
  -5  12   7         17.50         11.09         9.89 o                         
  -4  12   7          0.05         -7.75         6.64 o                         
  -3  12   7          3.54          7.04         7.33 o                         
  -2  12   7         10.39         10.07        10.59 o                         
  -1  12   7          3.58          4.73         6.39 o                         
   0  12   7          4.72          3.74         4.75 o                         
   1  12   7          0.40          2.08         5.55 o                         
   2  12   7         34.81         13.11         6.96 o                         
   3  12   7          4.14         14.26         7.11 o                         
   4  12   7          1.01         -5.58         6.48 o                         
   5  12   7          0.18          2.26        10.82 o                         
   6  12   7          3.00         23.18         9.01 o                         
   7  12   7         10.92          2.70         7.40 o                         
  -4  13   7          3.92         27.75        16.06 o                         
  -3  13   7          4.75          6.68        16.90 o                         
  -2  13   7          0.06         -2.47        11.27 o                         
  -1  13   7         13.05         22.09         9.05 o                         
   0  13   7          3.62         -9.20        11.37 o                         
   1  13   7          0.11         -7.66         7.75 o                         
   2  13   7          0.28         -3.64         7.27 o                         
   3  13   7          0.02         -5.84         7.33 o                         
   4  13   7          0.71         -3.65         9.07 o                         
   5  13   7          5.47         15.86        12.29 o                         
   0  14   7          2.93          9.64        11.40 o                         
   1  14   7          0.02         18.74         7.19 o                         
  -2  -9   8         12.54          8.28         8.33 o                         
  -1  -9   8          0.43         -8.70         6.29 o                         
   0  -9   8          0.05          9.83         6.31 o                         
   1  -9   8          0.09         19.80         6.94 o                         
   2  -9   8         27.54         31.76         6.65 o                         
   3  -9   8          5.57         15.95         7.06 o                         
   4  -9   8          0.35          8.87        10.38 o                         
  -4  -8   8          0.96          4.81         5.99 o                         
  -3  -8   8         13.91         25.28         5.75 o                         
  -2  -8   8         19.71         23.46         5.63 o                         
  -1  -8   8          0.03          0.46         5.26 o                         
   0  -8   8          1.59          0.50         5.38 o                         
   1  -8   8         39.11         39.08         5.77 o                         
   2  -8   8          0.09          8.01         5.80 o                         
   3  -8   8          4.97         -2.62         6.51 o                         
   4  -8   8          3.94         -1.60         7.59 o                         
   5  -8   8          1.76          2.97         7.46 o                         
   6  -8   8         10.38         10.31         8.23 o                         
  -6  -7   8         42.63         54.79         6.18 o                         
  -5  -7   8         12.11          3.15         5.76 o                         
  -4  -7   8         36.47         30.43         5.58 o                         
  -3  -7   8         12.92          7.23         5.23 o                         
  -2  -7   8         23.45         30.01         5.16 o                         
  -1  -7   8          4.14         -0.23         4.43 o                         
   0  -7   8          0.09          3.54         4.38 o                         
   1  -7   8         10.42          6.36         4.32 o                         
   2  -7   8         13.83         13.73         4.50 o                         
   3  -7   8         32.95         40.24         4.68 o                         
   4  -7   8          3.39         -5.80         4.84 o                         
   5  -7   8          1.93         12.04         5.98 o                         
   6  -7   8          5.09          0.30         6.40 o                         
   7  -7   8          2.71         -7.26         7.27 o                         
  -7  -6   8          0.06          0.73         6.12 o                         
  -6  -6   8          0.43         -4.76         4.83 o                         
  -5  -6   8          0.59          7.34         4.53 o                         
  -4  -6   8          1.23          1.25         3.85 o                         
  -3  -6   8         98.59        102.93         5.24 o                         
  -2  -6   8         87.64         87.22         5.05 o                         
  -1  -6   8         48.45         53.84         4.48 o                         
   0  -6   8         76.97         76.76         4.75 o                         
   1  -6   8         17.90         19.47         3.64 o                         
   2  -6   8         15.54         20.85         3.86 o                         
   3  -6   8          5.35          1.75         4.04 o                         
   4  -6   8          6.74          7.47         4.03 o                         
   5  -6   8         24.36         23.13         4.53 o                         
   6  -6   8          1.57          7.98         4.93 o                         
   7  -6   8          0.00          6.67         8.11 o                         
   8  -6   8          0.41          0.65         8.16 o                         
   9  -6   8          8.23          7.27         8.78 o                         
  -8  -5   8         18.53         34.17         6.97 o                         
  -7  -5   8          4.12          8.31         5.37 o                         
  -6  -5   8         16.86         21.52         4.21 o                         
  -5  -5   8          0.31          3.45         3.81 o                         
  -4  -5   8         99.74        102.18         5.54 o                         
  -3  -5   8         40.50         50.27         3.94 o                         
  -2  -5   8        180.01        188.31         5.85 o                         
  -1  -5   8        109.34        113.64         4.59 o                         
   0  -5   8        205.98        208.48         7.18 o                         
   1  -5   8         44.57         39.23         3.55 o                         
   2  -5   8         13.72         18.23         3.25 o                         
   3  -5   8         20.78         24.16         3.24 o                         
   4  -5   8         80.73         78.61         4.04 o                         
   5  -5   8          2.13         -0.11         3.82 o                         
   6  -5   8         26.05         19.22         4.26 o                         
   7  -5   8          1.08         14.60         4.72 o                         
   8  -5   8          0.00          6.42         7.30 o                         
   9  -5   8         27.34         26.99         8.32 o                         
  -9  -4   8          0.68         -8.14         6.84 o                         
  -8  -4   8          0.03          3.56         6.55 o                         
  -7  -4   8         22.63         17.96         8.56 o                         
  -6  -4   8          0.95         -5.59         3.84 o                         
  -5  -4   8         19.78         25.15         3.35 o                         
  -4  -4   8          4.70          4.12         2.91 o                         
  -3  -4   8         31.73         31.70         3.26 o                         
  -2  -4   8         83.18         86.62         3.98 o                         
  -1  -4   8          7.92          4.80         2.48 o                         
   0  -4   8          2.51          6.61         3.22 o                         
   1  -4   8        148.15        141.15         4.08 o                         
   2  -4   8        993.91        926.04        13.68 o                         
   3  -4   8         98.62         86.56         4.02 o                         
   4  -4   8         53.13         50.64         3.21 o                         
   5  -4   8          5.13         14.30         3.36 o                         
   6  -4   8         95.35        101.16         3.89 o                         
   7  -4   8          1.39          1.55         3.33 o                         
   8  -4   8         32.55         45.16         5.62 o                         
   9  -4   8          3.42          0.92         5.62 o                         
  10  -4   8          3.94          3.13         6.23 o                         
  -9  -3   8          1.05         -9.53         6.18 o                         
  -8  -3   8          5.82          6.62         5.34 o                         
  -7  -3   8         19.63         22.75         3.83 o                         
  -6  -3   8         32.37         28.96         3.66 o                         
  -5  -3   8        214.94        192.16         6.17 o                         
  -4  -3   8         19.08         16.57         2.83 o                         
  -3  -3   8         30.65         33.02         3.29 o                         
  -2  -3   8         53.96         56.26         3.01 o                         
  -1  -3   8         81.32         83.08         3.21 o                         
   0  -3   8          2.12          1.98         2.10 o                         
   1  -3   8        129.33        129.45         3.63 o                         
   2  -3   8         51.40         50.67         2.52 o                         
   3  -3   8          0.08          2.08         2.15 o                         
   4  -3   8        310.91        287.57         5.39 o                         
   5  -3   8        347.98        330.58         6.39 o                         
   6  -3   8         14.99         15.11         4.00 o                         
   7  -3   8          0.69         -0.83         3.51 o                         
   8  -3   8          0.97          0.27         4.17 o                         
   9  -3   8          1.61         -2.75         5.59 o                         
  10  -3   8          1.05         -1.17         5.43 o                         
  11  -3   8          6.08         20.20         6.56 o                         
 -10  -2   8          1.47         11.33         7.32 o                         
  -9  -2   8         40.12         42.75         5.68 o                         
  -8  -2   8          1.12         -9.40         5.00 o                         
  -7  -2   8         15.58         13.61         3.50 o                         
  -6  -2   8        112.77        107.50         4.35 o                         
  -5  -2   8         90.24         87.95         4.48 o                         
  -4  -2   8        109.24        115.85         3.71 o                         
  -3  -2   8          1.45          0.56         2.06 o                         
  -2  -2   8          6.66          3.43         2.38 o                         
  -1  -2   8         41.29         40.34         2.16 o                         
   0  -2   8        152.38        145.81         3.34 o                         
   1  -2   8         31.91         31.29         2.48 o                         
   2  -2   8        300.84        277.61         4.76 o                         
   3  -2   8         37.47         41.70         2.23 o                         
   4  -2   8        680.88        661.43         8.57 o                         
   5  -2   8        452.31        395.74         6.52 o                         
   6  -2   8          2.54          2.88         2.66 o                         
   7  -2   8         18.08         20.29         3.23 o                         
   8  -2   8         35.01         37.65         4.90 o                         
   9  -2   8          0.05          3.09         6.24 o                         
  10  -2   8          6.06         15.61         6.40 o                         
  11  -2   8          9.22          2.45         6.39 o                         
 -10  -1   8         10.14         17.48         7.71 o                         
  -9  -1   8          6.41          7.78         6.31 o                         
  -8  -1   8         16.49         17.56         3.55 o                         
  -7  -1   8          0.58          0.16         2.78 o                         
  -6  -1   8         37.31         42.69         4.16 o                         
  -5  -1   8        182.02        174.37         4.90 o                         
  -4  -1   8         10.68         11.24         2.88 o                         
  -3  -1   8        175.15        167.01         3.71 o                         
  -2  -1   8          2.80          1.09         1.48 o                         
  -1  -1   8        193.25        169.17         3.38 o                         
   0  -1   8         33.74         35.46         2.36 o                         
   1  -1   8         18.92         17.12         1.70 o                         
   2  -1   8         36.21         48.72         2.31 o                         
   3  -1   8         12.34         13.68         2.49 o                         
   4  -1   8         35.82         31.02         2.26 o                         
   5  -1   8          5.01         12.02         2.26 o                         
   6  -1   8        233.23        218.65         5.09 o                         
   7  -1   8         46.98         42.85         3.30 o                         
   8  -1   8         25.37         31.36         3.02 o                         
   9  -1   8          2.48          1.97         3.96 o                         
  10  -1   8          4.61          1.59         6.81 o                         
  11  -1   8          0.01          0.29         5.42 o                         
 -10   0   8         38.97         32.50         6.46 o                         
  -9   0   8          0.06        -10.13         5.07 o                         
  -8   0   8          4.43          4.40         2.88 o                         
  -7   0   8         13.67         11.04         3.18 o                         
  -6   0   8         93.68         85.40         3.97 o                         
  -5   0   8        139.25        130.02         4.41 o                         
  -4   0   8        633.10        565.87         8.52 o                         
  -3   0   8         53.63         72.20         4.49 o                         
  -2   0   8          0.77          0.99         1.88 o                         
  -1   0   8         98.00         92.11         2.95 o                         
   0   0   8          0.92          7.78         1.74 o                         
   1   0   8          3.67          4.36         1.93 o                         
   2   0   8          3.14          3.33         1.72 o                         
   3   0   8        598.19        564.16         7.41 o                         
   4   0   8        908.62        844.98        10.23 o                         
   5   0   8          1.52          3.59         2.31 o                         
   6   0   8        114.79        119.83         3.67 o                         
   7   0   8        134.39        129.29         4.40 o                         
   8   0   8        127.12        129.51         5.51 o                         
   9   0   8         26.71         31.16         5.17 o                         
  10   0   8          7.27          5.05         4.63 o                         
  11   0   8          0.27          4.13         8.27 o                         
  12   0   8          3.25          6.52        10.24 o                         
 -10   1   8          0.98         -3.62         5.46 o                         
  -9   1   8          0.08         -0.90         4.61 o                         
  -8   1   8         22.13         25.11         4.66 o                         
  -7   1   8        141.08        159.73         7.44 o                         
  -6   1   8          1.60          5.60         4.26 o                         
  -5   1   8         74.88         79.44         3.68 o                         
  -4   1   8        292.44        278.73         4.67 o                         
  -3   1   8        557.61        521.31         7.06 o                         
  -2   1   8         88.20         93.15         2.81 o                         
  -1   1   8          8.57         11.21         1.76 o                         
   0   1   8        349.45        369.96         5.13 o                         
   1   1   8        131.72        129.80         3.24 o                         
   2   1   8        108.19        109.44         3.36 o                         
   3   1   8          0.10          1.04         1.51 o                         
   4   1   8         31.80         28.22         2.23 o                         
   5   1   8        111.04        122.87         3.54 o                         
   6   1   8        670.75        619.68         9.50 o                         
   7   1   8         54.26         66.41         3.67 o                         
   8   1   8         74.59         83.19         5.61 o                         
   9   1   8         90.68         89.39         6.55 o                         
  10   1   8         13.69         10.64         6.97 o                         
  11   1   8         11.31         15.67         8.75 o                         
  12   1   8          9.48         19.15        13.61 o                         
 -10   2   8          2.94          3.50        11.56 o                         
  -9   2   8          0.00          0.60         3.93 o                         
  -8   2   8         43.71         44.08         4.42 o                         
  -7   2   8         47.84         53.95         3.99 o                         
  -6   2   8          4.61          5.99         2.50 o                         
  -5   2   8        440.39        416.65         7.19 o                         
  -4   2   8        281.77        280.26         5.17 o                         
  -3   2   8         59.60         67.48         2.65 o                         
  -2   2   8        385.49        343.72         5.20 o                         
  -1   2   8         36.55         36.96         1.96 o                         
   0   2   8          2.44          1.56         1.87 o                         
   1   2   8        175.86        171.35         3.53 o                         
   2   2   8         17.94         15.36         1.92 o                         
   3   2   8         43.12         47.16         2.45 o                         
   4   2   8        811.26        754.65        10.28 o                         
   5   2   8        190.76        164.55         4.20 o                         
   6   2   8        112.31        111.77         3.80 o                         
   7   2   8          5.17          4.57         3.55 o                         
   8   2   8         44.27         36.70         3.74 o                         
   9   2   8          5.47          0.00         3.61 o                         
  10   2   8          1.68         -0.83         6.62 o                         
  11   2   8         36.99         29.82         8.39 o                         
  12   2   8         62.82         62.51         9.93 o                         
 -10   3   8          2.93         11.45         6.00 o                         
  -9   3   8          0.64          4.90         4.07 o                         
  -8   3   8         61.70         80.03         7.72 o                         
  -7   3   8          8.64          0.26         3.32 o                         
  -6   3   8          6.14          5.38         2.37 o                         
  -5   3   8        921.82        859.33        13.72 o                         
  -4   3   8          1.43          7.25         2.13 o                         
  -3   3   8        166.57        162.54         4.47 o                         
  -2   3   8          0.03          2.80         1.60 o                         
  -1   3   8         58.14         67.59         2.31 o                         
   0   3   8          9.59          9.62         1.68 o                         
   1   3   8        123.05        127.12         3.32 o                         
   2   3   8          0.04          2.76         1.72 o                         
   3   3   8        217.15        218.16         4.36 o                         
   4   3   8        149.77        151.33         3.89 o                         
   5   3   8         17.07         20.47         2.76 o                         
   6   3   8          4.38          5.08         2.73 o                         
   7   3   8          9.76          6.17         3.00 o                         
   8   3   8         51.00         60.00         4.78 o                         
   9   3   8         98.79        117.23         6.27 o                         
  10   3   8          0.23          8.94         4.36 o                         
  11   3   8          3.01          3.25         8.31 o                         
  12   3   8          2.38         -8.95        13.56 o                         
 -10   4   8          6.37         16.06         7.93 o                         
  -9   4   8          0.01         -2.21         6.36 o                         
  -8   4   8          3.44          9.73         4.65 o                         
  -7   4   8         22.57         26.87         4.13 o                         
  -6   4   8          9.97          6.32         4.58 o                         
  -5   4   8         65.82         61.05         4.28 o                         
  -4   4   8         44.74         52.05         3.00 o                         
  -3   4   8        840.59        764.40         9.87 o                         
  -2   4   8         61.47         70.09         3.70 o                         
  -1   4   8        234.46        225.04         4.80 o                         
   0   4   8        244.62        237.40         5.08 o                         
   1   4   8         36.49         32.48         2.26 o                         
   2   4   8          7.07          9.57         2.13 o                         
   3   4   8        202.79        178.24         4.20 o                         
   4   4   8         97.49        112.02         3.58 o                         
   5   4   8          2.65          8.38         2.47 o                         
   6   4   8        103.16        101.46         4.48 o                         
   7   4   8         81.53         83.38         4.16 o                         
   8   4   8         26.06         23.53         3.83 o                         
   9   4   8         39.40         27.10         5.18 o                         
  10   4   8          0.42          5.68         6.34 o                         
  11   4   8          2.25         18.35         9.53 o                         
  12   4   8          3.04          6.21         9.95 o                         
 -10   5   8          2.10          4.43         9.63 o                         
  -9   5   8         19.72         20.74         8.36 o                         
  -8   5   8        105.88        111.04         9.68 o                         
  -7   5   8          0.18         -3.21         4.23 o                         
  -6   5   8         44.57         45.11         4.46 o                         
  -5   5   8         66.64         62.82         4.64 o                         
  -4   5   8         56.68         59.87         2.71 o                         
  -3   5   8        199.39        191.08         4.93 o                         
  -2   5   8          1.14          0.97         1.79 o                         
  -1   5   8         28.87         27.58         2.15 o                         
   0   5   8        381.02        337.56         5.74 o                         
   1   5   8        128.49        130.48         3.63 o                         
   2   5   8         40.05         45.94         3.03 o                         
   3   5   8          6.36         11.50         3.10 o                         
   4   5   8        160.99        161.71         4.88 o                         
   5   5   8        107.12        112.31         4.46 o                         
   6   5   8        203.66        199.69         5.59 o                         
   7   5   8          4.71          7.61         3.40 o                         
   8   5   8          0.26          3.05         4.11 o                         
   9   5   8         15.75         17.25         5.04 o                         
  10   5   8          0.83         10.22         6.85 o                         
  11   5   8         10.53         19.12        10.40 o                         
 -10   6   8          0.01          3.51         8.83 o                         
  -9   6   8         43.11         39.82        13.49 o                         
  -8   6   8          1.17         12.66         6.89 o                         
  -7   6   8          5.14          9.00         4.94 o                         
  -6   6   8          0.86          2.15         3.81 o                         
  -5   6   8          6.97          7.49         2.31 o                         
  -4   6   8         22.67         22.76         2.78 o                         
  -3   6   8         88.13         85.40         3.48 o                         
  -2   6   8         15.41         13.80         2.90 o                         
  -1   6   8        111.85        104.25         3.52 o                         
   0   6   8        797.40        710.11         8.96 o                         
   1   6   8          0.08          2.83         2.31 o                         
   2   6   8         85.11         98.38         5.12 o                         
   3   6   8          0.03          3.81         2.54 o                         
   4   6   8          7.56          5.12         2.92 o                         
   5   6   8        121.34        112.29         5.21 o                         
   6   6   8        146.75        163.38         4.74 o                         
   7   6   8         22.85         34.66         3.34 o                         
   8   6   8          8.00         13.55         4.59 o                         
   9   6   8          0.55          2.92         5.46 o                         
  10   6   8          3.49         -1.23         6.93 o                         
  11   6   8          3.13         -2.95         7.54 o                         
  -9   7   8         15.22         16.41         8.32 o                         
  -8   7   8          2.22          2.17         7.05 o                         
  -7   7   8          4.50          1.02         4.69 o                         
  -6   7   8         20.84         24.06         4.56 o                         
  -5   7   8         70.52         87.83         4.94 o                         
  -4   7   8         24.85         27.89         2.83 o                         
  -3   7   8         12.41         11.81         2.67 o                         
  -2   7   8        143.55        136.87         4.31 o                         
  -1   7   8         57.82         62.85         2.88 o                         
   0   7   8          2.11          1.62         2.32 o                         
   1   7   8          3.68          2.64         2.46 o                         
   2   7   8         83.67         75.34         3.70 o                         
   3   7   8        100.55        112.74         5.23 o                         
   4   7   8         16.32         17.17         4.27 o                         
   5   7   8          0.20         -0.54         5.49 o                         
   6   7   8         17.75         17.81         3.27 o                         
   7   7   8         18.71         21.91         4.27 o                         
   8   7   8         61.38         49.41         6.64 o                         
   9   7   8          0.01         -1.66         6.96 o                         
  10   7   8          0.84         -0.58         7.78 o                         
  11   7   8         12.59          5.75         8.81 o                         
  -9   8   8          0.10          5.92        12.24 o                         
  -8   8   8          3.04          3.32         6.61 o                         
  -7   8   8         11.24         18.27         5.88 o                         
  -6   8   8         43.38         50.14         5.43 o                         
  -5   8   8          3.78         -1.04         4.12 o                         
  -4   8   8         24.19         17.03         3.05 o                         
  -3   8   8          0.03          0.55         2.74 o                         
  -2   8   8         28.15         21.46         2.18 o                         
  -1   8   8        133.06        119.02         4.42 o                         
   0   8   8          0.41         13.69         2.77 o                         
   1   8   8        103.41         93.14         4.87 o                         
   2   8   8         98.92         90.39         4.36 o                         
   3   8   8         33.23         35.37         3.88 o                         
   4   8   8          7.79          2.89         5.35 o                         
   5   8   8          0.20         -6.22         4.15 o                         
   6   8   8          5.76          2.86         5.87 o                         
   7   8   8          1.04          1.11         4.54 o                         
   8   8   8         99.86        108.45         7.69 o                         
   9   8   8          0.09         -3.11         7.82 o                         
  10   8   8          0.81         -7.18         8.62 o                         
  -8   9   8          4.11         -0.39         9.27 o                         
  -7   9   8          4.37         -1.60         7.08 o                         
  -6   9   8         16.51         12.60         5.93 o                         
  -5   9   8          4.38          8.24         4.56 o                         
  -4   9   8          5.57          4.90         3.50 o                         
  -3   9   8         41.67         38.42         3.99 o                         
  -2   9   8         82.79         88.10         5.81 o                         
  -1   9   8         37.19         36.55         3.14 o                         
   0   9   8         68.80         70.25         6.97 o                         
   1   9   8         24.93         29.91         6.00 o                         
   2   9   8          2.44          0.65         4.17 o                         
   3   9   8          1.46         -2.02         4.70 o                         
   4   9   8          3.83         11.62         5.22 o                         
   5   9   8        120.67        116.92         6.74 o                         
   6   9   8         22.49         17.11         5.32 o                         
   7   9   8         74.11         78.69         5.18 o                         
   8   9   8          2.80          3.88         6.54 o                         
   9   9   8         16.69         18.08         7.16 o                         
  -8  10   8          1.35         -9.26         9.07 o                         
  -7  10   8         21.12         38.64         8.42 o                         
  -6  10   8          0.23          5.94         7.61 o                         
  -5  10   8         10.17         -3.81         7.16 o                         
  -4  10   8         21.07         25.45         5.84 o                         
  -3  10   8         67.63         77.79         5.97 o                         
  -2  10   8          0.99         -1.11         4.38 o                         
  -1  10   8         37.83         45.37         5.09 o                         
   0  10   8         24.37         36.01         4.52 o                         
   1  10   8          0.00          3.38         5.06 o                         
   2  10   8          4.17          1.04         4.86 o                         
   3  10   8         12.55         11.17         5.68 o                         
   4  10   8         25.05         18.90         5.63 o                         
   5  10   8         32.11         17.46         6.16 o                         
   6  10   8         14.39         15.42         5.94 o                         
   7  10   8         72.34         50.32         6.79 o                         
   8  10   8         12.17         20.95         8.56 o                         
   9  10   8          0.96          2.81         8.01 o                         
  -7  11   8          0.64         11.61        13.43 o                         
  -6  11   8          7.49         16.39        13.33 o                         
  -5  11   8          3.31         -9.27        13.09 o                         
  -4  11   8          5.30         -8.15         7.82 o                         
  -3  11   8          0.49          7.50         5.27 o                         
  -2  11   8         40.49         37.46         5.58 o                         
  -1  11   8         10.61          8.79         4.27 o                         
   0  11   8         14.59         11.35         5.90 o                         
   1  11   8          2.29          5.75         6.65 o                         
   2  11   8         39.40         48.59         8.02 o                         
   3  11   8          0.30         -0.33         5.53 o                         
   4  11   8          3.08          3.17         6.24 o                         
   5  11   8          6.58         11.91         7.26 o                         
   6  11   8         14.51         27.66         7.46 o                         
   7  11   8         12.56          8.75         7.72 o                         
   8  11   8          0.77          2.30         8.60 o                         
  -5  12   8          1.11         -7.22        13.12 o                         
  -4  12   8          0.01          0.79         8.09 o                         
  -3  12   8          8.90         16.83         7.40 o                         
  -2  12   8         79.34         83.85         8.98 o                         
  -1  12   8          2.92          1.45         4.70 o                         
   0  12   8          2.75         -0.32         6.28 o                         
   1  12   8          1.70         -0.31        10.43 o                         
   2  12   8          2.20          4.64         6.79 o                         
   3  12   8          1.48          0.20         7.58 o                         
   4  12   8          5.02         11.85         7.13 o                         
   5  12   8          0.52         -2.89         7.47 o                         
   6  12   8          0.11         -9.62         8.79 o                         
  -3  13   8         10.48          3.30         8.23 o                         
  -2  13   8         11.25         10.64         8.79 o                         
  -1  13   8          4.08         -1.61         8.60 o                         
   0  13   8          7.36          0.54         6.29 o                         
   1  13   8         17.70          9.88         6.83 o                         
   2  13   8          0.77          7.52         9.47 o                         
   3  13   8          5.76         14.46         7.91 o                         
   4  13   8         10.62         21.13         9.68 o                         
  -2  -8   9          4.10         11.79         6.43 o                         
  -1  -8   9          7.49         10.51         6.23 o                         
   0  -8   9          9.39         17.40         6.28 o                         
   1  -8   9         12.97         19.97         6.31 o                         
   2  -8   9         10.07         13.98         6.85 o                         
   3  -8   9          3.20         23.46         6.90 o                         
   4  -8   9          0.23          0.69         6.68 o                         
  -4  -7   9          7.29          3.56         6.61 o                         
  -3  -7   9          0.06          4.73         5.76 o                         
  -2  -7   9          2.82          0.22         5.36 o                         
  -1  -7   9          0.43         -7.28         4.99 o                         
   0  -7   9          7.76         12.90         5.16 o                         
   1  -7   9         49.86         70.29         7.49 o                         
   2  -7   9         13.99         14.52         5.84 o                         
   3  -7   9         24.70         24.99         6.36 o                         
   4  -7   9          0.00          8.30         6.93 o                         
   5  -7   9         11.13         14.18         7.42 o                         
   6  -7   9          2.65          2.81         6.90 o                         
  -6  -6   9          0.15          9.39         5.68 o                         
  -5  -6   9         12.06         22.71         5.63 o                         
  -4  -6   9         11.38          9.67         5.75 o                         
  -3  -6   9         21.76         27.64         5.31 o                         
  -2  -6   9          6.68          4.36         4.64 o                         
  -1  -6   9         36.38         38.94         4.81 o                         
   0  -6   9          6.99          5.27         4.35 o                         
   1  -6   9         85.19         89.14         7.68 o                         
   2  -6   9          0.05          6.84         4.58 o                         
   3  -6   9         40.17         47.52         4.97 o                         
   4  -6   9          0.94         -4.65         5.29 o                         
   5  -6   9          0.30          9.05         6.11 o                         
   6  -6   9          2.32         -3.19         9.29 o                         
   7  -6   9          1.20         -2.35         6.35 o                         
   8  -6   9         16.53         20.88         7.86 o                         
  -7  -5   9          0.00          3.08         5.96 o                         
  -6  -5   9          4.38         20.42         6.28 o                         
  -5  -5   9         42.50         50.08         6.50 o                         
  -4  -5   9         27.36         24.22         5.20 o                         
  -3  -5   9         63.28         57.71         4.63 o                         
  -2  -5   9         37.35         42.08         4.39 o                         
  -1  -5   9         53.08         47.12         4.05 o                         
   0  -5   9          6.47          6.08         3.17 o                         
   1  -5   9         54.67         56.57         4.65 o                         
   2  -5   9         25.14         28.87         4.22 o                         
   3  -5   9          0.37         -2.27         3.72 o                         
   4  -5   9          0.56          1.94         3.40 o                         
   5  -5   9         11.37         11.57         4.51 o                         
   6  -5   9          0.18         -2.13         5.30 o                         
   7  -5   9          0.11         -1.57         6.08 o                         
   8  -5   9          5.48          7.63         7.22 o                         
   9  -5   9         18.48         12.03         9.26 o                         
  -8  -4   9         30.25         31.16         8.76 o                         
  -7  -4   9          3.26          8.83         4.98 o                         
  -6  -4   9          1.46          5.18         4.90 o                         
  -5  -4   9          8.96          7.69         3.96 o                         
  -4  -4   9          2.76          7.81         3.71 o                         
  -3  -4   9          6.52         12.43         3.54 o                         
  -2  -4   9         70.07         72.19         4.90 o                         
  -1  -4   9         95.04         94.25         4.33 o                         
   0  -4   9         27.83         26.91         3.16 o                         
   1  -4   9          5.31          5.94         2.73 o                         
   2  -4   9         17.76         19.99         4.57 o                         
   3  -4   9         34.68         38.67         3.54 o                         
   4  -4   9          2.76          4.66         2.87 o                         
   5  -4   9         12.01          9.59         3.96 o                         
   6  -4   9         53.34         45.72         4.83 o                         
   7  -4   9          9.06          9.12         3.63 o                         
   8  -4   9         11.41          8.38         8.03 o                         
   9  -4   9          0.82          3.01         7.16 o                         
  -8  -3   9         19.60         21.63         6.01 o                         
  -7  -3   9          5.56         20.79         4.23 o                         
  -6  -3   9         56.07         67.77         4.53 o                         
  -5  -3   9         28.69         32.17         3.95 o                         
  -4  -3   9          2.27         -0.89         3.06 o                         
  -3  -3   9        134.19        135.44         5.74 o                         
  -2  -3   9          9.21          8.00         2.80 o                         
  -1  -3   9          0.13          2.67         2.68 o                         
   0  -3   9        501.05        490.60         9.20 o                         
   1  -3   9         52.91         57.69         3.36 o                         
   2  -3   9          0.57          0.70         2.24 o                         
   3  -3   9        163.89        137.33         3.81 o                         
   4  -3   9          3.79          2.56         2.65 o                         
   5  -3   9        121.60        123.56         4.66 o                         
   6  -3   9         34.51         28.86         5.46 o                         
   7  -3   9          0.00          0.48         4.18 o                         
   8  -3   9          0.07          5.64         5.36 o                         
   9  -3   9          1.89         -0.97         9.46 o                         
  10  -3   9          0.14          9.66         6.22 o                         
  -9  -2   9         21.37         29.65        10.04 o                         
  -8  -2   9         11.79         11.06         5.74 o                         
  -7  -2   9         47.23         46.79         5.58 o                         
  -6  -2   9        146.20        145.04         6.75 o                         
  -5  -2   9          1.25         -2.03         4.19 o                         
  -4  -2   9         86.50         89.98         6.10 o                         
  -3  -2   9        131.00        118.75         4.07 o                         
  -2  -2   9         13.88         10.05         2.45 o                         
  -1  -2   9         39.69         39.15         3.48 o                         
   0  -2   9         64.58         56.50         4.12 o                         
   1  -2   9         26.04         25.69         2.37 o                         
   2  -2   9         22.18         20.65         2.51 o                         
   3  -2   9          1.61          1.09         2.37 o                         
   4  -2   9        206.87        188.62         4.12 o                         
   5  -2   9         16.45         12.51         3.50 o                         
   6  -2   9         95.25        101.99         4.65 o                         
   7  -2   9         21.83         21.27         4.60 o                         
   8  -2   9         45.08         50.72         4.98 o                         
   9  -2   9          0.31         -5.54         4.96 o                         
  10  -2   9          3.19         -0.63         5.71 o                         
  -9  -1   9          0.02         -0.59         6.09 o                         
  -8  -1   9          7.43          9.57         4.91 o                         
  -7  -1   9          0.21         -4.84         4.22 o                         
  -6  -1   9         20.42         17.55         4.23 o                         
  -5  -1   9        116.69        123.67         5.62 o                         
  -4  -1   9         60.31         65.25         4.32 o                         
  -3  -1   9          5.85          4.49         3.09 o                         
  -2  -1   9         33.22         27.07         3.15 o                         
  -1  -1   9        205.77        175.07         5.58 o                         
   0  -1   9         27.21         36.37         3.37 o                         
   1  -1   9          7.12          7.03         2.22 o                         
   2  -1   9        163.10        162.99         4.34 o                         
   3  -1   9        477.66        430.66         7.00 o                         
   4  -1   9         61.52         58.56         3.11 o                         
   5  -1   9          1.30          2.53         2.69 o                         
   6  -1   9          8.14         11.18         3.66 o                         
   7  -1   9          0.02         -5.14         3.15 o                         
   8  -1   9          6.27          3.19         3.49 o                         
   9  -1   9          1.76         -2.56         4.77 o                         
  10  -1   9          0.03          1.56         6.10 o                         
  11  -1   9          0.07          8.62         6.52 o                         
  -9   0   9         73.84         68.17         7.52 o                         
  -8   0   9         21.85         20.95         5.17 o                         
  -7   0   9         22.91         21.60         3.90 o                         
  -6   0   9          0.31         -0.47         3.93 o                         
  -5   0   9        358.77        337.87         8.18 o                         
  -4   0   9        185.48        162.00         5.20 o                         
  -3   0   9        168.05        146.84         4.71 o                         
  -2   0   9         16.59         17.88         2.69 o                         
  -1   0   9         87.05         89.51         4.73 o                         
   0   0   9         91.57         85.39         2.75 o                         
   1   0   9          6.41          4.77         2.00 o                         
   2   0   9         75.25         71.59         2.93 o                         
   3   0   9         61.05         71.79         3.41 o                         
   4   0   9        171.75        171.38         5.27 o                         
   5   0   9        223.78        189.24         4.63 o                         
   6   0   9        446.75        404.69         7.69 o                         
   7   0   9         42.27         44.82         3.57 o                         
   8   0   9         47.37         49.39         4.03 o                         
   9   0   9          7.47          9.52         4.66 o                         
  10   0   9          4.59          5.79         7.97 o                         
  11   0   9          7.19         10.95         8.56 o                         
 -10   1   9          5.24         -2.87         9.35 o                         
  -9   1   9          3.25         14.56         7.51 o                         
  -8   1   9          7.23         10.78         4.91 o                         
  -7   1   9          4.83          2.70         3.72 o                         
  -6   1   9        150.30        164.54         6.14 o                         
  -5   1   9         44.40         41.53         3.89 o                         
  -4   1   9          1.88          5.88         3.52 o                         
  -3   1   9         43.85         50.78         2.95 o                         
  -2   1   9         72.47         72.90         2.81 o                         
  -1   1   9          0.02          1.59         1.88 o                         
   0   1   9         13.84         18.00         2.08 o                         
   1   1   9         10.14          8.90         2.69 o                         
   2   1   9         19.70         24.89         2.37 o                         
   3   1   9        148.83        146.12         4.20 o                         
   4   1   9         24.49         26.80         2.74 o                         
   5   1   9         74.52         81.46         4.16 o                         
   6   1   9         12.14          6.21         3.96 o                         
   7   1   9         54.32         54.09         5.89 o                         
   8   1   9         58.82         77.16         5.37 o                         
   9   1   9         33.39         40.86         5.16 o                         
  10   1   9          4.22         20.50         8.22 o                         
  11   1   9          6.63         14.46         9.06 o                         
 -10   2   9          1.74         13.23         5.95 o                         
  -9   2   9          9.19          7.46        10.60 o                         
  -8   2   9          0.09         -2.21         6.18 o                         
  -7   2   9        133.60        127.92         7.37 o                         
  -6   2   9        181.31        182.07         9.06 o                         
  -5   2   9          5.31          7.98         3.00 o                         
  -4   2   9          9.09         14.30         2.69 o                         
  -3   2   9        213.32        189.43         4.42 o                         
  -2   2   9         57.58         57.93         2.61 o                         
  -1   2   9         18.56         19.06         2.02 o                         
   0   2   9         46.95         52.17         2.47 o                         
   1   2   9          0.27          1.55         2.17 o                         
   2   2   9        284.73        249.47         4.92 o                         
   3   2   9        235.93        221.60         4.65 o                         
   4   2   9         96.94         96.72         3.81 o                         
   5   2   9        443.60        383.12         7.96 o                         
   6   2   9         70.93         75.25         5.20 o                         
   7   2   9        101.87        103.89         5.56 o                         
   8   2   9          4.25         -2.57         4.21 o                         
   9   2   9          2.46          8.50         5.32 o                         
  10   2   9         14.11         11.18         8.20 o                         
  11   2   9          8.40         16.05         9.24 o                         
 -10   3   9         15.07         20.41         8.73 o                         
  -9   3   9          0.53         16.04        11.34 o                         
  -8   3   9         49.72         56.68         6.89 o                         
  -7   3   9          4.70          3.04         4.04 o                         
  -6   3   9          8.02          9.88         3.09 o                         
  -5   3   9         98.41         98.41         3.97 o                         
  -4   3   9         73.48         75.42         4.53 o                         
  -3   3   9       1047.07        952.49        12.55 o                         
  -2   3   9         85.59         96.65         3.67 o                         
  -1   3   9         34.03         39.52         2.34 o                         
   0   3   9         12.53         31.73         2.50 o                         
   1   3   9         90.47         85.18         2.98 o                         
   2   3   9          7.93          7.71         2.09 o                         
   3   3   9          6.72          8.06         2.24 o                         
   4   3   9        148.50        149.67         4.74 o                         
   5   3   9         81.70         86.70         4.10 o                         
   6   3   9        122.81        125.33         5.25 o                         
   7   3   9        108.09        127.98         4.94 o                         
   8   3   9          5.44          5.06         4.16 o                         
   9   3   9          0.02         -0.34         4.43 o                         
  10   3   9         53.01         55.75         7.72 o                         
  11   3   9          0.00          8.56        10.61 o                         
 -10   4   9          0.43         -2.12        12.75 o                         
  -9   4   9          4.23          9.70        14.88 o                         
  -8   4   9          5.19         13.21         6.53 o                         
  -7   4   9          0.03          1.01         5.17 o                         
  -6   4   9          6.19          4.09         3.25 o                         
  -5   4   9         94.74        107.52         4.86 o                         
  -4   4   9        135.75        145.25         7.16 o                         
  -3   4   9         28.51         35.55         3.53 o                         
  -2   4   9        109.18        123.64         3.53 o                         
  -1   4   9        220.83        196.19         4.19 o                         
   0   4   9         49.15         53.30         3.36 o                         
   1   4   9         58.77         74.70         4.08 o                         
   2   4   9          1.02          1.19         2.27 o                         
   3   4   9        125.77        136.02         4.32 o                         
   4   4   9          0.18         -0.02         2.76 o                         
   5   4   9          3.09          1.59         2.91 o                         
   6   4   9         38.29         33.15         3.86 o                         
   7   4   9        116.18        131.13         5.32 o                         
   8   4   9         17.46         22.52         5.12 o                         
   9   4   9          0.11         -0.24         5.47 o                         
  10   4   9          1.20          2.70         7.17 o                         
  11   4   9          4.86          9.88         9.87 o                         
 -10   5   9          0.06        -18.05         9.03 o                         
  -9   5   9          3.77          6.70         8.00 o                         
  -8   5   9         11.91         19.37         7.42 o                         
  -7   5   9         24.22         30.06         5.68 o                         
  -6   5   9         17.47         21.81         5.20 o                         
  -5   5   9        501.81        439.47         9.10 o                         
  -4   5   9         38.21         43.72         3.82 o                         
  -3   5   9        769.00        683.61         9.82 o                         
  -2   5   9        139.11        114.80         2.80 o                         
  -1   5   9        625.65        599.74         8.93 o                         
   0   5   9        309.94        285.59         5.97 o                         
   1   5   9         20.77         23.43         2.53 o                         
   2   5   9         26.62         24.87         2.68 o                         
   3   5   9         43.37         50.51         3.40 o                         
   4   5   9          6.07          9.59         3.00 o                         
   5   5   9         39.08         37.40         3.60 o                         
   6   5   9          2.02          4.53         3.44 o                         
   7   5   9          1.70          7.06         3.79 o                         
   8   5   9          5.08          9.59         5.36 o                         
   9   5   9         73.71         77.28         6.66 o                         
  10   5   9          0.03          2.86         9.34 o                         
  11   5   9          0.98         16.26         8.43 o                         
  -9   6   9          2.52         19.12        10.91 o                         
  -8   6   9         16.45         18.78         7.91 o                         
  -7   6   9          2.26          4.91         7.12 o                         
  -6   6   9         54.39         65.54         6.14 o                         
  -5   6   9         11.13         12.93         3.49 o                         
  -4   6   9         20.20         20.93         3.46 o                         
  -3   6   9        140.00        151.03         7.81 o                         
  -2   6   9          0.57          5.60         2.54 o                         
  -1   6   9        263.83        231.41         5.48 o                         
   0   6   9        170.00        166.09         5.23 o                         
   1   6   9        978.46        871.25        11.62 o                         
   2   6   9         25.21         27.79         3.66 o                         
   3   6   9         27.93         30.83         3.74 o                         
   4   6   9          9.62          0.18         3.36 o                         
   5   6   9        109.25        107.67         5.52 o                         
   6   6   9         12.61         15.29         4.79 o                         
   7   6   9          0.31          6.89         5.42 o                         
   8   6   9         30.85         27.80         5.03 o                         
   9   6   9          0.34          1.70         6.68 o                         
  10   6   9          0.14          5.22         8.55 o                         
  11   6   9         10.20         22.44         8.82 o                         
  -9   7   9          3.51          6.85         9.81 o                         
  -8   7   9         18.74         -0.09         8.72 o                         
  -7   7   9          0.58          2.02         6.52 o                         
  -6   7   9         18.83         18.30         4.88 o                         
  -5   7   9          1.97          4.93         3.07 o                         
  -4   7   9          4.26          3.50         3.16 o                         
  -3   7   9        245.48        223.98         6.58 o                         
  -2   7   9        144.86        142.28         6.10 o                         
  -1   7   9        339.92        306.15         5.79 o                         
   0   7   9        110.89        103.69         3.89 o                         
   1   7   9          6.11         -0.30         2.94 o                         
   2   7   9         24.82         34.41         4.10 o                         
   3   7   9         38.78         42.16         6.13 o                         
   4   7   9        118.43        134.93         6.97 o                         
   5   7   9         96.56        116.48         8.02 o                         
   6   7   9         16.81         12.44         4.41 o                         
   7   7   9         47.26         48.25         4.64 o                         
   8   7   9         10.46         12.42         4.59 o                         
   9   7   9         15.71         17.83         7.44 o                         
  10   7   9          5.58         13.35         9.54 o                         
  -8   8   9          0.12          3.61         9.60 o                         
  -7   8   9          0.00         -8.14         6.53 o                         
  -6   8   9          2.24          8.74         6.68 o                         
  -5   8   9          4.92          4.61         5.09 o                         
  -4   8   9          6.01          0.25         3.64 o                         
  -3   8   9         85.53         91.14         5.68 o                         
  -2   8   9          5.71          2.92         2.93 o                         
  -1   8   9          1.27         -0.78         3.16 o                         
   0   8   9         73.27         63.91         4.13 o                         
   1   8   9        108.98        101.03         4.63 o                         
   2   8   9          0.53          1.74         4.28 o                         
   3   8   9         68.74         72.75         4.78 o                         
   4   8   9        100.16        105.45         7.29 o                         
   5   8   9          2.15         -0.60         5.18 o                         
   6   8   9         22.67         21.40         4.12 o                         
   7   8   9          7.81          6.02         3.86 o                         
   8   8   9         68.91         61.49         5.66 o                         
   9   8   9          1.60          0.53         8.23 o                         
  10   8   9          2.77         15.81         9.89 o                         
  -8   9   9          0.15          5.68        10.22 o                         
  -7   9   9          0.68         -3.98         7.59 o                         
  -6   9   9          9.23         29.50        13.46 o                         
  -5   9   9         15.58          7.89         5.97 o                         
  -4   9   9          4.73          4.66         3.63 o                         
  -3   9   9          2.28          0.02         3.95 o                         
  -2   9   9          6.07          2.74         3.88 o                         
  -1   9   9        172.99        145.60         5.23 o                         
   0   9   9          3.29         15.71         6.06 o                         
   1   9   9          0.20         -3.64         4.96 o                         
   2   9   9          1.23         -6.59         4.34 o                         
   3   9   9         51.07         56.11         5.32 o                         
   4   9   9          7.09          8.17         4.56 o                         
   5   9   9         20.14         20.60         5.59 o                         
   6   9   9          6.48         13.47         4.67 o                         
   7   9   9        145.00        128.91         8.75 o                         
   8   9   9         20.66         14.95         6.05 o                         
   9   9   9          0.03         -9.21         8.19 o                         
  -7  10   9          4.78         13.46         9.05 o                         
  -6  10   9          2.19         -1.71         8.27 o                         
  -5  10   9          0.30         10.35         8.65 o                         
  -4  10   9          0.21         -0.66         6.20 o                         
  -3  10   9          0.04          3.10         4.44 o                         
  -2  10   9          4.18          7.36         4.98 o                         
  -1  10   9         24.69         20.14         4.64 o                         
   0  10   9         11.42          7.18         5.14 o                         
   1  10   9         16.10         13.01         8.97 o                         
   2  10   9         10.12         13.96         5.67 o                         
   3  10   9          6.87          7.49         5.75 o                         
   4  10   9         28.13         29.56         5.97 o                         
   5  10   9          2.37          3.54         6.07 o                         
   6  10   9         20.25         16.46         7.04 o                         
   7  10   9         19.99         23.40         6.80 o                         
   8  10   9          0.78          1.01         8.55 o                         
  -6  11   9         15.93         15.18         9.60 o                         
  -5  11   9          0.72          2.96         9.38 o                         
  -4  11   9          2.73          6.82         9.06 o                         
  -3  11   9          0.66          5.25         8.17 o                         
  -2  11   9          0.73         -7.99         5.77 o                         
  -1  11   9         11.23          4.12         6.15 o                         
   0  11   9          0.00          6.48         5.41 o                         
   1  11   9         28.49         28.38        12.77 o                         
   2  11   9          4.24          1.80         5.63 o                         
   3  11   9          9.13         -0.63         7.90 o                         
   4  11   9          0.47        -11.89         7.25 o                         
   5  11   9         74.59         71.12         8.73 o                         
   6  11   9          3.83          1.46         7.88 o                         
   7  11   9         17.42         15.69         7.70 o                         
  -5  12   9          5.27        -17.85        10.49 o                         
  -4  12   9          3.74         21.19        10.19 o                         
  -3  12   9          4.05         18.08         8.19 o                         
  -2  12   9         31.90         25.32         8.14 o                         
  -1  12   9         37.61         45.71        14.57 o                         
   0  12   9         17.20         33.00         8.13 o                         
   1  12   9         10.95          2.19         8.88 o                         
   2  12   9          0.37          6.31         6.85 o                         
   3  12   9          1.54         -3.30         6.99 o                         
   4  12   9          1.09          9.03         9.26 o                         
   5  12   9          9.32         17.70         8.17 o                         
   6  12   9          0.04         -2.82        10.68 o                         
  -2  13   9          2.62        -11.82        12.24 o                         
  -1  13   9          0.07        -18.16         9.82 o                         
   0  13   9          0.00         10.56         6.12 o                         
   1  13   9          2.21          7.85         7.87 o                         
   2  13   9          3.11          9.65         7.62 o                         
   3  13   9          2.11         -5.26         8.07 o                         
   4  13   9          0.00         -1.89         8.45 o                         
  -2  -7  10          6.82          0.32         6.14 o                         
  -1  -7  10          0.53          3.58         6.06 o                         
   0  -7  10          8.82         17.66         6.19 o                         
   1  -7  10          7.20         -0.95         7.20 o                         
   2  -7  10         10.75         16.22         6.80 o                         
   3  -7  10          0.07         -8.18         5.95 o                         
   4  -7  10          8.74          6.98         7.09 o                         
  -4  -6  10          3.45          4.89         5.84 o                         
  -3  -6  10          0.45          0.65         5.33 o                         
  -2  -6  10         16.12         21.39         5.46 o                         
  -1  -6  10          2.76         -2.65         5.09 o                         
   0  -6  10          1.78         10.79         9.15 o                         
   1  -6  10         33.88         45.79         5.70 o                         
   2  -6  10          0.00          1.07         5.22 o                         
   3  -6  10         13.23         14.28         5.49 o                         
   4  -6  10          0.20         -0.10         5.67 o                         
   5  -6  10         11.25         22.78         6.82 o                         
   6  -6  10          9.58         16.11         6.89 o                         
  -6  -5  10         14.76         17.32         8.46 o                         
  -5  -5  10          2.27          2.57         5.81 o                         
  -4  -5  10          0.37         -0.81         5.70 o                         
  -3  -5  10         34.49         37.94         6.25 o                         
  -2  -5  10         66.43         69.61         6.04 o                         
  -1  -5  10         24.76         30.78         4.51 o                         
   0  -5  10          1.18          3.32         3.63 o                         
   1  -5  10          8.88         16.04         4.48 o                         
   2  -5  10         31.07         34.73         5.08 o                         
   3  -5  10         10.44         13.93         4.81 o                         
   4  -5  10          0.11         -6.40         4.28 o                         
   5  -5  10         13.26         13.09         6.38 o                         
   6  -5  10          5.43          7.85         6.41 o                         
   7  -5  10          2.57         13.32         6.73 o                         
  -7  -4  10          0.73         -4.27         7.89 o                         
  -6  -4  10         13.04          2.24         7.70 o                         
  -5  -4  10          0.01          6.27         5.09 o                         
  -4  -4  10          0.52          2.69         4.72 o                         
  -3  -4  10          1.17         -0.78         4.06 o                         
  -2  -4  10         52.61         57.83         4.52 o                         
  -1  -4  10         19.05         19.91         3.79 o                         
   0  -4  10          9.10          5.75         3.49 o                         
   1  -4  10         13.92         14.68         4.82 o                         
   2  -4  10          0.85         11.75         4.08 o                         
   3  -4  10         19.42         26.55         4.10 o                         
   4  -4  10          0.58         -4.18         3.80 o                         
   5  -4  10          0.44          1.72         4.69 o                         
   6  -4  10         10.05          4.50         7.33 o                         
   7  -4  10          5.37         16.11         6.46 o                         
   8  -4  10          0.93         10.65         9.01 o                         
  -7  -3  10          5.30         -6.58         7.56 o                         
  -6  -3  10          0.08          3.90         6.93 o                         
  -5  -3  10         25.56         25.06         3.90 o                         
  -4  -3  10         24.43         17.04         4.05 o                         
  -3  -3  10         41.38         58.21         4.20 o                         
  -2  -3  10          5.61          5.39         3.28 o                         
  -1  -3  10         20.37         18.33         3.35 o                         
   0  -3  10         85.29         89.14         4.61 o                         
   1  -3  10         93.18         96.99         4.41 o                         
   2  -3  10        140.80        139.31         4.73 o                         
   3  -3  10          0.02          0.49         2.58 o                         
   4  -3  10          2.39          2.24         2.91 o                         
   5  -3  10         11.96         18.85         3.56 o                         
   6  -3  10          1.60          3.22         4.13 o                         
   7  -3  10          0.00        -10.25         5.80 o                         
   8  -3  10          7.89          5.25         5.17 o                         
   9  -3  10         18.24         16.19         6.32 o                         
  -8  -2  10         14.38          8.60         6.85 o                         
  -7  -2  10          8.05         17.94        12.12 o                         
  -6  -2  10          2.67          2.55         6.88 o                         
  -5  -2  10         35.10         44.09         5.23 o                         
  -4  -2  10          6.57         11.66         5.07 o                         
  -3  -2  10          0.63          3.65         2.82 o                         
  -2  -2  10          6.37         10.03         2.91 o                         
  -1  -2  10          0.44         -3.31         3.33 o                         
   0  -2  10         22.10         21.16         3.22 o                         
   1  -2  10          0.46          1.83         2.97 o                         
   2  -2  10         48.41         62.45         3.87 o                         
   3  -2  10         86.11        100.83         5.83 o                         
   4  -2  10          1.58         -3.57         2.96 o                         
   5  -2  10         33.59         30.14         3.94 o                         
   6  -2  10         33.60         39.38         4.35 o                         
   7  -2  10          3.12          0.09         4.26 o                         
   8  -2  10          7.16         13.71         5.00 o                         
   9  -2  10          0.01          8.72         6.90 o                         
  10  -2  10          0.51         -4.10         6.52 o                         
  -8  -1  10          0.68         -3.49         5.58 o                         
  -7  -1  10          1.70          8.30         6.28 o                         
  -6  -1  10          9.21          9.91         5.29 o                         
  -5  -1  10         40.45         44.22         4.74 o                         
  -4  -1  10          0.71          1.23         4.28 o                         
  -3  -1  10          0.02         -4.04         3.83 o                         
  -2  -1  10         64.63         63.16         4.54 o                         
  -1  -1  10         13.93         10.49         3.18 o                         
   0  -1  10        263.53        229.41         6.16 o                         
   1  -1  10          1.61          2.72         3.71 o                         
   2  -1  10          0.01          0.61         3.25 o                         
   3  -1  10         92.43        102.49         4.94 o                         
   4  -1  10          6.99          9.82         3.22 o
[truncated: 89,022 more chars]
