# Supplementary material for: Syntheses and crystal structures of two adamantyl-substituted 1,2,4-triazole-5-thione N-Mannich bases
Source: Acta Crystallogr E Crystallogr Commun. 2017 Jul 7;73(Pt 8):1135–9. doi: 10.1107/S2056989017009756 (PMC5598834; doi:10.1107/S2056989017009756)
Supplement: Supplementary file 3 [file e-73-01135-IIsup3.hkl]

data_II                                                                         
_shelx_title ' a_a.res in P2(1)/c'                                              
_shelx_refln_list_code          4                                               
_shelx_F_calc_maximum      256.42                                               
_exptl_crystal_F_000      1136.00                                               
_reflns_d_resolution_high  0.7699                                               
                                                                                
loop_                                                                           
 _space_group_symop_operation_xyz                                               
 'x, y, z'                                                                      
 '-x, y+1/2, -z+1/2'                                                            
 '-x, -y, -z'                                                                   
 'x, -y-1/2, z-1/2'                                                             
                                                                                
_cell_length_a    11.3074                                                       
_cell_length_b    12.1576                                                       
_cell_length_c    20.4976                                                       
_cell_angle_alpha  90.000                                                       
_cell_angle_beta  101.328                                                       
_cell_angle_gamma  90.000                                                       
                                                                                
_shelx_F_squared_multiplier     1.000                                           
                                                                                
loop_                                                                           
 _refln_index_h                                                                 
 _refln_index_k                                                                 
 _refln_index_l                                                                 
 _refln_F_squared_calc                                                          
 _refln_F_squared_meas                                                          
 _refln_F_squared_sigma                                                         
 _refln_observed_status                                                         
   2   0   0      11803.20      10956.39       234.29 o                         
   3   0   0       5563.12       5520.43       105.12 o                         
   4   0   0       2457.12       2474.53        51.53 o                         
   5   0   0       3870.45       3910.99        86.83 o                         
   6   0   0         36.02         61.30         6.95 o                         
   7   0   0        523.73        583.99        19.18 o                         
   8   0   0        153.74        161.07        11.63 o                         
   9   0   0         70.08         75.64        12.09 o                         
  10   0   0        283.98        267.85        23.76 o                         
  11   0   0         55.16         90.00        23.94 o                         
  12   0   0        194.39        205.18        38.11 o                         
  13   0   0         26.54         -4.62        19.66 o                         
  14   0   0          6.50         -6.03        49.44 o                         
   1   1   0        411.41        500.25         9.59 o                         
   2   1   0      22867.85      21448.08       312.11 o                         
   3   1   0         71.34         94.63         3.40 o                         
   4   1   0         21.24         27.78         2.86 o                         
   5   1   0        202.78        180.27         5.67 o                         
   6   1   0       1757.88       1740.83        26.42 o                         
   7   1   0        430.20        419.11         9.54 o                         
   8   1   0          6.81         11.13         7.47 o                         
   9   1   0         69.33         73.10         8.35 o                         
  10   1   0         58.90         66.42         9.63 o                         
  11   1   0         24.01          8.93        11.72 o                         
  12   1   0          3.31          8.44        19.70 o                         
  13   1   0          0.03        -21.24        18.44 o                         
  14   1   0          0.30         -4.88        16.59 o                         
   0   2   0       8754.98       8436.29       169.14 o                         
   1   2   0       8100.75       7825.30       111.13 o                         
   2   2   0       8791.83       8583.76       121.94 o                         
   3   2   0       6170.85       6407.36       101.84 o                         
   4   2   0        107.66        102.21         5.03 o                         
   5   2   0        802.67        819.39        14.35 o                         
   6   2   0        757.23        658.13        14.78 o                         
   7   2   0        118.35        145.24         6.45 o                         
   8   2   0          0.72          3.10         5.34 o                         
   9   2   0        230.74        239.21        12.29 o                         
  10   2   0        264.96        246.50        13.20 o                         
  11   2   0         57.07         45.15        10.65 o                         
  12   2   0          0.12        -16.53        14.81 o                         
  13   2   0         18.98         15.36        13.77 o                         
  14   2   0          1.30         -1.06        18.91 o                         
   1   3   0       1532.33       1527.60        23.97 o                         
   2   3   0       8410.42       7977.46       107.29 o                         
   3   3   0       1853.96       1792.69        26.48 o                         
   4   3   0         25.97         36.19         4.16 o                         
   5   3   0        258.63        284.34         8.33 o                         
   6   3   0         27.46        114.45         5.47 o                         
   7   3   0        928.20        869.61        17.48 o                         
   8   3   0        251.93        271.44        10.66 o                         
   9   3   0         29.39         28.01         8.26 o                         
  10   3   0         85.40         96.90        10.75 o                         
  11   3   0        231.14        211.06        14.17 o                         
  12   3   0         24.22         49.59        17.76 o                         
  13   3   0          0.00         15.47        14.93 o                         
  14   3   0         10.14         11.77        14.32 o                         
   0   4   0         35.99         26.00         5.36 o                         
   1   4   0       1827.90       1796.25        28.68 o                         
   2   4   0         18.56         29.78         3.69 o                         
   3   4   0         31.50         19.09         4.14 o                         
   4   4   0         27.78         38.98         4.53 o                         
   5   4   0        150.26        178.58         6.78 o                         
   6   4   0         28.90         24.93         4.91 o                         
   7   4   0          0.36          4.91         5.76 o                         
   8   4   0       1000.52        985.56        20.97 o                         
   9   4   0         25.73         48.34         9.81 o                         
  10   4   0         27.06         13.74        10.02 o                         
  11   4   0          4.10         33.21        12.52 o                         
  12   4   0         19.19         26.98        14.89 o                         
  13   4   0          4.17         10.11        24.32 o                         
   1   5   0        402.60        388.85        10.96 o                         
   2   5   0       4187.77       4295.07        70.20 o                         
   3   5   0       2614.45       2558.26        36.85 o                         
   4   5   0       2154.26       2283.66        34.57 o                         
   5   5   0         83.66        102.99         6.88 o                         
   6   5   0        533.23        546.20        12.79 o                         
   7   5   0        596.34        587.16        13.25 o                         
   8   5   0       1436.29       1293.02        24.21 o                         
   9   5   0        659.77        622.16        18.42 o                         
  10   5   0         71.11         81.00        12.49 o                         
  11   5   0          8.16          2.45        11.09 o                         
  12   5   0          3.66         18.99        18.08 o                         
  13   5   0         12.35        -11.01        24.13 o                         
   0   6   0        198.42        284.87        13.17 o                         
   1   6   0        519.20        584.27        11.75 o                         
   2   6   0        567.35        543.42        12.18 o                         
   3   6   0        262.52        264.39         9.86 o                         
   4   6   0        923.59        878.16        16.04 o                         
   5   6   0        225.13        258.01         9.90 o                         
   6   6   0       1193.31       1138.74        21.02 o                         
   7   6   0         16.51         34.81         7.31 o                         
   8   6   0        409.61        424.58        16.80 o                         
   9   6   0         28.64         54.02        12.98 o                         
  10   6   0         14.77         14.76        14.07 o                         
  11   6   0         10.10         16.15        15.61 o                         
  12   6   0         10.26         27.87        19.49 o                         
  13   6   0          0.20          8.57        25.18 o                         
   1   7   0         15.29         11.77         4.73 o                         
   2   7   0       1208.99       1242.41        21.18 o                         
   3   7   0        210.72        180.85         9.88 o                         
   4   7   0        763.32        756.22        16.32 o                         
   5   7   0        858.14        813.14        22.33 o                         
   6   7   0        144.84        125.89         9.82 o                         
   7   7   0         89.99         83.83        11.13 o                         
   8   7   0         39.71         38.62        13.86 o                         
   9   7   0         30.70          8.99        14.55 o                         
  10   7   0          2.00          2.89        15.91 o                         
  11   7   0         14.10         17.80        19.95 o                         
  12   7   0          0.31         44.26        23.70 o                         
   0   8   0       2191.43       2152.18        50.73 o                         
   1   8   0          3.52         -4.52         5.79 o                         
   2   8   0       1638.15       1663.32        28.80 o                         
   3   8   0        155.77        160.87        12.41 o                         
   4   8   0        445.56        477.12        16.51 o                         
   5   8   0         79.37         76.98         8.41 o                         
   6   8   0        347.30        368.58        14.50 o                         
   7   8   0       1171.43       1114.58        29.47 o                         
   8   8   0         34.05         26.70        16.82 o                         
   9   8   0         73.15         62.64        16.09 o                         
  10   8   0          3.01        -29.41        19.44 o                         
  11   8   0         31.49         48.09        19.87 o                         
  12   8   0          1.60         -2.82        20.21 o                         
   1   9   0          1.84         -5.33         6.43 o                         
   2   9   0        509.24        500.77        14.30 o                         
   3   9   0         11.17         13.99         8.46 o                         
   4   9   0        169.86        166.22        11.60 o                         
   5   9   0        632.92        612.47        22.17 o                         
   6   9   0         65.00         84.03        11.57 o                         
   7   9   0          1.55         -5.51        12.37 o                         
   8   9   0          0.94         -7.87        13.70 o                         
   9   9   0         74.81         75.10        16.22 o                         
  10   9   0          0.19         10.94        18.44 o                         
  11   9   0          0.28          6.33        22.91 o                         
   0  10   0         94.14         75.42        12.71 o                         
   1  10   0        171.79        158.05        11.48 o                         
   2  10   0         15.33         20.50         9.17 o                         
   3  10   0          1.03          9.60         9.16 o                         
   4  10   0         60.47         61.28        11.63 o                         
   5  10   0         16.16         29.96        11.61 o                         
   6  10   0          9.54         26.34        12.27 o                         
   7  10   0          4.09          9.05        22.62 o                         
   8  10   0         11.43         22.43        17.80 o                         
   9  10   0          0.70         16.36        16.21 o                         
  10  10   0          5.08        -23.17        22.35 o                         
  11  10   0          0.01        -34.85        25.44 o                         
   1  11   0        141.89        131.40        14.49 o                         
   2  11   0         83.17         74.87        11.85 o                         
   3  11   0        133.89        126.68        12.45 o                         
   4  11   0         95.42         99.23        11.88 o                         
   5  11   0          3.94          6.19        13.25 o                         
   6  11   0         88.36         80.79        16.55 o                         
   7  11   0          7.68         41.20        16.13 o                         
   8  11   0          0.36         15.18        20.96 o                         
   9  11   0          2.24         51.15        28.67 o                         
  10  11   0          0.16         23.01        31.22 o                         
   0  12   0        135.64        114.66        18.55 o                         
   1  12   0         24.31         27.53        12.69 o                         
   2  12   0        574.55        592.87        27.04 o                         
   3  12   0          9.76         31.09        13.55 o                         
   4  12   0        229.80        249.40        21.45 o                         
   5  12   0         15.87          4.49        15.77 o                         
   6  12   0         15.44         32.17        19.31 o                         
   7  12   0         11.70        -24.53        28.06 o                         
   8  12   0          3.18         -0.02        27.24 o                         
   9  12   0          0.95          4.53        28.40 o                         
   1  13   0        200.84        205.03        23.71 o                         
   2  13   0         41.78         43.72        15.94 o                         
   3  13   0          7.82         14.12        15.97 o                         
   4  13   0          3.66        -12.48        16.65 o                         
   5  13   0         39.29         69.62        22.54 o                         
   6  13   0         31.57         -8.46        28.84 o                         
   7  13   0          2.29        -38.45        25.46 o                         
   8  13   0          0.90        -20.49        29.39 o                         
   0  14   0          1.36        -28.74        26.97 o                         
   1  14   0         59.66         45.80        21.14 o                         
   2  14   0         45.21         29.27        20.72 o                         
   3  14   0         20.48          3.89        26.58 o                         
   4  14   0          0.98          6.40        21.55 o                         
   5  14   0          0.10          2.87        30.15 o                         
   6  14   0         33.70         75.18        32.19 o                         
   1  15   0          5.10         26.65        29.55 o                         
   2  15   0         20.90         49.38        32.37 o                         
   3  15   0          0.05        -10.74        23.68 o                         
   4  15   0          3.96         10.73        24.34 o                         
 -14   1   1         19.44         40.93        42.70 o                         
 -13   1   1         14.08         35.52        14.05 o                         
 -12   1   1          3.91         -8.73        12.02 o                         
 -11   1   1          1.69         -3.48        10.55 o                         
 -10   1   1        507.43        491.12        18.84 o                         
  -9   1   1         11.35         24.36         8.22 o                         
  -8   1   1        359.01        365.83        13.15 o                         
  -7   1   1        144.47        152.27         7.53 o                         
  -6   1   1        814.58        827.64        17.36 o                         
  -5   1   1       1807.53       1817.23        28.85 o                         
  -4   1   1       2411.09       2308.04        36.47 o                         
  -3   1   1        848.00        945.57        15.63 o                         
  -2   1   1      13576.10      12690.29       174.09 o                         
  -1   1   1       2041.97       2063.69        37.96 o                         
   1   1   1        529.32        496.83         8.49 o                         
   2   1   1      32461.45      30651.26       445.44 o                         
   3   1   1          0.70         -1.10         2.01 o                         
   4   1   1         11.63          7.85         2.54 o                         
   5   1   1        697.09        661.91        11.72 o                         
   6   1   1        242.46        274.06         8.22 o                         
   7   1   1         12.78         18.63         4.96 o                         
   8   1   1         16.39         21.06         5.98 o                         
   9   1   1          4.27         11.37        10.05 o                         
  10   1   1          7.10         14.29        10.17 o                         
  11   1   1          0.80         12.92        11.41 o                         
  12   1   1         44.40         46.42        13.72 o                         
  13   1   1          0.21          2.70        17.77 o                         
  14   1   1         16.86         10.00        21.25 o                         
 -14   2   1         45.36         14.52        30.58 o                         
 -13   2   1          1.71          0.20        14.93 o                         
 -12   2   1          0.36          7.48        15.03 o                         
 -11   2   1         33.91         27.64        10.59 o                         
 -10   2   1         16.63          4.70         8.19 o                         
  -9   2   1         26.96         17.50         9.63 o                         
  -8   2   1         15.06         26.12         8.00 o                         
  -7   2   1        330.98        330.61        10.61 o                         
  -6   2   1         28.34         25.00         4.57 o                         
  -5   2   1       1591.92       1528.17        25.79 o                         
  -4   2   1          6.31          6.68         2.65 o                         
  -3   2   1       1721.91       1586.40        24.89 o                         
  -2   2   1          1.25          3.38         1.40 o                         
  -1   2   1       4074.34       4081.71        55.18 o                         
   0   2   1       3075.53       3091.21        43.27 o                         
   1   2   1       3448.21       3074.40        40.73 o                         
   2   2   1        737.59        765.56        13.23 o                         
   3   2   1       2826.23       2954.90        43.18 o                         
   4   2   1       5276.41       5279.79        69.88 o                         
   5   2   1         12.69         12.50         5.83 o                         
   6   2   1        563.09        499.29        11.28 o                         
   7   2   1        586.32        588.80        12.60 o                         
   8   2   1         50.69         59.58         6.44 o                         
   9   2   1        264.14        263.77        10.32 o                         
  10   2   1         45.87         61.73        13.51 o                         
  11   2   1         31.81         30.36        11.91 o                         
  12   2   1          0.00         14.90        17.83 o                         
  13   2   1         72.33         76.77        17.06 o                         
  14   2   1         11.25         38.00        17.79 o                         
 -14   3   1          0.02        -29.25        43.11 o                         
 -13   3   1          1.50          3.69        17.39 o                         
 -12   3   1          4.53          7.18        12.04 o                         
 -11   3   1         48.37         49.06        10.81 o                         
 -10   3   1        137.90        156.01        16.30 o                         
  -9   3   1          9.57          2.42         7.77 o                         
  -8   3   1        120.31        119.77         7.34 o                         
  -7   3   1         45.86         54.20         5.58 o                         
  -6   3   1        177.76        225.61        11.69 o                         
  -5   3   1        422.21        419.72         9.41 o                         
  -4   3   1       1720.17       1592.34        26.71 o                         
  -3   3   1        226.68        265.82         5.94 o                         
  -2   3   1        815.94        769.46        11.72 o                         
  -1   3   1         17.49         15.83         2.42 o                         
   0   3   1       9733.87       9930.67       141.20 o                         
   1   3   1       3388.26       3253.83        46.01 o                         
   2   3   1       9504.17       9453.04       130.60 o                         
   3   3   1       4420.57       4464.68        61.33 o                         
   4   3   1        386.49        382.72         7.91 o                         
   5   3   1       6632.34       6709.57        97.14 o                         
   6   3   1        237.25        232.81        10.45 o                         
   7   3   1        384.73        410.59        10.43 o                         
   8   3   1          7.39          9.50         7.13 o                         
   9   3   1          0.35         11.29         8.66 o                         
  10   3   1         59.67         49.42        10.75 o                         
  11   3   1        103.28         97.58        13.34 o                         
  12   3   1         38.94         55.95        14.70 o                         
  13   3   1          4.89         12.79        20.09 o                         
  14   3   1         10.31         60.46        21.64 o                         
 -14   4   1         44.93         65.22        36.12 o                         
 -13   4   1         27.02         16.13        23.18 o                         
 -12   4   1          8.80         27.59        13.95 o                         
 -11   4   1        131.64        146.94        13.14 o                         
 -10   4   1        343.06        341.50        13.77 o                         
  -9   4   1        106.91        130.74        10.06 o                         
  -8   4   1          2.33          5.77         7.24 o                         
  -7   4   1        245.90        240.58         8.73 o                         
  -6   4   1          0.27         -6.12         4.71 o                         
  -5   4   1        941.45        925.52        17.28 o                         
  -4   4   1       1052.48       1018.08        17.31 o                         
  -3   4   1        215.77        227.69         7.19 o                         
  -2   4   1       2134.55       1995.25        29.66 o                         
  -1   4   1       2030.35       2037.95        33.18 o                         
   0   4   1       4368.18       4454.85        67.30 o                         
   1   4   1       7438.46       7100.96       109.32 o                         
   2   4   1       4372.77       4346.19        63.31 o                         
   3   4   1        754.30        791.61        14.79 o                         
   4   4   1       1089.86       1184.16        19.27 o                         
   5   4   1        288.51        253.30         7.13 o                         
   6   4   1         39.87         52.62         5.82 o                         
   7   4   1          7.04         16.30         5.91 o                         
   8   4   1         84.32        105.49         8.25 o                         
   9   4   1         59.96         61.23         9.95 o                         
  10   4   1         70.41        104.80        12.04 o                         
  11   4   1         56.84         52.34        12.35 o                         
  12   4   1         17.48         -8.83        15.17 o                         
  13   4   1         42.11          8.12        20.39 o                         
 -13   5   1         17.07         40.75        18.97 o                         
 -12   5   1         46.39         51.81        16.89 o                         
 -11   5   1          0.01          5.06        12.46 o                         
 -10   5   1          4.04          8.01        10.36 o                         
  -9   5   1        419.49        378.34        16.18 o                         
  -8   5   1        107.61        100.04         8.56 o                         
  -7   5   1         89.89         90.45         7.57 o                         
  -6   5   1        621.76        572.89        13.87 o                         
  -5   5   1        963.76        922.90        16.34 o                         
  -4   5   1       2072.73       2029.83        32.07 o                         
  -3   5   1        131.17        112.88         5.70 o                         
  -2   5   1       4237.79       4222.62        69.43 o                         
  -1   5   1        890.73        874.44        15.85 o                         
   0   5   1        296.12        285.87         9.59 o                         
   1   5   1         46.47         46.50         3.80 o                         
   2   5   1       1445.85       1462.61        22.51 o                         
   3   5   1        849.43        948.09        15.96 o                         
   4   5   1       1056.13       1089.87        18.65 o                         
   5   5   1         39.69         26.48         5.50 o                         
   6   5   1        442.15        441.38        21.04 o                         
   7   5   1         44.26         44.42         7.38 o                         
   8   5   1        115.76        124.55        11.13 o                         
   9   5   1        432.05        439.62        17.70 o                         
  10   5   1         23.47          7.74        12.53 o                         
  11   5   1         19.55         42.81        24.87 o                         
  12   5   1         15.82         -7.87        19.06 o                         
  13   5   1         16.20          0.82        31.86 o                         
 -13   6   1         18.08         27.09        17.57 o                         
 -12   6   1         75.58         92.19        17.30 o                         
 -11   6   1         26.17         10.12        17.14 o                         
 -10   6   1          1.43         10.06        12.20 o                         
  -9   6   1          4.45          6.23        11.03 o                         
  -8   6   1        209.88        227.66        11.21 o                         
  -7   6   1         87.74         76.40         9.75 o                         
  -6   6   1        643.58        619.53        14.57 o                         
  -5   6   1        659.40        631.69        15.01 o                         
  -4   6   1         68.90         70.56         5.64 o                         
  -3   6   1        946.44       1005.21        17.45 o                         
  -2   6   1          7.76          9.13         5.10 o                         
  -1   6   1         16.83         21.87         4.04 o                         
   0   6   1          4.60          3.32         3.90 o                         
   1   6   1        229.09        244.73        12.25 o                         
   2   6   1        152.94        139.26         6.18 o                         
   3   6   1        892.49        991.17        17.21 o                         
   4   6   1          3.50          2.76         4.84 o                         
   5   6   1        681.49        625.53        14.00 o                         
   6   6   1        347.24        342.05        14.43 o                         
   7   6   1       2065.29       1975.51        36.80 o                         
   8   6   1         95.44         79.19        11.51 o                         
   9   6   1         73.94         97.55        18.77 o                         
  10   6   1         79.65         88.32        15.91 o                         
  11   6   1         24.41         28.18        16.97 o                         
  12   6   1          4.90         21.84        23.59 o                         
  13   6   1          0.22          0.55        26.30 o                         
 -13   7   1          2.35          2.94        29.71 o                         
 -12   7   1         18.55         19.56        18.73 o                         
 -11   7   1          8.58         27.31        15.47 o                         
 -10   7   1         10.55        -18.13        19.30 o                         
  -9   7   1          3.40          1.23        13.25 o                         
  -8   7   1         29.09         34.33        11.15 o                         
  -7   7   1        415.40        447.57        18.17 o                         
  -6   7   1          0.07          3.11         6.85 o                         
  -5   7   1         68.69         77.95         6.16 o                         
  -4   7   1        512.16        529.12        14.93 o                         
  -3   7   1         28.61         25.76         4.76 o                         
  -2   7   1        643.21        641.07        15.35 o                         
  -1   7   1         12.76         23.86         5.49 o                         
   0   7   1        142.11        176.64         8.30 o                         
   1   7   1       1882.39       2050.37        32.62 o                         
   2   7   1          1.93          4.03         4.95 o                         
   3   7   1        433.48        464.64        12.70 o                         
   4   7   1        483.70        474.39        13.64 o                         
   5   7   1        327.41        358.60        14.25 o                         
   6   7   1         95.98         90.75         9.45 o                         
   7   7   1        164.85        170.76        13.09 o                         
   8   7   1         91.91        113.86        14.20 o                         
   9   7   1        127.95        110.69        14.89 o                         
  10   7   1          7.50          3.17        15.01 o                         
  11   7   1          7.87         14.19        19.22 o                         
  12   7   1          3.10          1.41        33.65 o                         
 -12   8   1         12.41         24.36        20.76 o                         
 -11   8   1         13.91         40.16        19.04 o                         
 -10   8   1          0.74          9.22        16.17 o                         
  -9   8   1         10.50         12.08        21.27 o                         
  -8   8   1          2.84         13.52        13.01 o                         
  -7   8   1          5.89         -2.70         9.64 o                         
  -6   8   1        146.75        165.49        16.80 o                         
  -5   8   1         81.01         84.26         7.86 o                         
  -4   8   1        417.51        416.36        16.98 o                         
  -3   8   1       1410.68       1404.48        24.47 o                         
  -2   8   1       1066.53       1003.04        23.58 o                         
  -1   8   1        333.36        317.50        10.61 o                         
   0   8   1         92.29         82.27         8.36 o                         
   1   8   1        112.22        130.45         7.20 o                         
   2   8   1          5.94         11.04         7.16 o                         
   3   8   1        192.12        174.59         8.42 o                         
   4   8   1          5.74          0.69         7.21 o                         
   5   8   1        162.92        176.09        10.49 o                         
   6   8   1         39.55         39.31        10.05 o                         
   7   8   1        436.79        444.90        29.21 o                         
   8   8   1         88.14         94.82        13.35 o                         
   9   8   1         11.38         23.29        16.51 o                         
  10   8   1          2.43        -17.16        17.45 o                         
  11   8   1          1.40        -15.50        25.42 o                         
  12   8   1          2.99        -11.74        26.76 o                         
 -11   9   1          0.01         -2.11        34.56 o                         
 -10   9   1          0.25        -20.57        16.64 o                         
  -9   9   1         45.02         25.34        18.52 o                         
  -8   9   1         76.04         92.51        13.15 o                         
  -7   9   1          1.79         -0.82        13.32 o                         
  -6   9   1        611.74        647.06        23.00 o                         
  -5   9   1        418.16        450.39        16.22 o                         
  -4   9   1          0.46          0.84         8.91 o                         
  -3   9   1        446.87        478.63        15.35 o                         
  -2   9   1        110.67        131.16         9.10 o                         
  -1   9   1        518.80        510.13        14.40 o                         
   0   9   1          1.69          3.81         7.29 o                         
   1   9   1          0.63        -11.60         7.83 o                         
   2   9   1          0.32         -8.73         6.98 o                         
   3   9   1         19.69         20.05         9.10 o                         
   4   9   1        749.92        735.70        19.10 o                         
   5   9   1         44.56         58.48        12.60 o                         
   6   9   1         36.12         27.15        11.22 o                         
   7   9   1        116.03        103.28        13.18 o                         
   8   9   1          0.16         15.24        15.82 o                         
   9   9   1         19.27         14.38        19.38 o                         
  10   9   1          2.70          9.54        25.55 o                         
  11   9   1          0.55          6.30        23.18 o                         
 -11  10   1          5.19          1.09        30.80 o                         
 -10  10   1          3.98         23.68        23.01 o                         
  -9  10   1          1.19        -16.37        18.74 o                         
  -8  10   1          0.04        -13.17        16.96 o                         
  -7  10   1          1.90          8.36        14.22 o                         
  -6  10   1         45.08         33.55        13.04 o                         
  -5  10   1         96.74        122.92        14.21 o                         
  -4  10   1         47.40         21.11        11.74 o                         
  -3  10   1       1000.16       1016.84        27.07 o                         
  -2  10   1        147.61        138.53        12.17 o                         
  -1  10   1        447.22        452.87        15.50 o                         
   0  10   1        188.25        209.65        17.44 o                         
   1  10   1        103.81        105.60        10.16 o                         
   2  10   1         36.05         54.53         9.50 o                         
   3  10   1        445.71        455.94        17.41 o                         
   4  10   1        116.05        153.05        14.99 o                         
   5  10   1        160.79        156.52        14.75 o                         
   6  10   1        228.61        230.05        16.21 o                         
   7  10   1         34.63         52.60        15.64 o                         
   8  10   1         92.54         60.94        15.23 o                         
   9  10   1         24.53         42.42        19.29 o                         
  10  10   1          0.68        -16.94        29.62 o                         
  11  10   1          6.66         49.55        23.97 o                         
 -10  11   1          5.75         -1.49        32.63 o                         
  -9  11   1          3.06        -15.85        24.18 o                         
  -8  11   1          0.37         -4.78        19.61 o                         
  -7  11   1          0.21         -8.15        17.26 o                         
  -6  11   1         24.97         37.53        16.55 o                         
  -5  11   1        104.80         98.33        15.96 o                         
  -4  11   1         53.87         74.55        11.54 o                         
  -3  11   1         17.43          3.64        10.87 o                         
  -2  11   1        930.47        919.38        25.65 o                         
  -1  11   1         43.63         70.10        10.88 o                         
   0  11   1        196.11        220.96        17.45 o                         
   1  11   1        113.43        128.02        15.77 o                         
   2  11   1          0.21          5.80        10.79 o                         
   3  11   1        436.99        486.12        20.66 o                         
   4  11   1        314.10        344.59        16.70 o                         
   5  11   1        141.02        162.63        15.66 o                         
   6  11   1          3.13          4.41        17.29 o                         
   7  11   1         53.53         57.48        17.47 o                         
   8  11   1         14.75         34.99        25.49 o                         
   9  11   1         16.00          6.27        26.35 o                         
  10  11   1          1.45        -14.40        25.71 o                         
  -9  12   1         15.38         25.74        27.60 o                         
  -8  12   1         10.41         24.51        30.46 o                         
  -7  12   1         12.32         60.95        32.72 o                         
  -6  12   1          0.82          7.46        18.79 o                         
  -5  12   1          7.89         17.14        15.95 o                         
  -4  12   1         28.74         29.51        13.25 o                         
  -3  12   1         44.78         40.85        13.78 o                         
  -2  12   1         30.09         26.43        13.28 o                         
  -1  12   1         66.19         70.35        13.26 o                         
   0  12   1         19.41         16.61        11.94 o                         
   1  12   1         80.28         82.95        13.17 o                         
   2  12   1         14.11         24.97        13.53 o                         
   3  12   1         25.97         11.46        13.54 o                         
   4  12   1         75.57         71.58        13.84 o                         
   5  12   1          0.09         11.77        16.24 o                         
   6  12   1          0.50          0.36        20.64 o                         
   7  12   1          0.65         16.40        26.48 o                         
   8  12   1          1.15         34.72        32.91 o                         
   9  12   1         38.59         38.80        29.86 o                         
  -8  13   1         20.71        -16.89        35.10 o                         
  -7  13   1          1.75         48.91        26.04 o                         
  -6  13   1         30.74        -28.93        32.73 o                         
  -5  13   1          3.03        -35.23        21.29 o                         
  -4  13   1         22.28         23.29        17.42 o                         
  -3  13   1         22.64         23.40        14.58 o                         
  -2  13   1          6.66         21.52        16.11 o                         
  -1  13   1         50.12         44.95        15.83 o                         
   0  13   1          2.08        -17.75        16.81 o                         
   1  13   1          0.61         39.68        16.11 o                         
   2  13   1          9.90         42.58        15.80 o                         
   3  13   1         17.72         45.63        16.76 o                         
   4  13   1         24.61          0.00        19.04 o                         
   5  13   1         14.86        -26.22        26.40 o                         
   6  13   1          1.82         70.68        30.92 o                         
   7  13   1          6.29          3.18        26.48 o                         
   8  13   1          1.26         -1.34        30.62 o                         
  -6  14   1         13.95         34.25        31.60 o                         
  -5  14   1          3.51         -3.33        27.51 o                         
  -4  14   1         99.71         84.50        22.04 o                         
  -3  14   1         28.50         54.46        26.38 o                         
  -2  14   1          7.43         17.62        20.37 o                         
  -1  14   1          0.18        -36.66        19.91 o                         
   0  14   1         19.25        -16.86        19.09 o                         
   1  14   1         62.03         13.18        20.49 o                         
   2  14   1         12.00         25.49        25.66 o                         
   3  14   1          0.41         -0.98        25.27 o                         
   4  14   1          0.01        -45.60        24.37 o                         
   5  14   1          6.49         69.17        27.90 o                         
   6  14   1         47.65         36.29        28.17 o                         
  -4  15   1          5.96        -16.27        24.47 o                         
  -3  15   1         18.78         10.29        23.04 o                         
  -2  15   1         46.88         26.81        31.87 o                         
  -1  15   1         11.33         21.01        28.44 o                         
   0  15   1         90.68         55.23        24.61 o                         
   1  15   1          2.52         31.57        23.88 o                         
   2  15   1         14.81         14.43        24.37 o                         
   3  15   1         67.25         79.93        24.31 o                         
   4  15   1         33.59         72.32        27.18 o                         
 -14   0   2         81.58         44.48        55.07 o                         
 -13   0   2         40.80        -15.02        41.74 o                         
 -12   0   2         35.10          0.37        31.78 o                         
 -11   0   2          0.98          1.58        11.15 o                         
 -10   0   2         78.95         55.44        17.69 o                         
  -9   0   2          1.56          2.31        14.04 o                         
  -8   0   2        818.09        806.36        26.56 o                         
  -7   0   2        271.66        267.93        10.63 o                         
  -6   0   2         16.35         34.69        11.03 o                         
  -5   0   2        148.92        131.70        13.73 o                         
  -4   0   2       4228.03       4187.90        98.81 o                         
  -3   0   2        549.08        499.48        13.35 o                         
  -2   0   2       5449.58       5388.99       137.23 o                         
  -1   0   2      16595.78      13802.21       776.21 o                         
   1   0   2       6911.47       7149.72       143.29 o                         
   2   0   2      65748.88      59616.60      1371.77 o                         
   3   0   2      23590.77      22432.45       382.13 o                         
   4   0   2       3714.52       3765.84        69.66 o                         
   5   0   2       3764.99       3870.05        76.05 o                         
   6   0   2         98.70        129.69        10.95 o                         
   7   0   2         78.32         99.14        10.12 o                         
   8   0   2         27.09         12.77        10.49 o                         
   9   0   2          8.67         22.30        16.92 o                         
  10   0   2        119.15        113.62        25.24 o                         
  11   0   2          7.07         19.19        21.75 o                         
  12   0   2         27.88         21.33        21.52 o                         
  13   0   2        164.74        220.29        34.75 o                         
  14   0   2         47.82        101.37        50.00 o                         
 -14   1   2          9.08         30.11        32.35 o                         
 -13   1   2         12.95         -2.04        24.13 o                         
 -12   1   2         39.08         35.34        11.12 o                         
 -11   1   2          0.56         -9.34         9.05 o                         
 -10   1   2         14.96          5.35        11.55 o                         
  -9   1   2         19.90         25.98        12.43 o                         
  -8   1   2         38.75         41.85         6.06 o                         
  -7   1   2        218.95        228.17        11.06 o                         
  -6   1   2       2168.64       2125.46        36.39 o                         
  -5   1   2        509.82        442.51         9.39 o                         
  -4   1   2       4457.23       4331.07        69.60 o                         
  -3   1   2       1724.00       1677.26        26.66 o                         
  -2   1   2      13092.17      11868.61       167.59 o                         
  -1   1   2        444.61        404.75         6.41 o                         
   0   1   2        100.06        115.16         3.74 o                         
   1   1   2      11855.44      11422.33       161.54 o                         
   2   1   2       7820.09       8182.29       116.08 o                         
   3   1   2       2552.01       2731.35        36.71 o                         
   4   1   2       4108.63       4120.79        54.90 o                         
   5   1   2        803.24        789.82        13.19 o                         
   6   1   2        404.69        400.44         9.63 o                         
   7   1   2        126.89        125.66         6.36 o                         
   8   1   2        206.19        213.44         8.47 o                         
   9   1   2         19.97         12.60        10.07 o                         
  10   1   2         94.19        112.22        12.48 o                         
  11   1   2         22.80         17.66        12.57 o                         
  12   1   2         16.25         17.08        14.97 o                         
  13   1   2          1.85         28.06        19.96 o                         
  14   1   2         17.64         53.50        26.06 o                         
 -14   2   2          2.57        -24.65        30.53 o                         
 -13   2   2          1.87          5.53        24.35 o                         
 -12   2   2         57.90         76.35        19.29 o                         
 -11   2   2          8.78         12.96         7.81 o                         
 -10   2   2         18.08          6.66         6.87 o                         
  -9   2   2         31.24         19.20         8.35 o                         
  -8   2   2        300.93        333.37        12.86 o                         
  -7   2   2          8.07         11.17         5.23 o                         
  -6   2   2        973.77        978.67        17.31 o                         
  -5   2   2        464.57        423.01         9.64 o                         
  -4   2   2        589.46        563.96        10.88 o                         
  -3   2   2       2943.54       2938.01        43.10 o                         
  -2   2   2        479.81        422.16         8.50 o                         
  -1   2   2        695.25        701.39        10.66 o                         
   0   2   2       6868.12       7007.71        96.77 o                         
   1   2   2      40885.34      37094.09       558.66 o                         
   2   2   2       8136.50       8158.42       129.03 o                         
   3   2   2       1922.47       1983.92        28.03 o                         
   4   2   2       1351.42       1357.19        21.67 o                         
   5   2   2         33.81         41.54         4.03 o                         
   6   2   2        158.96        176.46         7.11 o                         
   7   2   2         72.23         89.47         7.22 o                         
   8   2   2        338.41        349.51        11.75 o                         
   9   2   2        613.79        571.74        17.32 o                         
  10   2   2         99.34        108.95        13.74 o                         
  11   2   2         68.93         75.98        15.06 o                         
  12   2   2         42.77         46.72        23.45 o                         
  13   2   2         13.19         -0.80        18.03 o                         
  14   2   2          0.47         13.47        22.27 o                         
 -14   3   2          6.76        -35.84        29.54 o                         
 -13   3   2          2.83         35.63        26.47 o                         
 -12   3   2         15.45         25.20        19.23 o                         
 -11   3   2          2.36          0.41        12.95 o                         
 -10   3   2         82.09         80.01         9.29 o                         
  -9   3   2        203.73        188.42        12.46 o                         
  -8   3   2          2.61         11.39         7.09 o                         
  -7   3   2         16.19          9.55         5.06 o                         
  -6   3   2        452.24        440.28        10.79 o                         
  -5   3   2         12.18          8.05         3.25 o                         
  -4   3   2        336.61        338.70         8.10 o                         
  -3   3   2         42.54         36.76         3.51 o                         
  -2   3   2       2435.35       2545.21        35.57 o                         
  -1   3   2       4409.35       4213.84        59.33 o                         
   0   3   2         63.42         86.75         4.82 o                         
   1   3   2       4658.22       4569.71        62.29 o                         
   2   3   2      13290.40      13213.26       182.12 o                         
   3   3   2        833.02        962.40        17.99 o                         
   4   3   2        216.55        254.22        11.42 o                         
   5   3   2         85.39         74.45         4.36 o                         
   6   3   2       1711.03       1693.06        25.18 o                         
   7   3   2       1264.98       1273.05        21.39 o                         
   8   3   2        214.60        234.16         9.58 o                         
   9   3   2        485.53        491.58        17.45 o                         
  10   3   2         35.49         34.37        10.28 o                         
  11   3   2         67.12         50.39        17.33 o                         
  12   3   2         37.74         64.84        16.18 o                         
  13   3   2          0.04        -15.14        22.30 o                         
 -14   4   2         13.78         36.45        36.24 o                         
 -13   4   2         34.91         28.14        31.28 o                         
 -12   4   2          1.10         -6.12         8.72 o                         
 -11   4   2         15.27         24.88        11.89 o                         
 -10   4   2         47.25         29.15        10.32 o                         
  -9   4   2        374.13        375.67        13.24 o                         
  -8   4   2         32.10         24.93         6.64 o                         
  -7   4   2        448.96        442.93        11.44 o                         
  -6   4   2        176.37        183.95         7.39 o                         
  -5   4   2         72.58         87.41         7.31 o                         
  -4   4   2         80.81         72.29         4.32 o                         
  -3   4   2        229.84        229.07         5.89 o                         
  -2   4   2        179.23        164.33         5.04 o                         
  -1   4   2        321.41        338.25        10.23 o                         
   0   4   2         19.72         23.40         3.27 o                         
   1   4   2         62.31         45.79         3.41 o                         
   2   4   2        876.04        832.29        14.01 o                         
   3   4   2       2096.84       1947.94        30.44 o                         
   4   4   2       1716.04       1740.35        27.81 o                         
   5   4   2        336.88        323.81        11.15 o                         
   6   4   2         31.64         44.68         6.81 o                         
   7   4   2        213.63        222.92        10.47 o                         
   8   4   2          4.53         16.87         8.44 o                         
   9   4   2        133.32        127.16         9.85 o                         
  10   4   2          0.72          3.05        10.20 o                         
  11   4   2         24.98         30.21        15.02 o                         
  12   4   2          9.74         -9.36        15.00 o                         
  13   4   2          0.68         30.08        44.08 o                         
 -13   5   2          1.79         -5.36        10.20 o                         
 -12   5   2         43.22         54.57        13.21 o                         
 -11   5   2        109.04         99.81        13.13 o                         
 -10   5   2         13.53         24.08        13.67 o                         
  -9   5   2          0.36         14.02        11.18 o                         
  -8   5   2        125.44        122.69         9.38 o                         
  -7   5   2         47.06         49.31         6.23 o                         
  -6   5   2         64.27         70.51         6.93 o                         
  -5   5   2        726.66        702.44        14.74 o                         
  -4   5   2          4.59         10.92         3.39 o                         
  -3   5   2        705.29        705.89        13.28 o                         
  -2   5   2         62.08         46.92         5.90 o                         
  -1   5   2        798.79        842.03        16.50 o                         
   0   5   2       1584.56       1631.66        25.20 o                         
   1   5   2        222.03        184.52         9.53 o                         
   2   5   2        809.17        694.00        12.33 o                         
   3   5   2       3412.44       3653.71        52.89 o                         
   4   5   2        404.80        336.05        10.90 o                         
   5   5   2       1890.66       1805.02        30.07 o                         
   6   5   2         26.75         37.63         8.06 o                         
   7   5   2        878.11        841.11        17.12 o                         
   8   5   2         18.49         11.07         9.85 o                         
   9   5   2          4.07         -1.81        10.86 o                         
  10   5   2         24.51         19.79        17.57 o                         
  11   5   2          0.00        -16.70        16.95 o                         
  12   5   2          0.09         12.62        22.22 o                         
  13   5   2          1.53          6.80        25.24 o                         
 -13   6   2         16.43         32.99        14.29 o                         
 -12   6   2         59.06         56.16        14.10 o                         
 -11   6   2          4.51         23.04        11.68 o                         
 -10   6   2         49.95         47.08        13.38 o                         
  -9   6   2         23.75         45.00         9.70 o                         
  -8   6   2        818.81        777.57        19.48 o                         
  -7   6   2        347.48        394.07        14.40 o                         
  -6   6   2        732.80        700.27        18.54 o                         
  -5   6   2        102.92        114.24         6.35 o                         
  -4   6   2        810.29        811.12        15.07 o                         
  -3   6   2       4173.25       3996.65        57.97 o                         
  -2   6   2       1149.76       1146.07        20.65 o                         
  -1   6   2       2905.24       2926.31        49.82 o                         
   0   6   2        462.27        417.55        11.08 o                         
   1   6   2        504.80        513.84        13.94 o                         
   2   6   2       1572.43       1666.73        27.39 o                         
   3   6   2        133.69        160.11         8.14 o                         
   4   6   2        104.04         99.68         7.09 o                         
   5   6   2        247.64        233.71        11.96 o                         
   6   6   2        136.00        148.16        11.20 o                         
   7   6   2        394.88        431.66        16.46 o                         
   8   6   2         60.54         54.89        12.11 o                         
   9   6   2        102.80        105.42        13.32 o                         
  10   6   2          0.20        -20.62        14.36 o                         
  11   6   2         12.34          2.03        18.30 o                         
  12   6   2          0.53         33.20        24.53 o                         
  13   6   2          0.02        -39.50        27.84 o                         
 -13   7   2         54.41        109.26        28.65 o                         
 -12   7   2         11.63         -7.76        16.39 o                         
 -11   7   2         47.65         63.97        18.30 o                         
 -10   7   2         93.68         99.92        15.32 o                         
  -9   7   2         85.56         89.22        13.42 o                         
  -8   7   2        161.62        170.86        11.58 o                         
  -7   7   2        238.15        239.29        15.97 o                         
  -6   7   2         30.75         24.16         6.57 o                         
  -5   7   2         58.42         56.74         6.46 o                         
  -4   7   2          7.57         13.11         4.92 o                         
  -3   7   2        270.86        258.26        10.64 o                         
  -2   7   2          3.26          5.14         4.72 o                         
  -1   7   2         52.78         56.61         5.68 o                         
   0   7   2       1299.27       1264.59        23.43 o                         
   1   7   2         46.64         35.41         6.17 o                         
   2   7   2        545.96        566.37        13.35 o                         
   3   7   2        917.57        863.47        16.57 o                         
   4   7   2        677.11        683.65        19.91 o                         
   5   7   2        106.97        110.04        11.16 o                         
   6   7   2         12.30         16.33         9.52 o                         
   7   7   2        399.43        382.53        15.53 o                         
   8   7   2         69.17         73.95        12.30 o                         
   9   7   2         72.04         69.54        14.03 o                         
  10   7   2          0.04        -12.97        16.27 o                         
  11   7   2         11.54         30.86        26.03 o                         
  12   7   2          7.32        -17.05        28.18 o                         
 -12   8   2         12.84          7.70        18.13 o                         
 -11   8   2         39.77         -9.16        17.88 o                         
 -10   8   2          0.94        -15.11        16.96 o                         
  -9   8   2        132.54        138.93        12.67 o                         
  -8   8   2        246.53        236.27        17.14 o                         
  -7   8   2         21.41         22.26         8.59 o                         
  -6   8   2         23.29          1.13        10.41 o                         
  -5   8   2        107.07         96.44         9.70 o                         
  -4   8   2        212.69        199.26         9.20 o                         
  -3   8   2         98.09        104.05         7.08 o                         
  -2   8   2        108.56        117.81         7.57 o                         
  -1   8   2        290.33        282.48        12.93 o                         
   0   8   2        186.64        174.28        10.39 o                         
   1   8   2          8.51          4.91         5.76 o                         
   2   8   2       1144.76       1101.61        21.71 o                         
   3   8   2          7.14          7.78         6.38 o                         
   4   8   2        120.68         95.30         7.79 o                         
   5   8   2        865.11        866.87        29.09 o                         
   6   8   2        182.55        196.60        14.89 o                         
   7   8   2        367.02        417.29        19.60 o                         
   8   8   2         71.43         96.62        16.14 o                         
   9   8   2          9.38         34.42        17.19 o                         
  10   8   2         48.40         18.06        18.74 o                         
  11   8   2          1.81         -4.39        27.29 o                         
  12   8   2          4.97        -12.49        27.98 o                         
 -12   9   2          1.35         21.94        23.91 o                         
 -11   9   2         18.95         29.19        18.89 o                         
 -10   9   2         27.24         13.91        21.34 o                         
  -9   9   2          0.80         10.53        19.50 o                         
  -8   9   2         47.46         69.47        14.67 o                         
  -7   9   2         20.70          3.30        15.31 o                         
  -6   9   2         45.17         24.08        13.03 o                         
  -5   9   2         55.55         46.13        11.43 o                         
  -4   9   2        382.40        370.49        23.43 o                         
  -3   9   2       2052.38       2020.67        33.16 o                         
  -2   9   2          7.49          5.62        11.23 o                         
  -1   9   2        261.38        238.29        12.35 o                         
   0   9   2        117.34        113.58        10.04 o                         
   1   9   2         66.70         46.50         9.57 o                         
   2   9   2         40.84         40.90         7.29 o                         
   3   9   2         11.13         14.13        11.27 o                         
   4   9   2         61.67         93.08        11.49 o                         
   5   9   2         98.98         93.58        12.87 o                         
   6   9   2         79.56        104.06        12.41 o                         
   7   9   2         31.39         24.00        13.51 o                         
   8   9   2        106.37        101.51        15.74 o                         
   9   9   2          1.76        -32.28        25.92 o                         
  10   9   2          1.15         48.19        27.91 o                         
  11   9   2         29.74         18.54        26.27 o                         
 -11  10   2          2.29         34.91        25.84 o                         
 -10  10   2          3.83         20.84        21.05 o                         
  -9  10   2         15.02         -5.19        18.38 o                         
  -8  10   2          4.14         24.06        16.34 o                         
  -7  10   2         60.81         56.00        15.11 o                         
  -6  10   2         20.06          9.77        13.05 o                         
  -5  10   2        321.72        345.50        23.57 o                         
  -4  10   2          1.59          4.67         8.51 o                         
  -3  10   2         74.46         59.55        10.19 o                         
  -2  10   2          2.32         -0.51         8.51 o                         
  -1  10   2        109.19        121.57         9.77 o                         
   0  10   2        164.28        163.01        12.61 o                         
   1  10   2         23.09         20.13         9.34 o                         
   2  10   2         50.63         67.79        12.02 o                         
   3  10   2        102.82         97.92        10.62 o                         
   4  10   2         68.46         95.00        11.76 o                         
   5  10   2          0.81          2.74        12.15 o                         
   6  10   2         61.73         80.09        21.34 o                         
   7  10   2          3.83         29.07        17.47 o                         
   8  10   2         32.63         21.39        17.31 o                         
   9  10   2          7.60        -10.24        37.98 o                         
  10  10   2          1.60          0.55        21.62 o                         
 -10  11   2         33.87         -2.17        26.08 o                         
  -9  11   2          0.26         13.70        23.22 o                         
  -8  11   2          0.70         37.70        19.40 o                         
  -7  11   2          9.20         33.17        17.31 o                         
  -6  11   2          0.01         -8.12        15.39 o                         
  -5  11   2         44.79         51.44        14.69 o                         
  -4  11   2        129.28        124.76        12.25 o                         
  -3  11   2        142.13        127.92        11.79 o                         
  -2  11   2          0.51          6.82        10.34 o                         
  -1  11   2       2700.21       2654.07        50.54 o                         
   0  11   2         92.48        121.81        11.87 o                         
   1  11   2        589.92        616.66        21.87 o                         
   2  11   2         51.74         40.35        11.21 o                         
   3  11   2          9.43         -1.04        11.49 o                         
   4  11   2         89.04        123.51        13.90 o                         
   5  11   2         13.27         47.40        15.77 o                         
   6  11   2        215.35        208.23        18.46 o                         
   7  11   2          2.59         12.21        19.23 o                         
   8  11   2         78.51         89.30        27.67 o                         
   9  11   2          1.16         -3.37        24.80 o                         
  10  11   2         12.44         20.12        23.86 o                         
  -9  12   2         50.13         74.58        27.82 o                         
  -8  12   2         17.82          1.23        31.45 o                         
  -7  12   2         35.23         -5.58        22.76 o                         
  -6  12   2          1.35          4.64        18.94 o                         
  -5  12   2         13.99         14.28        17.17 o                         
  -4  12   2         30.55        -12.35        17.45 o                         
  -3  12   2        196.73        187.79        14.43 o                         
  -2  12   2          2.50          1.27        13.44 o                         
  -1  12   2         60.76         81.38        15.63 o                         
   0  12   2        287.55        279.63        18.11 o                         
   1  12   2        185.39        165.70        15.89 o                         
   2  12   2         11.98         16.72        13.19 o                         
   3  12   2          5.76         17.46        13.95 o                         
   4  12   2         55.59         25.50        15.67 o                         
   5  12   2          0.05         25.30        17.67 o                         
   6  12   2         65.16         55.77        22.10 o                         
   7  12   2          2.96         -4.10        28.57 o                         
   8  12   2         18.82         -3.89        27.36 o                         
   9  12   2         31.95         20.08        29.45 o                         
  -8  13   2         35.52         30.37        29.32 o                         
  -7  13   2          1.82        -15.07        28.33 o                         
  -6  13   2         40.41         64.79        31.37 o                         
  -5  13   2          3.20        -18.16        21.52 o                         
  -4  13   2          3.74        -33.20        16.60 o                         
  -3  13   2         38.88         45.57        19.31 o                         
  -2  13   2         57.58         19.71        15.92 o                         
  -1  13   2          9.44         21.67        15.77 o                         
   0  13   2          3.15         -5.59        15.96 o                         
   1  13   2          0.01         -2.87        15.41 o                         
   2  13   2         11.96         11.97        16.55 o                         
   3  13   2          2.71         -7.39        16.24 o                         
   4  13   2          9.60         28.17        19.31 o                         
   5  13   2         12.83         16.76        26.14 o                         
   6  13   2          1.72         27.72        24.80 o                         
   7  13   2          4.73         14.09        27.44 o                         
  -6  14   2         21.74         56.52        28.68 o                         
  -5  14   2         47.00         54.28        28.27 o                         
  -4  14   2         10.48         -0.29        25.42 o                         
  -3  14   2          3.41         16.73        24.84 o                         
  -2  14   2         18.28         51.37        21.70 o                         
  -1  14   2         42.40          5.54        20.29 o                         
   0  14   2         41.41         46.27        29.30 o                         
   1  14   2          6.52        -29.89        19.34 o                         
   2  14   2          2.64        -20.04        28.21 o                         
   3  14   2         97.49         75.54        27.21 o                         
   4  14   2          9.00         54.53        25.95 o                         
   5  14   2        214.69        259.89        33.91 o                         
   6  14   2         14.63         40.69        28.49 o                         
  -4  15   2          0.03        -24.90        24.36 o                         
  -3  15   2          1.64         27.44        24.78 o                         
  -2  15   2          7.64        -11.31        24.71 o                         
  -1  15   2          9.42          1.75        24.63 o                         
   0  15   2         17.55        -28.49        25.10 o                         
   1  15   2         22.15         41.12        24.28 o                         
   2  15   2         13.78         35.33        24.69 o                         
   3  15   2         23.43        -29.19        23.77 o                         
   4  15   2         28.34         46.48        27.73 o                         
 -14   1   3          4.01         17.84        31.48 o                         
 -13   1   3         31.61         12.44        24.25 o                         
 -12   1   3        125.66        112.20        22.76 o                         
 -11   1   3        100.97        113.75        17.42 o                         
 -10   1   3         57.52         60.22        15.07 o                         
  -9   1   3          1.25          9.19         9.76 o                         
  -8   1   3          3.54          0.93         5.02 o                         
  -7   1   3        208.62        267.41        13.50 o                         
  -6   1   3        199.71        241.41        10.00 o                         
  -5   1   3       2123.24       2152.05        39.73 o                         
  -4   1   3        182.99        160.85         7.79 o                         
  -3   1   3          0.54          1.42         1.78 o                         
  -2   1   3      10490.61       9885.39       149.55 o                         
  -1   1   3      19547.55      17431.57       238.60 o                         
   0   1   3       1144.53       1108.75        15.32 o                         
   1   1   3        871.87        822.11        12.99 o                         
   2   1   3          5.77          6.77         1.91 o                         
   3   1   3      13021.96      12914.71       177.66 o                         
   4   1   3       1091.25       1132.46        17.47 o                         
   5   1   3       7247.97       7255.48       101.51 o                         
   6   1   3        122.71        148.06         6.59 o                         
   7   1   3        300.37        293.27        10.15 o                         
   8   1   3         34.70         26.47         6.90 o                         
   9   1   3         43.63         42.88         9.08 o                         
  10   1   3         57.92         26.25        11.97 o                         
  11   1   3          0.25         10.02        15.96 o                         
  12   1   3          3.05         16.43        17.41 o                         
  13   1   3         14.28         59.33        20.89 o                         
 -14   2   3         25.30         79.51        33.16 o                         
 -13   2   3          1.49        -18.32        23.23 o                         
 -12   2   3         53.27         44.75        19.35 o                         
 -11   2   3          0.48         -2.74        14.66 o                         
 -10   2   3        346.57        381.90        23.49 o                         
  -9   2   3          1.31         -9.41         5.99 o                         
  -8   2   3         29.01         26.08         5.81 o                         
  -7   2   3         72.15         83.40         4.55 o                         
  -6   2   3         85.05         92.68         5.30 o                         
  -5   2   3          0.69         -2.36         3.21 o                         
  -4   2   3        527.55        554.01         9.95 o                         
  -3   2   3        309.73        314.60         8.62 o                         
  -2   2   3        221.38        215.16         4.74 o                         
  -1   2   3      10770.58      10260.88       145.45 o                         
   0   2   3       1253.48       1247.73        18.32 o                         
   1   2   3        102.90        111.40         4.50 o                         
   2   2   3         78.12         81.17         3.45 o                         
   3   2   3       4819.17       4928.71        71.44 o                         
   4   2   3        258.39        323.41         7.25 o                         
   5   2   3        387.62        387.77         9.02 o                         
   6   2   3       1410.44       1321.26        20.64 o                         
   7   2   3        395.75        406.51        11.54 o                         
   8   2   3         38.38         59.21         7.69 o                         
   9   2   3          0.41          0.62        11.66 o                         
  10   2   3         10.20         -1.23        10.66 o                         
  11   2   3         56.59         40.73        18.26 o                         
  12   2   3         74.99         79.39        17.15 o                         
  13   2   3          1.44         -1.49        29.28 o                         
 -14   3   3          8.02          5.71        29.89 o                         
 -13   3   3         30.32         45.49        25.71 o                         
 -12   3   3         35.96         19.54        18.99 o                         
 -11   3   3          0.16          8.86        18.02 o                         
 -10   3   3          1.22        -12.07         9.44 o                         
  -9   3   3        135.18        144.01         9.88 o                         
  -8   3   3        165.23        170.16         8.97 o                         
  -7   3   3        256.06        260.13        11.01 o                         
  -6   3   3        488.77        507.86        11.52 o                         
  -5   3   3        104.74         85.32         4.37 o                         
  -4   3   3         58.95         43.18         3.70 o                         
  -3   3   3       3059.26       2951.73        41.04 o                         
  -2   3   3       3390.77       3415.67        51.62 o                         
  -1   3   3       1089.67       1088.06        17.84 o                         
   0   3   3        112.93        134.78         3.92 o                         
   1   3   3       1214.42       1078.52        16.32 o                         
   2   3   3         62.52         65.16         3.38 o                         
   3   3   3      11915.78      12087.97       177.87 o                         
   4   3   3       2376.81       2289.14        34.23 o                         
   5   3   3        685.87        644.28        13.29 o                         
   6   3   3        604.87        697.47        13.25 o                         
   7   3   3         14.37         19.48         6.14 o                         
   8   3   3        522.98        499.57        17.19 o                         
   9   3   3         27.67         42.17         9.67 o                         
  10   3   3         24.57         26.85        10.69 o                         
  11   3   3         21.72         24.97        13.56 o                         
  12   3   3          0.48         17.14        16.67 o                         
  13   3   3          8.03         -0.59        22.05 o                         
 -14   4   3          1.18        -27.11        30.81 o                         
 -13   4   3         10.91         21.58        25.71 o                         
 -12   4   3          1.16          3.01        19.65 o                         
 -11   4   3         54.91         54.83         8.87 o                         
 -10   4   3         22.13         23.96        10.41 o                         
  -9   4   3        547.68        507.31        17.42 o                         
  -8   4   3       1021.31        952.35        20.83 o                         
  -7   4   3         64.37         60.35         6.32 o                         
  -6   4   3        404.25        387.63         9.45 o                         
  -5   4   3        857.46        832.60        15.05 o                         
  -4   4   3        398.47        338.42         7.86 o                         
  -3   4   3        249.11        253.25         7.46 o                         
  -2   4   3        547.48        537.44        11.81 o                         
  -1   4   3        534.60        503.88        10.11 o                         
   0   4   3        355.31        443.98        10.18 o                         
   1   4   3       3736.85       3900.45        54.06 o                         
   2   4   3        774.06        721.17        12.83 o                         
   3   4   3        759.00        780.43        14.17 o                         
   4   4   3       4766.60       4574.96        72.17 o                         
   5   4   3        558.40        625.11        13.40 o                         
   6   4   3        442.25        449.08        12.35 o                         
   7   4   3          5.41          5.62         7.01 o                         
   8   4   3        517.79        565.09        18.85 o                         
   9   4   3        100.22         97.55        11.86 o                         
  10   4   3          4.18          0.85        12.75 o                         
  11   4   3         27.54         12.07        17.23 o                         
  12   4   3         10.32         24.88        19.75 o                         
  13   4   3          1.99         10.59        25.91 o                         
 -13   5   3          9.42         22.92        31.56 o                         
 -12   5   3         12.09          1.50        11.51 o                         
 -11   5   3          0.41          1.38        12.05 o                         
 -10   5   3         44.71         48.21         9.54 o                         
  -9   5   3         55.19         58.27         9.18 o                         
  -8   5   3         60.12         67.14         9.38 o                         
  -7   5   3        330.97        372.82        11.94 o                         
  -6   5   3          2.40         -0.68         5.43 o                         
  -5   5   3        260.08        261.64         9.02 o                         
  -4   5   3        683.30        672.38        17.85 o                         
  -3   5   3       2977.49       3023.29        44.48 o                         
  -2   5   3       1041.60       1125.16        19.12 o                         
  -1   5   3         61.13         68.56         4.86 o                         
   0   5   3       1278.58       1229.77        20.60 o                         
   1   5   3       2352.67       2402.52        37.94 o                         
   2   5   3          0.32          7.22         3.42 o                         
   3   5   3        368.28        330.54         8.84 o                         
   4   5   3        202.78        222.54        10.86 o                         
   5   5   3        483.11        496.50        12.98 o                         
   6   5   3        655.13        646.37        22.55 o                         
   7   5   3        491.38        490.58        14.25 o                         
   8   5   3         89.96         85.05        10.87 o                         
   9   5   3         73.18         78.16        12.77 o                         
  10   5   3          2.78          0.45        16.98 o                         
  11   5   3         57.64         64.60        19.75 o                         
  12   5   3          5.90        -13.82        21.41 o                         
  13   5   3          5.00          7.96        26.45 o                         
 -13   6   3         56.86         61.19        15.47 o                         
 -12   6   3         20.27         -6.70        14.33 o                         
 -11   6   3         10.76         28.62        11.76 o                         
 -10   6   3        158.70        159.28        12.11 o                         
  -9   6   3        839.88        797.47        24.24 o                         
  -8   6   3        189.84        194.24        10.44 o                         
  -7   6   3         68.68         85.23         8.43 o                         
  -6   6   3        129.96        121.30         8.53 o                         
  -5   6   3        161.50        194.17         8.40 o                         
  -4   6   3        181.90        208.19         8.13 o                         
  -3   6   3        783.48        885.51        19.79 o                         
  -2   6   3        206.18        242.80         8.21 o                         
  -1   6   3         41.06         36.91         4.49 o                         
   0   6   3         24.11         31.27         6.65 o                         
   1   6   3        949.63       1080.76        19.30 o                         
   2   6   3        701.64        709.81        16.67 o                         
   3   6   3       1501.10       1495.16        27.59 o                         
   4   6   3        164.32        200.80        11.18 o                         
   5   6   3         37.85         46.15         8.42 o                         
   6   6   3        916.36        880.57        27.16 o                         
   7   6   3        262.83        245.09        14.10 o                         
   8   6   3         22.70         25.85        10.53 o                         
   9   6   3         18.41         18.01        12.79 o                         
  10   6   3         46.42         56.48        15.82 o                         
  11   6   3          4.12         -1.77        18.80 o                         
  12   6   3          0.03        -53.35        26.67 o                         
 -13   7   3          1.40         22.18        22.48 o                         
 -12   7   3          2.32         12.73        15.93 o                         
 -11   7   3         23.13         24.75        13.24 o                         
 -10   7   3         73.13         66.69        13.04 o                         
  -9   7   3         57.73         59.61        13.72 o                         
  -8   7   3         26.90         33.35         9.29 o                         
  -7   7   3        154.52        147.64         9.28 o                         
  -6   7   3         42.07         40.57         8.94 o                         
  -5   7   3        124.06        133.55         9.67 o                         
  -4   7   3        110.90        121.96         7.51 o                         
  -3   7   3        374.84        396.25        10.92 o                         
  -2   7   3         51.68         46.48         5.76 o                         
  -1   7   3       2137.82       2258.65        37.56 o                         
   0   7   3        190.27        179.00         8.37 o                         
   1   7   3         22.71         19.55         5.19 o                         
   2   7   3        345.85        364.88        10.99 o                         
   3   7   3        681.17        654.84        16.09 o                         
   4   7   3         27.99         33.05         7.95 o                         
   5   7   3         71.72         73.79        11.83 o                         
   6   7   3          0.00        -10.40         9.11 o                         
   7   7   3         60.42         83.58        11.45 o                         
   8   7   3        165.02        180.03        18.03 o                         
   9   7   3          0.01         -0.99        13.95 o                         
  10   7   3         32.68         48.26        17.70 o                         
  11   7   3          1.42         15.33        24.11 o                         
  12   7   3         45.25         40.68        28.69 o                         
 -12   8   3          6.06          1.96        19.82 o                         
 -11   8   3         17.68          4.84        16.16 o                         
 -10   8   3         91.40        104.17        13.49 o                         
  -9   8   3         18.29          8.59        14.01 o                         
  -8   8   3         70.09         88.72        13.16 o                         
  -7   8   3        649.66        599.31        22.08 o                         
  -6   8   3        120.22        115.26        10.17 o                         
  -5   8   3        131.78        124.50         9.35 o                         
  -4   8   3          1.97         -1.08         6.07 o                         
  -3   8   3        826.42        833.56        17.89 o                         
  -2   8   3          0.88         -1.54         5.66 o                         
  -1   8   3        213.84        181.74        10.17 o                         
   0   8   3       1219.20       1214.50        23.11 o                         
   1   8   3        251.04        254.23        14.46 o                         
   2   8   3        661.71        639.30        17.72 o                         
   3   8   3         44.79         49.40         7.69 o                         
   4   8   3         51.03         57.18        11.21 o                         
   5   8   3          1.33          8.88         9.13 o                         
   6   8   3        247.20        245.14        15.43 o                         
   7   8   3         30.69         42.78        12.95 o                         
   8   8   3          0.01          2.08        13.43 o                         
   9   8   3        177.76        176.70        17.55 o                         
  10   8   3         30.13          3.08        20.52 o                         
  11   8   3          0.36        -28.86        24.48 o                         
 -12   9   3          0.08         37.35        23.60 o                         
 -11   9   3         47.44         40.32        18.30 o                         
 -10   9   3         14.42         13.41        14.07 o                         
  -9   9   3         25.01         21.67        14.62 o                         
  -8   9   3         47.97         47.75        14.06 o                         
  -7   9   3          2.89          8.40        12.27 o                         
  -6   9   3          0.01        -11.29        10.88 o                         
  -5   9   3         44.32         28.93         9.47 o                         
  -4   9   3        992.57       1010.26        21.75 o                         
  -3   9   3        187.42        188.50        10.21 o                         
  -2   9   3        181.60        184.18        11.63 o                         
  -1   9   3       1342.50       1320.81        25.57 o                         
   0   9   3        102.60        115.06         9.25 o                         
   1   9   3        348.30        348.22        16.80 o                         
   2   9   3        213.18        196.66        10.94 o                         
   3   9   3          5.99          7.16         8.81 o                         
   4   9   3         62.71         48.72        11.52 o                         
   5   9   3        190.33        201.34        14.15 o                         
   6   9   3        252.75        275.57        15.93 o                         
   7   9   3        382.21        393.68        18.93 o                         
   8   9   3         34.28         29.69        15.03 o                         
   9   9   3         17.60         59.04        17.99 o                         
  10   9   3         24.84         -4.28        36.29 o                         
  11   9   3          8.97        -57.78        33.78 o                         
 -11  10   3         34.61         88.17        35.58 o                         
 -10  10   3          6.86         32.50        21.16 o                         
  -9  10   3          7.61        -12.12        18.19 o                         
  -8  10   3          0.72         17.13        15.53 o                         
  -7  10   3         57.47         83.89        15.20 o                         
  -6  10   3         60.69         64.39        13.94 o                         
  -5  10   3         26.55         25.15         8.86 o                         
  -4  10   3         44.90         31.49        11.86 o                         
  -3  10   3        223.02        213.75        19.69 o                         
  -2  10   3        285.03        307.18        13.23 o                         
  -1  10   3        317.18        356.82        14.16 o                         
   0  10   3         76.95         85.20        10.20 o                         
   1  10   3        319.90        320.17        14.45 o                         
   2  10   3         31.92         39.74         9.91 o                         
   3  10   3         48.87         54.54        11.01 o                         
   4  10   3          5.37         -1.76        13.88 o                         
   5  10   3        150.88        119.26        15.62 o                         
   6  10   3         21.82         24.01        15.47 o                         
   7  10   3          1.64          0.24        15.50 o                         
   8  10   3         42.89         48.89        17.27 o                         
   9  10   3         26.49         53.38        24.74 o                         
  10  10   3         18.44        -20.94        53.79 o                         
 -10  11   3          8.61        -16.62        27.37 o                         
  -9  11   3          9.57         13.20        23.19 o                         
  -8  11   3          0.06        -32.63        18.67 o                         
  -7  11   3         78.48        100.88        17.64 o                         
  -6  11   3         10.16          6.18        15.20 o                         
  -5  11   3         81.00         70.47        13.70 o                         
  -4  11   3        160.55        136.71        15.03 o                         
  -3  11   3        566.99        541.35        22.56 o                         
  -2  11   3        157.52        154.94        15.81 o                         
  -1  11   3         10.39         19.01         9.95 o                         
   0  11   3        119.87        107.76        13.84 o                         
   1  11   3        350.95        388.41        20.09 o                         
   2  11   3        114.14         92.94        15.72 o                         
   3  11   3        390.07        476.90        21.01 o                         
   4  11   3          2.64          1.94        15.67 o                         
   5  11   3        111.96        130.21        16.82 o                         
   6  11   3          4.30         16.13        16.71 o                         
   7  11   3        116.46        100.68        25.14 o                         
   8  11   3          0.99        -28.96        28.29 o                         
   9  11   3          4.43          3.53        24.10 o                         
  -9  12   3          5.10        -33.14        27.15 o                         
  -8  12   3          1.43         12.72        30.24 o                         
  -7  12   3          9.60         32.87        23.25 o                         
  -6  12   3         44.11         84.47        19.36 o                         
  -5  12   3          0.31         -5.52        15.67 o                         
  -4  12   3         24.71         26.34        13.27 o                         
  -3  12   3          0.55         10.34        12.00 o                         
  -2  12   3        138.66        126.92        14.73 o                         
  -1  12   3         61.61         61.19        13.74 o                         
   0  12   3         16.32         12.90        12.54 o                         
   1  12   3         97.65         73.89        14.07 o                         
   2  12   3         34.55         42.44        13.77 o                         
   3  12   3          0.01         33.87        15.00 o                         
   4  12   3        158.41        143.09        19.09 o                         
   5  12   3         36.03         37.15        18.07 o                         
   6  12   3          2.21         41.57        21.95 o                         
   7  12   3          2.89         25.06        22.47 o                         
   8  12   3          6.07        -13.27        26.05 o                         
  -8  13   3          0.99          6.95        28.61 o                         
  -7  13   3         36.79         72.47        26.93 o                         
  -6  13   3         26.52         10.37        26.09 o                         
  -5  13   3         30.57         35.91        18.97 o                         
  -4  13   3          0.09        -11.03        17.75 o                         
  -3  13   3          0.40         15.47        17.07 o                         
  -2  13   3          0.01         11.32        15.32 o                         
  -1  13   3        143.23        125.68        17.25 o                         
   0  13   3         79.08        109.29        17.17 o                         
   1  13   3         93.68        133.79        28.63 o                         
   2  13   3         47.58         69.44        16.16 o                         
   3  13   3         55.05         38.75        17.64 o                         
   4  13   3          0.46        -13.94        24.08 o                         
   5  13   3          0.56         23.23        28.11 o                         
   6  13   3         15.93         56.81        24.98 o                         
   7  13   3          0.00          9.01        27.34 o                         
  -6  14   3          0.70          5.52        27.68 o                         
  -5  14   3        136.40        167.08        34.72 o                         
  -4  14   3          0.05        -21.63        29.85 o                         
  -3  14   3          3.52         31.46        25.34 o                         
  -2  14   3          0.11         -0.01        23.97 o                         
  -1  14   3         92.22         73.00        21.33 o                         
   0  14   3          2.78         17.80        23.13 o                         
   1  14   3         49.74         64.74        31.34 o                         
   2  14   3         20.22         27.77        29.92 o                         
   3  14   3          0.51          6.02        24.73 o                         
   4  14   3        267.99        316.78        30.00 o                         
   5  14   3          0.01          3.15        28.19 o                         
   6  14   3          2.16         13.55        30.43 o                         
  -4  15   3         12.08          8.41        24.67 o                         
  -3  15   3          3.41          3.74        25.64 o                         
  -2  15   3          2.27        -13.83        22.88 o                         
  -1  15   3          8.28        -16.06        25.05 o                         
   0  15   3         14.52        -29.44        22.86 o                         
   1  15   3         85.80         39.10        24.10 o                         
   2  15   3         34.53         -8.11        26.14 o                         
   3  15   3          7.94         15.09        28.33 o                         
 -14   0   4         56.51         30.69        57.89 o                         
 -13   0   4         46.93         32.19        62.21 o                         
 -12   0   4        147.97        180.74        27.86 o                         
 -11   0   4        698.36        674.08        42.82 o                         
 -10   0   4          0.25          7.04        16.17 o                         
  -9   0   4        130.93        175.71        15.56 o                         
  -8   0   4        527.65        520.44        29.36 o                         
  -7   0   4       1586.71       1447.49        50.76 o                         
  -6   0   4        399.43        428.03        24.01 o                         
  -5   0   4        525.19        484.53        18.65 o                         
  -4   0   4        442.41        400.25        10.95 o                         
  -3   0   4       2325.49       2473.71        59.02 o                         
  -2   0   4        326.61        397.96         9.92 o                         
  -1   0   4       2190.17       1981.25        41.17 o                         
   0   0   4      39808.44      36830.37       848.00 o                         
   1   0   4       2704.57       2749.96        66.65 o                         
   2   0   4         69.84        128.84         5.84 o                         
   3   0   4       1355.45       1296.40        31.55 o                         
   4   0   4       1346.77       1542.00        36.49 o                         
   5   0   4      12871.32      12785.13       243.51 o                         
   6   0   4          6.34          6.88         7.05 o                         
   7   0   4        418.87        468.40        19.41 o                         
   8   0   4        253.30        227.65        16.17 o                         
   9   0   4        146.18        167.87        14.80 o                         
  10   0   4        154.77        141.53        19.24 o                         
  11   0   4         20.14         22.71        20.48 o                         
  12   0   4         13.98         39.15        30.27 o                         
  13   0   4        119.04        105.01        58.48 o                         
 -14   1   4          9.20        -39.28        28.76 o                         
 -13   1   4          0.12        -38.19        23.23 o                         
 -12   1   4        110.85        100.32        17.76 o                         
 -11   1   4          6.64          3.57        13.91 o                         
 -10   1   4        129.70        110.08        16.30 o                         
  -9   1   4         28.37         43.75        13.98 o                         
  -8   1   4        326.95        356.59        13.66 o                         
  -7   1   4         51.31         49.28         9.68 o                         
  -6   1   4        451.56        417.91        13.13 o                         
  -5   1   4          0.02          0.06         4.13 o                         
  -4   1   4       7688.09       7624.50       125.60 o                         
  -3   1   4        498.17        454.99         7.61 o                         
  -2   1   4          9.19         10.56         1.52 o                         
  -1   1   4       3060.24       3124.68        42.56 o                         
   0   1   4       5198.52       4825.57        65.36 o                         
   1   1   4        164.34        168.00         4.86 o                         
   2   1   4       3259.47       3374.70        47.84 o                         
   3   1   4        389.95        405.77         7.85 o                         
   4   1   4       1673.69       1728.15        26.35 o                         
   5   1   4        228.39        260.28         7.32 o                         
   6   1   4        128.56        123.66         6.14 o                         
   7   1   4        228.53        232.28         9.03 o                         
   8   1   4        472.57        460.58        13.58 o                         
   9   1   4         32.31         20.02         8.29 o                         
  10   1   4        108.50        118.40        12.14 o                         
  11   1   4         26.85         52.88        14.50 o                         
  12   1   4          0.94         16.40        20.35 o                         
  13   1   4         56.44         78.05        23.17 o                         
 -14   2   4          0.02         54.58        31.53 o                         
 -13   2   4          2.90         17.45        32.31 o                         
 -12   2   4         11.40         -6.00        17.18 o                         
 -11   2   4         13.50         34.55        15.53 o                         
 -10   2   4          0.06         -5.01        13.26 o                         
  -9   2   4          6.52        -15.19        10.38 o                         
  -8   2   4          5.06          6.30         7.97 o                         
  -7   2   4         32.92         28.96         3.24 o                         
  -6   2   4       2004.58       1988.65        31.90 o                         
  -5   2   4        470.88        462.95         9.98 o                         
  -4   2   4       1053.12       1062.35        16.46 o                         
  -3   2   4         78.02         84.44         4.67 o                         
  -2   2   4       1595.27       1590.32        23.72 o                         
  -1   2   4      18316.46      17916.55       238.67 o                         
   0   2   4       4405.35       4213.93        57.37 o                         
   1   2   4       4314.32       4139.88        56.69 o                         
   2   2   4        935.30        936.87        14.60 o                         
   3   2   4       5059.69       5021.76        70.85 o                         
   4   2   4       4904.30       5093.42        74.11 o                         
   5   2   4         57.14         49.18         4.44 o                         
   6   2   4       2599.55       2706.43        40.62 o                         
   7   2   4        135.97        146.50         7.61 o                         
   8   2   4        130.93        133.69         8.79 o                         
   9   2   4          0.21         13.41         7.79 o                         
  10   2   4         22.41         42.03        11.57 o                         
  11   2   4        102.05        108.37        14.27 o                         
  12   2   4         29.11         58.78        18.28 o                         
  13   2   4          7.87          5.85        25.19 o                         
 -14   3   4          0.49        -28.05        29.88 o                         
 -13   3   4          1.13          2.20        24.22 o                         
 -12   3   4          6.11         16.80        18.79 o                         
 -11   3   4         96.31         95.87        17.37 o                         
 -10   3   4         91.78         77.94        14.41 o                         
  -9   3   4         43.05         33.38         7.65 o                         
  -8   3   4          3.46         11.83         6.05 o                         
  -7   3   4        188.54        174.17        10.27 o                         
  -6   3   4        141.48        151.61         8.71 o                         
  -5   3   4        107.83        123.46         6.37 o                         
  -4   3   4          6.05         11.27         2.79 o                         
  -3   3   4       1912.68       1923.48        26.68 o                         
  -2   3   4        137.72        150.49         5.18 o                         
  -1   3   4        320.36        355.11         7.09 o                         
   0   3   4        268.08        274.27         6.58 o                         
   1   3   4       1416.81       1307.86        21.19 o                         
   2   3   4        159.28        146.88         7.08 o                         
   3   3   4       2044.66       2035.37        32.62 o                         
   4   3   4       5288.10       5458.45        82.48 o                         
   5   3   4       1110.06       1126.81        19.99 o                         
   6   3   4       1333.39       1272.00        22.85 o                         
   7   3   4          2.42          3.26         5.86 o                         
   8   3   4       1801.19       1632.31        28.76 o                         
   9   3   4        265.20        278.97        12.57 o                         
  10   3   4          1.06         19.47        11.58 o                         
  11   3   4        126.53        108.41        21.24 o                         
  12   3   4          3.74          9.43        17.04 o                         
  13   3   4          3.14        -40.21        34.15 o                         
 -14   4   4         10.70         27.67        31.13 o                         
 -13   4   4         23.97         32.73        25.36 o                         
 -12   4   4         17.02         60.42        21.22 o                         
 -11   4   4         97.59         73.11        18.43 o                         
 -10   4   4        182.66        155.17        15.08 o                         
  -9   4   4         63.42         58.97         7.68 o                         
  -8   4   4        213.74        207.32         8.89 o                         
  -7   4   4         69.27         63.79         7.25 o                         
  -6   4   4         22.44          5.24         4.74 o                         
  -5   4   4        206.08        227.44        10.49 o                         
  -4   4   4        292.01        292.21         7.57 o                         
  -3   4   4       2014.85       2028.93        39.36 o                         
  -2   4   4         81.25         55.99         3.77 o                         
  -1   4   4        173.94        167.55         5.80 o                         
   0   4   4       1085.45       1090.24        18.25 o                         
   1   4   4       2128.61       2091.13        30.28 o                         
   2   4   4       1300.23       1326.93        21.56 o                         
   3   4   4        651.23        670.57        13.08 o                         
   4   4   4       1381.85       1513.98        26.19 o                         
   5   4   4       1181.29       1169.61        20.98 o                         
   6   4   4         89.26         99.09         9.19 o                         
   7   4   4        152.88        184.53        11.39 o                         
   8   4   4        159.79        164.94        10.21 o                         
   9   4   4          0.82          6.33        11.34 o                         
  10   4   4         59.78         67.66        16.59 o                         
  11   4   4          0.40         14.80        17.65 o                         
  12   4   4          0.01         -4.33        28.55 o                         
  13   4   4          5.72        -12.60        26.62 o                         
 -13   5   4         11.09         11.61        29.55 o                         
 -12   5   4         25.48         22.54         8.13 o                         
 -11   5   4          1.04         -8.62         9.56 o                         
 -10   5   4          3.95          2.20         8.80 o                         
  -9   5   4         86.99         81.13         8.49 o                         
  -8   5   4        254.24        248.11        10.96 o                         
  -7   5   4         64.04         59.13         5.88 o                         
  -6   5   4        916.28        887.87        16.14 o                         
  -5   5   4          0.00          3.00         3.63 o                         
  -4   5   4        359.51        345.91        10.34 o                         
  -3   5   4       2312.03       2407.57        40.07 o                         
  -2   5   4        415.83        381.37         8.17 o                         
  -1   5   4        333.18        364.49         8.86 o                         
   0   5   4       1158.10       1159.85        21.32 o                         
   1   5   4       2255.65       2278.02        33.23 o                         
   2   5   4       1411.45       1493.61        24.02 o                         
   3   5   4         78.28         80.03         6.94 o                         
   4   5   4          0.12          2.04         5.28 o                         
   5   5   4        632.76        616.42        14.58 o                         
   6   5   4         43.55         39.54         6.74 o                         
   7   5   4         77.44         93.02         9.48 o                         
   8   5   4          1.62        -11.05         9.56 o                         
   9   5   4         36.00         33.20        12.60 o                         
  10   5   4         45.63         22.86        15.83 o                         
  11   5   4          7.79         15.94        24.22 o                         
  12   5   4          0.04         26.58        27.83 o                         
  13   5   4          5.39         27.86        32.23 o                         
 -13   6   4          5.71         32.01        27.63 o                         
 -12   6   4          4.84         14.84        15.14 o                         
 -11   6   4         18.11          9.84        11.94 o                         
 -10   6   4         45.71         38.85        10.46 o                         
  -9   6   4          8.74         -2.56         8.53 o                         
  -8   6   4         14.87         13.42         7.41 o                         
  -7   6   4         11.70         11.25         6.00 o                         
  -6   6   4        265.45        222.09        10.55 o                         
  -5   6   4         39.97         33.71         7.14 o                         
  -4   6   4          1.71          0.33         4.89 o                         
  -3   6   4        551.24        542.70        12.79 o                         
  -2   6   4        195.79        233.66        10.59 o                         
  -1   6   4       2674.06       2606.79        39.43 o                         
   0   6   4          1.03          6.19         4.57 o                         
   1   6   4       4367.02       4478.20        64.83 o                         
   2   6   4        165.52        207.32        12.74 o                         
   3   6   4       1314.04       1304.83        23.01 o                         
   4   6   4          4.78          1.83         5.97 o                         
   5   6   4         82.22         70.41         7.74 o                         
   6   6   4        291.66        286.72        13.76 o                         
   7   6   4         88.90         74.71        10.67 o                         
   8   6   4         93.68         98.68        12.45 o                         
   9   6   4         48.48         55.16        16.50 o                         
  10   6   4         45.84         57.60        16.04 o                         
  11   6   4          7.08        -13.28        20.86 o                         
  12   6   4          1.38         33.06        28.59 o                         
 -13   7   4          2.88         21.27        17.83 o                         
 -12   7   4         23.38         18.30        20.17 o                         
 -11   7   4         50.43         49.23        13.43 o                         
 -10   7   4        223.64        189.30        14.12 o                         
  -9   7   4          1.70         16.70        10.88 o                         
  -8   7   4        625.98        656.05        18.66 o                         
  -7   7   4        851.73        810.09        19.79 o                         
  -6   7   4        268.55        260.31        11.86 o                         
  -5   7   4         59.71         38.99         8.12 o                         
  -4   7   4         57.74         45.91         7.00 o                         
  -3   7   4         11.66         15.50         5.47 o                         
  -2   7   4       1078.97       1014.25        18.78 o                         
  -1   7   4         95.77         99.20         6.21 o                         
   0   7   4        967.03        986.18        18.72 o                         
   1   7   4         85.11        108.66         7.76 o                         
   2   7   4        802.93        770.16        16.49 o                         
   3   7   4        135.14        166.03        11.42 o                         
   4   7   4         96.17         77.57         7.25 o                         
   5   7   4         40.39         38.59         8.26 o                         
   6   7   4        810.08        788.27        27.49 o                         
   7   7   4          5.85          8.22        10.55 o                         
   8   7   4        166.82        172.78        14.15 o                         
   9   7   4        177.93        159.26        16.77 o                         
  10   7   4         15.75          0.59        17.24 o                         
  11   7   4         29.14         33.85        27.22 o                         
  12   7   4         10.44        -13.14        32.30 o                         
 -12   8   4         36.19          5.98        23.17 o                         
 -11   8   4         66.91         86.76        20.24 o                         
 -10   8   4         74.83         79.41        12.84 o                         
  -9   8   4        187.90        212.46        13.25 o                         
  -8   8   4          3.15         19.74        13.68 o                         
  -7   8   4        409.77        487.50        18.22 o                         
  -6   8   4        172.44        170.41        13.97 o                         
  -5   8   4        243.76        234.69        10.85 o                         
  -4   8   4        104.25        101.14         7.93 o                         
  -3   8   4        402.94        417.75        12.29 o                         
  -2   8   4        224.34        204.40        11.55 o                         
  -1   8   4        195.71        189.72        12.72 o                         
   0   8   4         23.68         25.92         6.44 o                         
   1   8   4         44.59         53.91         7.63 o                         
   2   8   4         97.85         85.81         7.36 o                         
   3   8   4          0.47         -0.38         7.70 o                         
   4   8   4         61.92         70.02         9.21 o                         
   5   8   4        136.33        168.21        11.98 o                         
   6   8   4        208.49        241.02        13.95 o                         
   7   8   4        261.37        279.80        15.45 o                         
   8   8   4          4.64          1.95        17.09 o                         
   9   8   4         93.36         80.80        22.77 o                         
  10   8   4         33.30         45.36        20.99 o                         
  11   8   4         25.48         11.77        29.50 o                         
 -12   9   4          3.59         19.87        33.32 o                         
 -11   9   4         72.79         85.68        23.94 o                         
 -10   9   4         23.16         35.48        18.47 o                         
  -9   9   4          9.64         11.89        15.58 o                         
  -8   9   4          0.14        -17.25        12.60 o                         
  -7   9   4         87.21         91.61        16.57 o                         
  -6   9   4         10.84         13.67        20.05 o                         
  -5   9   4        143.97        147.53        11.28 o                         
  -4   9   4        280.09        229.09        11.65 o                         
  -3   9   4         37.63         31.34         7.67 o                         
  -2   9   4         74.75         75.55        10.72 o                         
  -1   9   4         42.32         38.75         7.70 o                         
   0   9   4        129.97        131.28        11.64 o                         
   1   9   4         42.59         40.21         7.70 o                         
   2   9   4        104.46        114.35        11.97 o                         
   3   9   4         33.69         29.95        11.97 o                         
   4   9   4         65.74         49.20        12.02 o                         
   5   9   4        209.90        208.31        14.17 o                         
   6   9   4          2.64        -19.31        12.07 o                         
   7   9   4          8.30         11.76        13.37 o                         
   8   9   4        135.59        113.55        16.36 o                         
   9   9   4         50.61         72.15        19.34 o                         
  10   9   4         54.98         87.25        26.00 o                         
  11   9   4          2.63         18.96        28.38 o                         
 -11  10   4          1.27        -39.31        26.37 o                         
 -10  10   4         31.48         53.08        23.92 o                         
  -9  10   4          2.28        -29.63        17.90 o                         
  -8  10   4         17.47         21.16        15.65 o                         
  -7  10   4         13.17         12.73        14.43 o                         
  -6  10   4         26.16          4.08        13.05 o                         
  -5  10   4          9.27          5.78        11.03 o                         
  -4  10   4         23.06         33.98        10.62 o                         
  -3  10   4        103.78        101.87        11.24 o                         
  -2  10   4         22.88         19.55        10.53 o                         
  -1  10   4        146.77        140.26        10.41 o                         
   0  10   4         93.57         95.71        11.05 o                         
   1  10   4          8.86          7.76         9.15 o                         
   2  10   4         48.81         48.33        10.66 o                         
   3  10   4         64.47         50.62        12.70 o                         
   4  10   4          0.60        -10.38        13.10 o                         
   5  10   4          6.37         10.17        14.44 o                         
   6  10   4        144.17        138.54        15.24 o                         
   7  10   4         10.77         31.51        15.11 o                         
   8  10   4          9.40          0.58        18.35 o                         
   9  10   4          0.63        -11.13        25.46 o                         
  10  10   4         60.23        166.53        28.31 o                         
 -10  11   4          2.26          8.45        33.56 o                         
  -9  11   4          9.12         45.82        22.93 o                         
  -8  11   4          8.30          3.03        19.19 o                         
  -7  11   4          4.62         11.13        16.85 o                         
  -6  11   4          1.09        -10.97        14.90 o                         
  -5  11   4         54.59         34.34        13.99 o                         
  -4  11   4         27.93          8.74        11.89 o                         
  -3  11   4          4.37         -9.06        15.53 o                         
  -2  11   4        498.05        459.88        31.33 o                         
  -1  11   4        189.89        166.51        12.22 o                         
   0  11   4          5.68         24.21        11.59 o                         
   1  11   4        640.19        626.88        21.09 o                         
   2  11   4        324.26        395.66        20.96 o                         
   3  11   4         13.34          6.01        13.70 o                         
   4  11   4          3.34        -17.99        15.87 o                         
   5  11   4         13.05         -2.39        16.36 o                         
   6  11   4          0.20         10.40        17.97 o                         
   7  11   4          4.67        -22.19        24.56 o                         
   8  11   4         19.66         16.05        21.89 o                         
   9  11   4          1.21          4.31        26.64 o                         
  -9  12   4         43.74         47.48        29.20 o                         
  -8  12   4         26.70         46.61        25.05 o                         
  -7  12   4        125.42        107.48        25.02 o                         
  -6  12   4        209.30        206.85        21.39 o                         
  -5  12   4        109.26        106.82        19.23 o                         
  -4  12   4        111.50        130.47        16.40 o                         
  -3  12   4          3.82          5.85        14.48 o                         
  -2  12   4        148.44        142.71        17.71 o                         
  -1  12   4        109.05         85.99        16.59 o                         
   0  12   4          2.69         -4.08        14.10 o                         
   1  12   4         24.37         52.36        14.13 o                         
   2  12   4          0.02          1.89        13.96 o                         
   3  12   4        392.59        369.62        21.42 o                         
   4  12   4         58.47         72.33        19.31 o                         
   5  12   4         28.14         35.48        19.09 o                         
   6  12   4        109.17        128.42        22.42 o                         
   7  12   4         19.85         23.28        22.37 o                         
   8  12   4          0.35          4.07        26.34 o                         
  -8  13   4          0.35         -2.99        28.79 o                         
  -7  13   4         64.40        128.84        38.82 o                         
  -6  13   4        172.96        176.45        27.99 o                         
  -5  13   4          1.78         41.95        19.48 o                         
  -4  13   4         78.33         63.33        19.32 o                         
  -3  13   4         41.01         97.14        18.45 o                         
  -2  13   4        119.69        119.58        17.16 o                         
  -1  13   4          0.03          8.98        28.16 o                         
   0  13   4        226.24        260.37        23.69 o                         
   1  13   4          1.80        -14.38        22.95 o                         
   2  13   4          5.34         21.69        17.75 o                         
   3  13   4          0.05          0.38        19.58 o                         
   4  13   4         16.55         20.46        19.80 o                         
   5  13   4         22.71         53.59        22.84 o                         
   6  13   4        142.29        183.95        25.63 o                         
   7  13   4          4.54         -3.53        27.91 o                         
  -6  14   4         43.43         49.60        28.19 o                         
  -5  14   4         10.73         31.42        22.92 o                         
  -4  14   4         31.48         69.02        32.23 o                         
  -3  14   4         20.86         -0.37        26.28 o                         
  -2  14   4          7.63        -11.01        20.98 o                         
  -1  14   4          0.12         -5.13        22.06 o                         
   0  14   4         45.45         24.94        22.18 o                         
   1  14   4        182.81        201.80        33.36 o                         
   2  14   4          0.09         -4.99        23.30 o                         
   3  14   4         11.44         18.18        25.27 o                         
   4  14   4         20.91         31.68        24.85 o                         
   5  14   4          1.02         -1.66        32.33 o                         
  -4  15   4          5.52          4.10        24.31 o                         
  -3  15   4          1.46        -29.14        22.24 o                         
  -2  15   4         17.94        -22.70        24.35 o                         
  -1  15   4         20.23         21.97        26.14 o                         
   0  15   4          0.02          8.92        24.00 o                         
   1  15   4          9.48         13.08        25.04 o                         
   2  15   4          8.50         14.80        26.09 o                         
   3  15   4          5.42        -20.00        29.39 o                         
 -14   1   5          0.33         35.26        29.10 o                         
 -13   1   5          2.82        -16.10        25.05 o                         
 -12   1   5         65.99         58.87        16.22 o                         
 -11   1   5          1.38          5.17        13.88 o                         
 -10   1   5        107.59        106.98        14.50 o                         
  -9   1   5         55.98         97.39        12.44 o                         
  -8   1   5        134.55        134.30        10.93 o                         
  -7   1   5        435.12        501.25        13.09 o                         
  -6   1   5       1456.33       1501.62        28.22 o                         
  -5   1   5        107.89        127.43         5.96 o                         
  -4   1   5        265.66        258.55         6.28 o                         
  -3   1   5         10.75         11.31         2.43 o                         
  -2   1   5       2941.35       2939.55        39.06 o                         
  -1   1   5          3.91          1.03         1.53 o                         
   0   1   5       5549.28       5237.60        73.06 o                         
   1   1   5       1985.21       1945.23        29.20 o                         
   2   1   5          5.62         11.49         3.75 o                         
   3   1   5       1332.11       1304.29        19.95 o                         
   4   1   5          8.82          5.14         3.55 o                         
   5   1   5         12.63         14.73         4.56 o                         
   6   1   5        122.53        178.52         9.23 o                         
   7   1   5          9.59         13.54         6.38 o                         
   8   1   5         77.01         75.60        10.01 o                         
   9   1   5        173.73        171.19        11.03 o                         
  10   1   5          3.74          2.43        14.22 o                         
  11   1   5          9.68          6.83        15.54 o                         
  12   1   5          7.11         35.88        20.55 o                         
  13   1   5          1.38         50.22        31.18 o                         
 -14   2   5         15.12         23.33        29.08 o                         
 -13   2   5          0.34          1.07        23.86 o                         
 -12   2   5         96.71         96.10        19.42 o                         
 -11   2   5          6.50          4.02        16.39 o                         
 -10   2   5        177.90        150.76        16.43 o                         
  -9   2   5         20.60         36.52        10.23 o                         
  -8   2   5       1019.35        987.12        23.91 o                         
  -7   2   5        123.17        121.90         6.99 o                         
  -6   2   5         43.06         23.22         4.99 o                         
  -5   2   5        499.39        524.51        10.40 o                         
  -4   2   5        646.65        599.37        11.25 o                         
  -3   2   5         26.68         24.85         2.12 o                         
  -2   2   5       5014.22       4915.06        66.54 o                         
  -1   2   5      13044.40      12651.58       164.60 o                         
   0   2   5      13508.63      12965.55       173.57 o                         
   1   2   5       1075.08        976.25        16.14 o                         
   2   2   5        534.50        446.58         9.01 o                         
   3   2   5        110.33        150.54         5.20 o                         
   4   2   5       1428.25       1354.09        22.54 o                         
   5   2   5          1.15          7.19         4.97 o                         
   6   2   5          2.42          5.70         5.89 o                         
   7   2   5         38.24         46.93         7.26 o                         
   8   2   5        150.07        149.81        10.60 o                         
   9   2   5        359.99        361.03        16.82 o                         
  10   2   5         23.31          7.41        11.96 o                         
  11   2   5         22.41         21.90        14.40 o                         
  12   2   5          0.58         -1.40        21.93 o                         
  13   2   5         27.46         58.33        28.97 o                         
 -14   3   5          5.51        -19.61        29.33 o                         
 -13   3   5         47.44          7.37        23.83 o                         
 -12   3   5          0.08         25.98        18.79 o                         
 -11   3   5        198.00        168.28        18.42 o                         
 -10   3   5          7.83         -0.64        13.67 o                         
  -9   3   5        797.23        757.65        19.52 o                         
  -8   3   5        260.10        254.73        10.29 o                         
  -7   3   5         10.34          5.30         4.43 o                         
  -6   3   5        543.81        504.51        10.85 o                         
  -5   3   5       1074.70       1042.11        17.01 o                         
  -4   3   5        140.10        149.93         6.71 o                         
  -3   3   5       2682.66       2710.86        37.91 o                         
  -2   3   5       2430.69       2509.51        37.31 o                         
  -1   3   5        853.90        791.98        13.53 o                         
   0   3   5        447.31        412.66         8.28 o                         
   1   3   5       1777.25       1699.70        26.54 o                         
   2   3   5         37.40         62.22         4.40 o                         
   3   3   5       1961.15       1971.09        29.14 o                         
   4   3   5        113.89        134.81         5.94 o                         
   5   3   5       3517.62       3453.93        50.89 o                         
   6   3   5        865.87        841.29        16.97 o                         
   7   3   5        884.85        863.35        21.47 o                         
   8   3   5       1638.95       1513.94        32.87 o                         
   9   3   5         55.89         63.51         9.97 o                         
  10   3   5        168.25        163.42        14.33 o                         
  11   3   5         28.13         28.59        15.09 o                         
  12   3   5          4.69          1.76        27.09 o                         
  13   3   5          0.03         28.25        34.56 o                         
 -14   4   5          3.01         11.44        31.86 o                         
 -13   4   5          9.11         43.17        33.78 o                         
 -12   4   5         40.31         51.23        20.17 o                         
 -11   4   5          2.24         10.87        16.87 o                         
 -10   4   5         37.01         36.03         9.74 o                         
  -9   4   5        415.60        370.07        21.01 o                         
  -8   4   5          0.92         -2.78         7.80 o                         
  -7   4   5         20.18         14.25         5.55 o                         
  -6   4   5         45.70         46.93         4.40 o                         
  -5   4   5        625.15        605.11        13.40 o                         
  -4   4   5          2.28          5.07         3.71 o                         
  -3   4   5        177.95        204.40         7.20 o                         
  -2   4   5          6.34          8.40         2.92 o                         
  -1   4   5        508.78        485.90        11.65 o                         
   0   4   5          1.19          1.50         3.27 o                         
   1   4   5         30.61         40.02         4.13 o                         
   2   4   5       2062.76       2220.75        31.58 o                         
   3   4   5        421.38        413.71        10.28 o                         
   4   4   5        654.42        626.92        18.27 o                         
   5   4   5        493.52        446.03        11.45 o                         
   6   4   5        915.27        890.59        18.04 o                         
   7   4   5        749.39        742.46        24.09 o                         
   8   4   5        126.04        136.42        11.30 o                         
   9   4   5          5.61          7.92        11.38 o                         
  10   4   5          9.13         26.22        15.48 o                         
  11   4   5          0.21          3.64        18.16 o                         
  12   4   5          1.56        -41.50        30.74 o                         
  13   4   5          3.09         -0.78        36.62 o                         
 -13   5   5          3.45         31.32        26.10 o                         
 -12   5   5          1.08         17.59        21.18 o                         
 -11   5   5          4.22         -0.93        12.65 o                         
 -10   5   5         89.93         77.16         9.30 o                         
  -9   5   5          3.79          8.55         8.68 o                         
  -8   5   5        416.75        417.17        16.49 o                         
  -7   5   5        162.67        161.81         7.13 o                         
  -6   5   5         31.41         30.88         6.40 o                         
  -5   5   5        565.06        541.00        13.49 o                         
  -4   5   5       1011.29       1125.96        20.63 o                         
  -3   5   5        450.98        467.94        12.98 o                         
  -2   5   5        205.12        232.66         6.99 o                         
  -1   5   5       1813.57       1810.82        29.78 o                         
   0   5   5        149.34        200.34        12.20 o                         
   1   5   5        147.78        177.29         9.06 o                         
   2   5   5         33.63         30.77         4.64 o                         
   3   5   5        926.07        859.20        15.12 o                         
   4   5   5        865.35        796.04        15.28 o                         
   5   5   5        605.94        639.03        17.92 o                         
   6   5   5         88.94        104.86         8.20 o                         
   7   5   5        130.67        122.43        10.21 o                         
   8   5   5          1.50          0.66        10.20 o                         
   9   5   5         13.69         25.82        12.91 o                         
  10   5   5          6.65        -15.12        16.08 o                         
  11   5   5          2.49        -12.00        20.21 o                         
  12   5   5          1.73         34.05        32.96 o                         
 -13   6   5          0.43         45.58        27.51 o                         
 -12   6   5          2.03         -0.05        17.42 o                         
 -11   6   5          9.15          3.43        10.44 o                         
 -10   6   5         23.62         29.79        10.63 o                         
  -9   6   5         59.67         47.53         8.50 o                         
  -8   6   5       1884.58       1777.00        32.85 o                         
  -7   6   5          2.10         -1.66         7.20 o                         
  -6   6   5        156.66        157.92         9.02 o                         
  -5   6   5         36.57         29.43         5.68 o                         
  -4   6   5        143.95        122.65         6.94 o                         
  -3   6   5          0.34          3.31         4.61 o                         
  -2   6   5         68.41         79.71         4.57 o                         
  -1   6   5       1091.06       1131.04        19.50 o                         
   0   6   5       1706.24       1634.78        26.36 o                         
   1   6   5        313.48        354.26         9.30 o                         
   2   6   5       1236.72       1346.34        22.88 o                         
   3   6   5         88.20         87.23         6.09 o                         
   4   6   5         66.54         69.32         6.51 o                         
   5   6   5        410.76        423.11        14.85 o                         
   6   6   5        128.40        140.07         9.95 o                         
   7   6   5          0.11          4.15         9.92 o                         
   8   6   5         21.93         15.93        15.14 o                         
   9   6   5          1.51         -9.89        14.15 o                         
  10   6   5         25.20         55.26        17.81 o                         
  11   6   5         21.39         -2.04        27.80 o                         
  12   6   5         19.38        -33.18        31.01 o                         
 -13   7   5          2.14         14.07        18.89 o                         
 -12   7   5          0.28         23.98        17.94 o                         
 -11   7   5          1.19          2.72        14.29 o                         
 -10   7   5         14.71         17.46        10.93 o                         
  -9   7   5        163.65        158.38        12.45 o                         
  -8   7   5          0.02          8.57         7.43 o                         
  -7   7   5        310.59        354.16        21.70 o                         
  -6   7   5        532.00        543.24        15.84 o                         
  -5   7   5          1.24         12.51         6.21 o                         
  -4   7   5         73.65         82.01        10.21 o                         
  -3   7   5         10.98          2.19         5.41 o                         
  -2   7   5        240.52        216.25        11.35 o                         
  -1   7   5        192.45        198.11         8.85 o                         
   0   7   5         48.98         56.00         6.23 o                         
   1   7   5        337.05        337.95        10.84 o                         
   2   7   5          8.38         11.71         7.29 o                         
   3   7   5          3.58          9.05         6.49 o                         
   4   7   5         45.15         32.21         6.90 o                         
   5   7   5          8.28          7.17         7.85 o                         
   6   7   5         42.74         55.29         9.46 o                         
   7   7   5        227.04        200.21        16.41 o                         
   8   7   5         13.44         -7.20        12.78 o                         
   9   7   5         24.82         31.05        18.32 o                         
  10   7   5         22.17         10.24        18.78 o                         
  11   7   5         17.73         79.91        27.68 o                         
  12   7   5          0.75         47.78        33.51 o                         
 -12   8   5          6.45         -0.53        26.40 o                         
 -11   8   5         25.32         40.63        14.31 o                         
 -10   8   5         50.92         41.61        10.97 o                         
  -9   8   5         16.24         29.34        14.43 o                         
  -8   8   5        168.21        189.39        14.47 o                         
  -7   8   5          2.79        -16.54        10.06 o                         
  -6   8   5         84.22         64.86        10.85 o                         
  -5   8   5        343.29        358.78        16.10 o                         
  -4   8   5          4.65          2.58         7.02 o                         
  -3   8   5        435.31        430.99        18.39 o                         
  -2   8   5        311.96        333.62        10.23 o                         
  -1   8   5        451.36        487.19        16.92 o                         
   0   8   5        705.17        660.47        15.78 o                         
   1   8   5         64.14         65.25         7.44 o                         
   2   8   5       1878.57       1824.79        31.97 o                         
   3   8   5         61.16         65.85         7.55 o                         
   4   8   5         52.95         46.29         8.83 o                         
   5   8   5        240.60        277.85        12.93 o                         
   6   8   5        151.40        193.96        13.66 o                         
   7   8   5        365.23        379.18        20.57 o                         
   8   8   5        125.31        123.36        17.81 o                         
   9   8   5          2.86         14.75        31.58 o                         
  10   8   5          9.10         20.19        30.91 o                         
  11   8   5         12.91         19.59        27.37 o                         
 -12   9   5          4.98         -4.86        22.11 o                         
 -11   9   5         20.26         16.08        26.17 o                         
 -10   9   5          0.46        -31.20        17.56 o                         
  -9   9   5         11.19          8.95        14.42 o                         
  -8   9   5         23.39         16.66        13.41 o                         
  -7   9   5        119.36        134.59        13.80 o                         
  -6   9   5        205.11        224.23        14.38 o                         
  -5   9   5         57.31         72.23        10.73 o                         
  -4   9   5        238.56        225.89        11.75 o                         
  -3   9   5         33.23         28.67         6.14 o                         
  -2   9   5        201.35        159.54         8.79 o                         
  -1   9   5         66.27         59.86         8.96 o                         
   0   9   5         58.04         57.41         8.45 o                         
   1   9   5         99.99        110.89        10.71 o                         
   2   9   5         57.24         72.50        10.35 o                         
   3   9   5         39.14         44.22        13.07 o                         
   4   9   5        415.76        440.22        17.06 o                         
   5   9   5        182.01        204.38        14.08 o                         
   6   9   5          9.78         21.23        12.46 o                         
   7   9   5          0.43         12.07        14.21 o                         
   8   9   5         12.35         14.51        16.02 o                         
   9   9   5         46.68         22.96        22.98 o                         
  10   9   5         22.01         48.84        26.88 o                         
 -11  10   5          3.58         -7.52        25.00 o                         
 -10  10   5         17.55         18.02        22.16 o                         
  -9  10   5          3.18         -8.01        18.49 o                         
  -8  10   5         25.65        -19.64        15.56 o                         
  -7  10   5         39.72         33.76        14.22 o                         
  -6  10   5         33.91         29.55        18.54 o                         
  -5  10   5         75.20         55.57        11.56 o                         
  -4  10   5        414.34        471.66        25.31 o                         
  -3  10   5         78.86         82.34        12.07 o                         
  -2  10   5          0.07          8.11         8.51 o                         
  -1  10   5         13.45         15.03        14.67 o                         
   0  10   5         95.29         93.27        12.14 o                         
   1  10   5         36.44         34.45        11.27 o                         
   2  10   5        347.02        390.09        19.00 o                         
   3  10   5         38.26         64.68        13.69 o                         
   4  10   5         51.18         38.77        12.99 o                         
   5  10   5          0.80         -2.21        13.45 o                         
   6  10   5          0.07         14.26        14.67 o                         
   7  10   5          9.88         21.87        15.94 o                         
   8  10   5         40.68         38.32        19.77 o                         
   9  10   5          9.52         37.92        24.09 o                         
  10  10   5          8.49         54.53        27.80 o                         
 -10  11   5         12.11         -1.17        25.25 o                         
  -9  11   5         23.88         21.11        23.54 o                         
  -8  11   5          2.52          8.45        18.76 o                         
  -7  11   5         52.87         87.81        18.01 o                         
  -6  11   5         53.86         54.16        15.94 o                         
  -5  11   5         45.12         92.43        13.96 o                         
  -4  11   5         71.65         60.62        13.54 o                         
  -3  11   5         45.77         64.49         9.90 o                         
  -2  11   5         63.73         59.60        13.02 o                         
  -1  11   5         27.64         16.12        11.00 o                         
   0  11   5          1.12         -1.17        11.91 o                         
   1  11   5        205.74        213.27        14.68 o                         
   2  11   5         39.26         40.36        12.68 o                         
   3  11   5         18.62          7.17        18.50 o                         
   4  11   5          0.13        -20.12        13.86 o                         
   5  11   5         69.87         73.48        16.66 o                         
   6  11   5          8.60          3.73        18.13 o                         
   7  11   5         16.34         25.61        25.82 o                         
   8  11   5         71.00         71.24        24.84 o                         
   9  11   5         27.04         25.88        27.96 o                         
  -9  12   5          4.41         -2.14        32.44 o                         
  -8  12   5          1.70         12.89        24.63 o                         
  -7  12   5         12.72         18.80        25.54 o                         
  -6  12   5         43.21         48.27        19.54 o                         
  -5  12   5         28.53         14.05        17.04 o                         
  -4  12   5        165.96        154.01        16.60 o                         
  -3  12   5         30.96         47.71        11.43 o                         
  -2  12   5         27.97         43.24        12.31 o                         
  -1  12   5         87.93         89.52        14.30 o                         
   0  12   5         12.23         35.78        14.88 o                         
   1  12   5         10.46         36.64        14.71 o                         
   2  12   5          6.34         11.36        15.19 o                         
   3  12   5          9.27          3.93        15.16 o                         
   4  12   5         56.45        110.25        17.76 o                         
   5  12   5         57.50         42.67        19.39 o                         
   6  12   5          3.09         10.16        25.97 o                         
   7  12   5          3.91         53.41        27.58 o                         
   8  12   5         19.74         39.51        39.23 o                         
  -8  13   5          0.89        -31.30        29.39 o                         
  -7  13   5         17.75        -18.10        32.84 o                         
  -6  13   5          0.04         49.05        33.50 o                         
  -5  13   5          0.18         -7.90        18.75 o                         
  -4  13   5        121.17        109.99        21.04 o                         
  -3  13   5         89.41         83.38        13.98 o                         
  -2  13   5        198.28        186.11        16.00 o                         
  -1  13   5         30.63         35.72        18.77 o                         
   0  13   5          7.44         24.14        18.03 o                         
   1  13   5         50.07         92.21        18.53 o                         
   2  13   5        120.95        128.37        20.12 o                         
   3  13   5         26.75          9.89        18.79 o                         
   4  13   5        151.09        204.60        23.40 o                         
   5  13   5         13.11         59.87        23.36 o                         
   6  13   5          1.54         10.41        26.77 o                         
   7  13   5          0.06          8.34        28.68 o                         
  -6  14   5         13.31         10.18        27.99 o                         
  -5  14   5         21.02         -8.17        23.19 o                         
  -4  14   5         45.72         24.15        27.90 o                         
  -3  14   5         37.23         16.38        27.17 o                         
  -2  14   5          0.10          6.24        31.65 o                         
  -1  14   5         28.54         -6.57        21.25 o                         
   0  14   5         34.29         50.73        25.84 o                         
   1  14   5          0.31        -16.25        26.91 o                         
   2  14   5         57.08         36.67        19.86 o                         
   3  14   5         13.95         47.22        23.60 o                         
   4  14   5          8.05         24.54        22.18 o                         
   5  14   5          1.21         -1.35        25.00 o                         
  -4  15   5          9.09         -1.07        25.53 o                         
  -3  15   5          4.79        -24.39        24.70 o                         
  -2  15   5          1.32        -64.43        32.22 o                         
  -1  15   5          8.29         -3.39        21.76 o                         
   0  15   5         24.77         43.40        21.85 o                         
   1  15   5          0.21        -11.28        22.57 o                         
   2  15   5          5.15        -27.94        25.52 o                         
   3  15   5        110.56        124.69        27.77 o                         
 -14   0   6          2.72         17.77        35.55 o                         
 -13   0   6         77.68         66.36        27.62 o                         
 -12   0   6         26.64          8.69        30.49 o                         
 -11   0   6         59.08         66.27        17.09 o                         
 -10   0   6          0.04          6.38        16.13 o                         
  -9   0   6        667.49        615.29        26.07 o                         
  -8   0   6          0.04          4.89         6.69 o                         
  -7   0   6         30.63         14.53         7.00 o                         
  -6   0   6        335.09        369.54        14.74 o                         
  -5   0   6         19.37         12.72         6.31 o                         
  -4   0   6        476.97        521.23        14.58 o                         
  -3   0   6        389.56        512.17        13.12 o                         
  -2   0   6        141.28        142.73         5.80 o                         
  -1   0   6       2038.49       2072.92        43.88 o                         
   0   0   6         10.73         22.21         5.57 o                         
   1   0   6        157.22        139.33         6.75 o                         
   2   0   6          7.43         18.32         5.06 o                         
   3   0   6        442.59        506.54        15.56 o                         
   4   0   6        445.64        421.61        13.30 o                         
   5   0   6        360.76        434.57        14.42 o                         
   6   0   6       1030.09       1088.30        28.40 o                         
   7   0   6        231.56        214.54        12.64 o                         
   8   0   6        665.51        693.38        32.09 o                         
   9   0   6        118.32        159.37        16.11 o                         
  10   0   6         97.38        115.04        18.15 o                         
  11   0   6         23.17         23.93        22.74 o                         
  12   0   6        110.76        165.46        33.94 o                         
  13   0   6         19.40         36.12        53.23 o                         
 -14   1   6         40.57         83.35        28.99 o                         
 -13   1   6          0.02         29.94        24.91 o                         
 -12   1   6         65.15         53.95        18.15 o                         
 -11   1   6         56.30         65.74        15.02 o                         
 -10   1   6        340.00        345.66        19.19 o                         
  -9   1   6         31.75         29.09        10.29 o                         
  -8   1   6        116.97        110.93         9.89 o                         
  -7   1   6       1051.45        999.56        20.15 o                         
  -6   1   6       1404.75       1378.90        26.93 o                         
  -5   1   6        274.24        275.65         7.39 o                         
  -4   1   6          9.91          2.70         2.97 o                         
  -3   1   6        337.99        309.73         6.67 o                         
  -2   1   6        462.80        475.17         8.05 o                         
  -1   1   6       1200.93       1180.60        19.22 o                         
   0   1   6       4142.21       3897.06        55.15 o                         
   1   1   6       3254.97       3194.11        52.16 o                         
   2   1   6         52.46         49.41         4.38 o                         
   3   1   6         35.11         29.54         4.92 o                         
   4   1   6        434.54        400.52         9.98 o                         
   5   1   6        959.68        938.97        17.17 o                         
   6   1   6        780.26        812.37        15.36 o                         
   7   1   6         18.93         23.48         7.41 o                         
   8   1   6          4.50         13.32         9.49 o                         
   9   1   6         39.48         53.47        13.00 o                         
  10   1   6          0.45         -9.75        15.39 o                         
  11   1   6         77.00         73.20        15.26 o                         
  12   1   6          0.48          5.79        22.14 o                         
  13   1   6          5.84         44.18        36.83 o                         
 -14   2   6          0.00         -2.25        29.25 o                         
 -13   2   6         40.94         37.17        26.28 o                         
 -12   2   6         20.85         37.41        25.50 o                         
 -11   2   6         11.69          3.20        16.04 o                         
 -10   2   6        144.33        119.77        14.49 o                         
  -9   2   6         45.27         37.54        10.88 o                         
  -8   2   6          6.76         14.40         7.88 o                         
  -7   2   6        188.17        177.56         7.68 o                         
  -6   2   6         68.26         57.89         5.47 o                         
  -5   2   6        314.61        322.83         7.81 o                         
  -4   2   6        411.91        454.47         9.34 o                         
  -3   2   6       3695.63       3910.50        54.84 o                         
  -2   2   6      10353.06       9996.25       134.16 o                         
  -1   2   6       3768.58       3790.51        55.30 o                         
   0   2   6          4.83          1.13         2.62 o                         
   1   2   6        364.52        388.06         8.23 o                         
   2   2   6        182.80        183.01         7.07 o                         
   3   2   6        202.20        213.94         7.18 o                         
   4   2   6        337.36        317.12         9.45 o                         
   5   2   6       1182.29       1194.29        21.60 o                         
   6   2   6        698.96        676.44        15.43 o                         
   7   2   6         52.32         46.02         8.05 o                         
   8   2   6         14.50         28.42         8.46 o                         
   9   2   6        148.44        156.06        12.38 o                         
  10   2   6          6.55          1.88        13.21 o                         
  11   2   6          9.34          7.97        15.63 o                         
  12   2   6          6.32          5.38        32.40 o                         
  13   2   6         23.73         37.57        39.16 o                         
 -14   3   6          3.44         10.71        29.22 o                         
 -13   3   6          5.44        -21.82        24.75 o                         
 -12   3   6          2.48         34.89        20.41 o                         
 -11   3   6         11.93         46.17        14.93 o                         
 -10   3   6         13.48         20.76        13.80 o                         
  -9   3   6         46.02         53.35         5.72 o                         
  -8   3   6         60.09         81.36         5.62 o                         
  -7   3   6          5.07         12.66         4.23 o                         
  -6   3   6         36.38         77.68         5.70 o                         
  -5   3   6          5.42         10.96         3.77 o                         
  -4   3   6        378.20        367.92         8.51 o                         
  -3   3   6       1134.42       1130.21        18.96 o                         
  -2   3   6       1463.29       1499.15        21.48 o                         
  -1   3   6       1077.73       1014.98        15.30 o                         
   0   3   6        106.95        118.28         6.44 o                         
   1   3   6        137.93        159.23         6.36 o                         
   2   3   6       2877.19       3051.60        47.67 o                         
   3   3   6        308.53        363.62         8.76 o                         
   4   3   6        317.34        318.14         8.71 o                         
   5   3   6        245.27        260.90         8.86 o                         
   6   3   6         38.88         63.91         7.73 o                         
   7   3   6       1247.77       1146.19        24.20 o                         
   8   3   6        616.26        643.82        19.38 o                         
   9   3   6         32.86         45.37        11.43 o                         
  10   3   6         72.87         57.01        13.30 o                         
  11   3   6        103.68        112.17        19.44 o                         
  12   3   6         19.85         45.06        29.83 o                         
  13   3   6          1.29         -8.05        40.18 o                         
 -14   4   6         33.92         30.85        33.70 o                         
 -13   4   6          0.57         53.67        28.06 o                         
 -12   4   6          0.04         -1.85        19.58 o                         
 -11   4   6         68.78         39.18        16.96 o                         
 -10   4   6         50.13         54.83        10.28 o                         
  -9   4   6        678.79        641.60        15.72 o                         
  -8   4   6         57.48         57.42         8.04 o                         
  -7   4   6        364.99        335.94        11.47 o                         
  -6   4   6         48.95         58.21         7.82 o                         
  -5   4   6        173.72        200.37         8.17 o                         
  -4   4   6        330.98        334.32         8.24 o                         
  -3   4   6       3094.98       3166.34        47.75 o                         
  -2   4   6        433.98        455.28         9.76 o                         
  -1   4   6        223.82        250.63         8.93 o                         
   0   4   6        112.55        101.99         6.17 o                         
   1   4   6         19.19         12.48         4.03 o                         
   2   4   6       2008.81       2064.56        32.87 o                         
   3   4   6       1479.50       1560.10        23.71 o                         
   4   4   6         97.30        105.40         6.46 o                         
   5   4   6         22.95         22.19        10.70 o                         
   6   4   6        218.62        212.51         9.46 o                         
   7   4   6        382.77        376.86        14.66 o                         
   8   4   6         47.18         45.16        10.90 o                         
   9   4   6        215.74        200.32        14.75 o                         
  10   4   6         65.74         56.09        16.61 o                         
  11   4   6         16.46          0.49        19.96 o                         
  12   4   6          0.63        -20.61        26.08 o                         
 -13   5   6          5.58         70.61        28.82 o                         
 -12   5   6         67.15         52.52        19.55 o                         
 -11   5   6          0.84          1.23        10.51 o                         
 -10   5   6         56.35         75.14        12.49 o                         
  -9   5   6        192.39        191.92         9.96 o                         
  -8   5   6         66.52         45.69         6.75 o                         
  -7   5   6        360.33        361.47        11.47 o                         
  -6   5   6        116.66        115.22         5.72 o                         
  -5   5   6          0.02         -0.97         4.50 o                         
  -4   5   6        421.90        370.52        11.11 o                         
  -3   5   6        242.52        238.70         8.24 o                         
  -2   5   6         52.91         42.27         4.60 o                         
  -1   5   6         10.46         11.23         3.93 o                         
   0   5   6       4532.19       4503.69        64.60 o                         
   1   5   6         58.30         62.57         5.81 o                         
   2   5   6       1581.16       1507.32        23.97 o                         
   3   5   6        646.99        637.61        13.79 o                         
   4   5   6         33.20         23.59         5.70 o                         
   5   5   6         68.39         62.17         7.24 o                         
   6   5   6         49.77         46.59         8.91 o                         
   7   5   6        521.83        559.41        19.10 o                         
   8   5   6         14.17          6.54        11.02 o                         
   9   5   6        240.06        227.28        15.75 o                         
  10   5   6          3.06         20.64        16.93 o                         
  11   5   6         45.69         55.05        24.98 o                         
  12   5   6         14.30         16.40        31.00 o                         
 -13   6   6          2.28         57.56        44.36 o                         
 -12   6   6         23.56         24.78        11.64 o                         
 -11   6   6          1.16         17.85        10.98 o                         
 -10   6   6         47.04         41.49        13.23 o                         
  -9   6   6         12.68         15.59         8.48 o                         
  -8   6   6          5.35          4.17         6.65 o                         
  -7   6   6         95.60         94.44         8.98 o                         
  -6   6   6        171.88        188.39         9.17 o                         
  -5   6   6          7.50         10.60         5.55 o                         
  -4   6   6         76.09         99.47         8.76 o                         
  -3   6   6        428.29        451.26        14.19 o                         
  -2   6   6         15.38         28.25         5.04 o                         
  -1   6   6        174.71        189.56         9.13 o                         
   0   6   6        367.13        373.78         9.72 o                         
   1   6   6        552.89        521.92        14.39 o                         
   2   6   6        948.61        909.43        18.10 o                         
   3   6   6        198.03        347.00        12.46 o                         
   4   6   6        118.59        113.76         7.40 o                         
   5   6   6        197.32        202.34        10.46 o                         
   6   6   6        250.20        306.69        13.19 o                         
   7   6   6         23.74         40.03        10.51 o                         
   8   6   6          0.93          9.32        13.67 o                         
   9   6   6          4.60        -12.24        14.94 o                         
  10   6   6         86.61         91.78        19.97 o                         
  11   6   6         47.22         50.19        29.10 o                         
  12   6   6          1.05        -10.05        32.63 o                         
 -13   7   6         16.94         43.60        20.96 o                         
 -12   7   6          7.98        -36.20        20.08 o                         
 -11   7   6          0.15         14.21        13.07 o                         
 -10   7   6         68.03         75.85        14.13 o                         
  -9   7   6         61.57         80.22        11.39 o                         
  -8   7   6        257.26        275.73        13.03 o                         
  -7   7   6        176.47        188.16        12.52 o                         
  -6   7   6        317.26        361.30        14.99 o                         
  -5   7   6       1191.31       1210.36        23.26 o                         
  -4   7   6        170.48        173.81         8.67 o                         
  -3   7   6          2.68          8.67         5.82 o                         
  -2   7   6         40.28         45.98         5.82 o                         
  -1   7   6        378.12        399.37        13.58 o                         
   0   7   6        242.32        228.72        10.50 o                         
   1   7   6        512.77        529.88        13.55 o                         
   2   7   6        302.30        323.48        10.49 o                         
   3   7   6        534.27        522.94        13.00 o                         
   4   7   6        332.55        306.99        12.62 o                         
   5   7   6        146.90        141.14        10.07 o                         
   6   7   6         31.72         26.67         9.52 o                         
   7   7   6        144.08        150.28        13.33 o                         
   8   7   6          3.60         -3.44        14.66 o                         
   9   7   6         26.85         17.24        20.88 o                         
  10   7   6          3.45         10.93        22.49 o                         
  11   7   6         15.75         11.64        29.68 o                         
 -12   8   6          0.03        -30.83        24.44 o                         
 -11   8   6         39.53         42.03        31.54 o                         
 -10   8   6         13.04         10.49        20.59 o                         
  -9   8   6        402.38        489.35        21.90 o                         
  -8   8   6         55.99         47.60        12.97 o                         
  -7   8   6        116.65        138.45        11.85 o                         
  -6   8   6         20.82         15.59        10.90 o                         
  -5   8   6        435.17        502.17        17.10 o                         
  -4   8   6        987.67       1000.20        21.91 o                         
  -3   8   6        187.57        181.87        10.58 o                         
  -2   8   6        121.18        121.33         6.74 o                         
  -1   8   6       1366.03       1334.87        23.74 o                         
   0   8   6        136.76        142.52         7.53 o                         
   1   8   6        208.79        205.92        10.40 o                         
   2   8   6          8.03         14.84         7.28 o                         
   3   8   6         37.37         19.20         7.86 o                         
   4   8   6         20.99          7.68         8.17 o                         
   5   8   6        191.60        192.12        12.02 o                         
   6   8   6        299.20        296.76        16.30 o                         
   7   8   6        372.15        334.38        17.66 o                         
   8   8   6         60.62         89.49        18.91 o                         
   9   8   6          0.00          6.71        18.17 o                         
  10   8   6         51.53         66.29        24.84 o                         
  11   8   6         69.09        108.73        32.64 o                         
 -12   9   6          3.09        -10.99        25.32 o                         
 -11   9   6          1.42        -11.96        21.72 o                         
 -10   9   6         29.01          3.06        17.54 o                         
  -9   9   6         52.22         55.23        15.17 o                         
  -8   9   6        254.71        267.15        16.90 o                         
  -7   9   6        300.92        306.61        16.69 o                         
  -6   9   6          1.94         14.46        12.13 o                         
  -5   9   6         76.86         72.01        12.23 o                         
  -4   9   6         86.40         74.34        10.44 o                         
  -3   9   6          7.28         15.04         7.95 o                         
  -2   9   6         20.06          9.08         7.66 o                         
  -1   9   6        327.28        319.05        11.40 o                         
   0   9   6       1181.34       1124.18        23.19 o                         
   1   9   6        748.02        758.27        24.11 o                         
   2   9   6        302.11        306.28        14.30 o                         
   3   9   6          9.83         18.13        11.05 o                         
   4   9   6         21.00         23.62         9.56 o                         
   5   9   6        162.16        152.69        15.00 o                         
   6   9   6          9.52         32.61        13.04 o                         
   7   9   6          4.68         30.57        17.73 o                         
   8   9   6         22.86         17.14        17.33 o                         
   9   9   6          0.05         36.25        25.46 o                         
  10   9   6          6.69         -1.71        26.15 o                         
 -11  10   6          3.33          2.06        25.70 o                         
 -10  10   6          3.37         14.74        29.92 o                         
  -9  10   6         23.58         -8.16        28.30 o                         
  -8  10   6         23.96         28.62        16.11 o                         
  -7  10   6          3.05         14.62        15.65 o                         
  -6  10   6         41.41         39.71        13.42 o                         
  -5  10   6        328.26        320.48        18.09 o                         
  -4  10   6        952.76        942.39        27.93 o                         
  -3  10   6          0.13          1.45         9.27 o                         
  -2  10   6        128.43        124.65        14.28 o                         
  -1  10   6        129.12        123.32        14.30 o                         
   0  10   6          0.69        -15.96         9.10 o                         
   1  10   6          0.01        -14.21         9.34 o                         
   2  10   6         11.10          9.85        11.40 o                         
   3  10   6         32.87         32.68        12.76 o                         
   4  10   6         24.40          4.62        12.92 o                         
   5  10   6         13.60         15.06        12.76 o                         
   6  10   6         11.53         25.47        14.88 o                         
   7  10   6         13.34        -10.35        19.42 o                         
   8  10   6          7.67         36.61        23.18 o                         
   9  10   6         25.80         48.93        30.92 o                         
  10  10   6          0.64        -16.42        27.07 o                         
 -10  11   6         23.11         30.10        26.11 o                         
  -9  11   6         26.53         14.02        23.53 o                         
  -8  11   6         18.20         15.31        19.59 o                         
  -7  11   6         10.42         27.59        17.14 o                         
  -6  11   6        162.96        169.21        17.86 o                         
  -5  11   6        143.74        133.06        15.23 o                         
  -4  11   6         13.80         14.65        12.63 o                         
  -3  11   6        406.04        329.43        12.31 o                         
  -2  11   6        240.35        246.98        15.33 o                         
  -1  11   6          0.03        -16.24        12.93 o                         
   0  11   6        267.53        223.52        14.36 o                         
   1  11   6        395.87        348.27        17.64 o                         
   2  11   6          0.10         12.04        12.65 o                         
   3  11   6          1.46         22.42        15.03 o                         
   4  11   6        204.31        190.02        16.70 o                         
   5  11   6         17.43         35.29        20.26 o                         
   6  11   6          0.66         36.40        19.32 o                         
   7  11   6         34.05         60.98        24.14 o                         
   8  11   6          8.43         10.52        26.58 o                         
   9  11   6          0.46          1.92        27.61 o                         
  -9  12   6          1.48         33.51        34.72 o                         
  -8  12   6         15.29         39.57        36.73 o                         
  -7  12   6         27.84         47.39        25.73 o                         
  -6  12   6          9.26          9.37        21.15 o                         
  -5  12   6        206.66        243.24        19.72 o                         
  -4  12   6         27.70         71.45        15.78 o                         
  -3  12   6          4.48         -3.50         8.35 o                         
  -2  12   6         62.98         36.77        12.02 o                         
  -1  12   6        196.52        204.37        21.04 o                         
   0  12   6         29.89         18.95        17.85 o                         
   1  12   6          2.07         24.30        14.28 o                         
   2  12   6          3.85         19.33        15.65 o                         
   3  12   6         29.20          7.33        23.50 o                         
   4  12   6          3.76         24.25        18.81 o                         
   5  12   6         98.30         92.48        21.12 o                         
   6  12   6          7.31         51.64        23.49 o                         
   7  12   6         12.67        -17.37        26.88 o                         
   8  12   6         12.23         47.36        46.58 o                         
  -8  13   6          2.63         36.74        29.39 o                         
  -7  13   6          0.27         -0.56        30.66 o                         
  -6  13   6         12.53         11.91        26.55 o                         
  -5  13   6         35.79         39.35        20.81 o                         
  -4  13   6         45.38         55.91        19.33 o                         
  -3  13   6         50.18         42.56        17.92 o                         
  -2  13   6        169.12        177.93        18.94 o                         
  -1  13   6         29.05         27.21        15.18 o                         
   0  13   6         92.00         92.61        16.57 o                         
   1  13   6          0.29         17.14        16.24 o                         
   2  13   6         39.74         25.20        18.59 o                         
   3  13   6        134.86        157.17        21.57 o                         
   4  13   6          6.59         15.99        28.40 o                         
   5  13   6         35.46         19.43        23.56 o                         
   6  13   6          0.22         -4.37        26.06 o                         
  -6  14   6          2.21          5.30        28.29 o                         
  -5  14   6         29.25        -20.32        24.17 o                         
  -4  14   6          0.24        -18.83        29.53 o                         
  -3  14   6          9.69        -15.02        27.74 o                         
  -2  14   6          0.60         16.97        25.75 o                         
  -1  14   6         39.10         66.72        22.17 o                         
   0  14   6          7.77         11.64        24.03 o                         
   1  14   6          0.09        -16.60        19.18 o                         
   2  14   6         29.49         54.77        22.48 o                         
   3  14   6         40.18         52.45        23.44 o                         
   4  14   6         57.75        101.89        24.43 o                         
   5  14   6          0.15        -14.74        25.78 o                         
  -3  15   6          0.06        -48.43        24.22 o                         
  -2  15   6          2.77          0.09        24.92 o                         
  -1  15   6         27.45         17.25        22.58 o                         
   0  15   6          1.78        -13.10        22.19 o                         
   1  15   6          0.32         -3.68        24.25 o                         
   2  15   6          4.09        -10.42        30.91 o                         
 -14   1   7         11.67         50.69        29.74 o                         
 -13   1   7          3.89         15.33        25.00 o                         
 -12   1   7          0.20         25.91        18.37 o                         
 -11   1   7          9.70          9.92        15.21 o                         
 -10   1   7         74.72         49.67        14.35 o                         
  -9   1   7          6.57          8.64        10.39 o                         
  -8   1   7        273.89        307.03        15.87 o                         
  -7   1   7        148.32        150.00         7.56 o                         
  -6   1   7        848.90        878.87        17.96 o                         
  -5   1   7         71.98         85.23         4.14 o                         
  -4   1   7       1600.65       1491.62        23.68 o                         
  -3   1   7         30.94         24.49         2.46 o                         
  -2   1   7         10.67         17.80         2.00 o                         
  -1   1   7       1250.73       1317.08        22.36 o                         
   0   1   7         94.99         97.57         4.42 o                         
   1   1   7        259.09        244.49         6.40 o                         
   2   1   7        760.31        798.62        14.73 o                         
   3   1   7        561.76        572.81        12.94 o                         
   4   1   7          0.83         -0.75         5.07 o                         
   5   1   7         52.42         57.83         6.92 o                         
   6   1   7         16.65         21.79         5.12 o                         
   7   1   7        515.28        493.43        13.08 o                         
   8   1   7        304.42        297.21        14.05 o                         
   9   1   7        222.22        225.42        13.92 o                         
  10   1   7         36.99         36.23        15.68 o                         
  11   1   7          6.38         -9.01        13.98 o                         
  12   1   7          0.27         17.09        26.35 o                         
  13   1   7         12.53          8.02        40.77 o                         
 -14   2   7          6.24          8.38        28.63 o                         
 -13   2   7         32.52          3.54        23.04 o                         
 -12   2   7         13.68         39.21        20.32 o                         
 -11   2   7          0.58        -12.52        15.59 o                         
 -10   2   7         25.55         20.98        13.20 o                         
  -9   2   7         36.78         34.76        13.49 o                         
  -8   2   7         49.34         60.15         6.03 o                         
  -7   2   7        776.91        793.78        14.97 o                         
  -6   2   7        110.64        127.62         6.49 o                         
  -5   2   7       1424.11       1530.06        23.94 o                         
  -4   2   7        834.79        866.66        15.32 o                         
  -3   2   7        813.30        802.63        12.88 o                         
  -2   2   7        367.94        349.05         7.85 o                         
  -1   2   7       5522.58       5435.59        76.56 o                         
   0   2   7         10.54         19.00         4.56 o                         
   1   2   7        403.75        435.72         8.86 o                         
   2   2   7        580.94        590.96        12.61 o                         
   3   2   7        376.46        427.48        12.74 o                         
   4   2   7        608.05        645.47        14.40 o                         
   5   2   7        220.54        262.76        11.46 o                         
   6   2   7        418.21        435.88        13.60 o                         
   7   2   7        340.23        381.22        13.83 o                         
   8   2   7         41.00         47.84        11.40 o                         
   9   2   7          1.37          6.17        12.23 o                         
  10   2   7          0.04          3.81        13.77 o                         
  11   2   7         81.26         85.44        22.33 o                         
  12   2   7          0.94          1.60        26.48 o                         
  13   2   7         36.72         -2.50        38.23 o                         
 -14   3   7          0.76        -56.99        28.49 o                         
 -13   3   7         41.65         57.90        38.97 o                         
 -12   3   7          5.47         75.44        21.31 o                         
 -11   3   7        201.38        199.45        23.65 o                         
 -10   3   7          3.89         22.29        14.60 o                         
  -9   3   7        165.82        166.47        10.51 o                         
  -8   3   7        134.21        142.34         9.63 o                         
  -7   3   7        162.70        161.54         7.01 o                         
  -6   3   7       1412.21       1356.72        22.61 o                         
  -5   3   7       1414.31       1627.49        26.26 o                         
  -4   3   7        600.24        579.14        11.52 o                         
  -3   3   7       3551.94       3546.73        50.81 o                         
  -2   3   7       3138.61       3417.79        48.98 o                         
  -1   3   7      10536.32      10942.40       156.49 o                         
   0   3   7       2759.81       2784.70        38.61 o                         
   1   3   7        222.73        209.17         7.63 o                         
   2   3   7        507.28        477.41        11.09 o                         
   3   3   7         48.56         35.74         4.53 o                         
   4   3   7       1078.41       1052.23        18.17 o                         
   5   3   7         71.07         68.84         8.64 o                         
   6   3   7        452.58        449.08        13.61 o                         
   7   3   7         14.63         -0.97         9.09 o                         
   8   3   7        335.85        305.03        16.02 o                         
   9   3   7         94.98         43.51        16.99 o                         
  10   3   7         12.58         23.20        15.81 o                         
  11   3   7         41.67         36.80        21.34 o                         
  12   3   7          9.80         14.12        29.87 o                         
 -14   4   7         10.68         26.31        34.86 o                         
 -13   4   7          0.15        -41.85        35.67 o                         
 -12   4   7         19.23         19.83        17.41 o                         
 -11   4   7         14.93          9.65        13.74 o                         
 -10   4   7        116.55        136.02        12.30 o                         
  -9   4   7        255.05        246.58        12.87 o                         
  -8   4   7       1109.25       1032.28        21.90 o                         
  -7   4   7       1419.74       1392.77        24.65 o                         
  -6   4   7        515.38        495.67        11.71 o                         
  -5   4   7        209.71        242.82        10.47 o                         
  -4   4   7        371.76        387.54        10.25 o                         
  -3   4   7        209.17        162.36         5.29 o                         
  -2   4   7       1609.74       1581.67        27.00 o                         
  -1   4   7        665.58        599.70        11.79 o                         
   0   4   7         80.42        104.13         6.59 o                         
   1   4   7       4732.92       4390.38        61.46 o                         
   2   4   7         66.47         90.59         5.80 o                         
   3   4   7         23.79         17.84         6.80 o                         
   4   4   7         17.87         19.01         5.56 o                         
   5   4   7          2.52          0.43         7.84 o                         
   6   4   7         53.32         49.11         9.99 o                         
   7   4   7         59.37         43.85        10.55 o                         
   8   4   7         43.48         62.54        13.00 o                         
   9   4   7        223.70        245.35        16.29 o                         
  10   4   7        152.83        138.13        17.23 o                         
  11   4   7          2.93          5.95        22.24 o                         
  12   4   7          0.02        -29.17        34.46 o                         
 -13   5   7          1.56         12.51        25.92 o                         
 -12   5   7        190.38        179.66        24.77 o                         
 -11   5   7         21.01          8.59        19.40 o                         
 -10   5   7         10.95         12.48         8.51 o                         
  -9   5   7         39.26         32.04        11.22 o                         
  -8   5   7         11.70         10.45         7.10 o                         
  -7   5   7         34.32         28.99         5.66 o                         
  -6   5   7         10.54         12.00         5.61 o                         
  -5   5   7          3.40          7.57         4.87 o                         
  -4   5   7       1341.60       1384.94        23.79 o                         
  -3   5   7        906.48        941.81        18.20 o                         
  -2   5   7        117.81        125.05         5.54 o                         
  -1   5   7       1050.83       1102.98        18.91 o                         
   0   5   7        101.56         73.68         6.31 o                         
   1   5   7         44.13         49.60         4.93 o                         
   2   5   7        168.71        147.62         6.82 o                         
   3   5   7         31.30         36.58         5.72 o                         
   4   5   7        114.55        119.50         7.39 o                         
   5   5   7        625.50        594.78        19.24 o                         
   6   5   7        304.80        313.88        12.00 o                         
   7   5   7          4.50         32.04         9.78 o                         
   8   5   7        302.32        299.14        22.67 o                         
   9   5   7         52.25         46.00        17.77 o                         
  10   5   7          3.86          6.63        20.09 o                         
  11   5   7         27.61         39.49        29.73 o                         
  12   5   7          3.03          3.02        32.54 o                         
 -13   6   7         14.49         22.42        26.13 o                         
 -12   6   7          0.13          3.07        10.83 o                         
 -11   6   7         72.46         56.36        18.99 o                         
 -10   6   7          1.66         15.04         9.67 o                         
  -9   6   7          1.82          4.87         8.44 o                         
  -8   6   7          8.01         10.43         6.19 o                         
  -7   6   7         69.18         71.51         8.09 o                         
  -6   6   7        366.55        347.10        14.34 o                         
  -5   6   7        201.96        211.12        12.35 o                         
  -4   6   7        306.01        329.32        12.89 o                         
  -3   6   7       1522.33       1575.35        26.11 o                         
  -2   6   7         22.21         35.79         4.29 o                         
  -1   6   7          2.27         -0.73         4.22 o                         
   0   6   7         17.38         20.41         5.63 o                         
   1   6   7        217.26        222.61         9.42 o                         
   2   6   7         36.21         35.88         6.28 o                         
   3   6   7          1.03          0.62         5.94 o                         
   4   6   7         15.35         13.63         7.64 o                         
   5   6   7        599.66        539.54        14.87 o                         
   6   6   7         24.09         24.09        11.30 o                         
   7   6   7        465.81        452.58        18.31 o                         
   8   6   7         14.11         24.27        13.85 o                         
   9   6   7          3.36          4.16        16.12 o                         
  10   6   7         19.53         17.43        21.30 o                         
  11   6   7         44.36         36.22        30.21 o                         
  12   6   7          5.69         21.46        36.41 o                         
 -13   7   7          4.32         -4.04        31.43 o                         
 -12   7   7         24.87         14.83        17.05 o                         
 -11   7   7         22.39         34.45        12.46 o                         
 -10   7   7         72.55         68.14        10.65 o                         
  -9   7   7          6.61         23.39        12.89 o                         
  -8   7   7         13.63         -0.30         9.41 o                         
  -7   7   7         91.09         68.47        11.81 o                         
  -6   7   7         28.84         28.83         7.69 o                         
  -5   7   7        470.70        517.60        14.84 o                         
  -4   7   7         91.85         96.82         8.28 o                         
  -3   7   7        294.85        312.66        12.08 o                         
  -2   7   7         51.32         57.38         6.15 o                         
  -1   7   7        157.09        166.77         8.92 o                         
   0   7   7          4.46         16.58         5.41 o                         
   1   7   7       1418.91       1441.24        25.21 o                         
   2   7   7          2.45          1.22         6.11 o                         
   3   7   7         21.73         25.13         7.02 o                         
   4   7   7         35.16         24.53         8.78 o                         
   5   7   7        102.16         98.85        10.64 o                         
   6   7   7        119.43        113.02        12.74 o                         
   7   7   7         10.99         34.66        13.59 o                         
   8   7   7          3.71         29.32        14.68 o                         
   9   7   7         33.81         28.25        28.91 o                         
  10   7   7         48.53         93.19        35.64 o                         
  11   7   7          1.16        -56.37        33.29 o                         
 -12   8   7         32.07         16.76        25.12 o                         
 -11   8   7          0.01         19.25        24.07 o                         
 -10   8   7         22.20         46.98        18.83 o                         
  -9   8   7         75.00         86.19        13.91 o                         
  -8   8   7          2.88          0.06        13.05 o                         
  -7   8   7         23.32         12.21         9.55 o                         
  -6   8   7          5.85          9.82        10.84 o                         
  -5   8   7        365.48        375.56        14.81 o                         
  -4   8   7        183.98        177.55        11.54 o                         
  -3   8   7       1044.84       1032.19        21.60 o                         
  -2   8   7        328.87        347.01        11.07 o                         
  -1   8   7          6.62         -3.33         6.06 o                         
   0   8   7          3.84          4.89         8.92 o                         
   1   8   7        196.97        190.46        14.29 o                         
   2   8   7        148.52        132.41        10.26 o                         
   3   8   7         53.62         44.05         9.10 o                         
   4   8   7        175.51        182.61        10.49 o                         
   5   8   7        722.84        684.44        20.29 o                         
   6   8   7        184.86        158.99        14.77 o                         
   7   8   7        543.76        527.30        24.86 o                         
   8   8   7          5.89          2.44        15.97 o                         
   9   8   7         58.60         28.82        21.29 o                         
  10   8   7         12.67         54.75        42.26 o                         
  11   8   7          0.12        -58.13        32.17 o                         
 -11   9   7          3.02         14.15        21.14 o                         
 -10   9   7        122.46        175.55        24.76 o                         
  -9   9   7         23.94         24.00        15.15 o                         
  -8   9   7        218.17        238.08        16.16 o                         
  -7   9   7         10.94         31.66        12.01 o                         
  -6   9   7         60.27         73.55        12.94 o                         
  -5   9   7        532.15        545.91        25.15 o                         
  -4   9   7          4.97         16.40        12.54 o                         
  -3   9   7         12.59          9.67         8.19 o                         
  -2   9   7        600.30        595.84        22.16 o                         
  -1   9   7        167.63        156.49         9.42 o                         
   0   9   7         20.97         29.72         8.35 o                         
   1   9   7        287.69        275.67        12.55 o                         
   2   9   7        486.95        500.69        18.21 o                         
   3   9   7        266.11        240.88        15.32 o                         
   4   9   7         36.37         60.45        10.14 o                         
   5   9   7          0.33         -3.94        11.74 o                         
   6   9   7         50.03         49.14        13.93 o                         
   7   9   7          3.75         15.39        16.11 o                         
   8   9   7         18.12         21.07        19.21 o                         
   9   9   7         74.63        135.37        36.59 o                         
  10   9   7          0.11         38.68        30.54 o                         
 -11  10   7          1.18         62.69        46.05 o                         
 -10  10   7         11.02         -2.80        28.90 o                         
  -9  10   7         71.00         62.34        19.53 o                         
  -8  10   7          0.01         11.94        16.26 o                         
  -7  10   7          9.11         19.16        15.57 o                         
  -6  10   7          9.34         -6.75        13.26 o                         
  -5  10   7        295.69        306.49        17.33 o                         
  -4  10   7         11.33          7.03        11.52 o                         
  -3  10   7         13.83         19.84        11.39 o                         
  -2  10   7        159.43        165.28         9.59 o                         
  -1  10   7         29.30         27.32        10.14 o                         
   0  10   7         10.91          5.17         9.78 o                         
   1  10   7          1.04         -7.78        11.34 o                         
   2  10   7         10.45         10.26        12.92 o                         
   3  10   7         18.40          8.90        12.12 o                         
   4  10   7          0.02         -2.41        12.36 o                         
   5  10   7          9.62         -3.33        13.85 o                         
   6  10   7         63.35         75.99        19.52 o                         
   7  10   7         15.65          9.25        18.43 o                         
   8  10   7         18.99         18.25        21.73 o                         
   9  10   7         29.11         14.70        26.76 o                         
 -10  11   7          0.71        -15.52        25.42 o                         
  -9  11   7         32.06         40.48        24.13 o                         
  -8  11   7         60.87         95.84        26.51 o                         
  -7  11   7          0.04         18.40        19.63 o                         
  -6  11   7        126.39        125.25        16.24 o                         
  -5  11   7          3.86         -6.42        13.59 o                         
  -4  11   7        213.35        223.82        17.36 o                         
  -3  11   7         18.73         22.79        13.51 o                         
  -2  11   7         77.44         81.90        10.04 o                         
  -1  11   7         73.71         52.49        14.43 o                         
   0  11   7          0.27          7.38        11.93 o                         
   1  11   7          7.14         -0.69        12.55 o                         
   2  11   7         32.33         60.66        15.12 o                         
   3  11   7         51.89         47.01        17.75 o                         
   4  11   7        185.49        177.60        18.92 o                         
   5  11   7         59.23         98.65        21.21 o                         
   6  11   7         19.15         18.78        26.32 o                         
   7  11   7         42.90         36.18        21.35 o                         
   8  11   7          2.01         33.09        26.29 o                         
  -9  12   7          7.41         53.57        28.22 o                         
  -8  12   7        132.30        159.60        31.32 o                         
  -7  12   7          2.98         28.44        27.46 o                         
  -6  12   7         11.28          3.58        18.00 o                         
  -5  12   7          0.97         14.00        17.18 o                         
  -4  12   7         41.42         28.69        18.36 o                         
  -3  12   7        107.54         82.10        16.91 o                         
  -2  12   7          2.09          0.16        12.08 o                         
  -1  12   7         88.63        127.98        14.76 o                         
   0  12   7         24.00         47.22        14.74 o                         
   1  12   7        237.11        242.30        22.08 o                         
   2  12   7         26.56         45.35        17.97 o                         
   3  12   7          2.32          4.63        19.88 o                         
   4  12   7          1.63          6.59        18.88 o                         
   5  12   7          0.19          9.96        23.66 o                         
   6  12   7         31.46          2.58        24.86 o                         
   7  12   7          2.07          7.39        53.81 o                         
  -8  13   7          4.96         20.63        35.58 o                         
  -7  13   7         12.87         -9.08        29.55 o                         
  -6  13   7         11.67         28.16        25.38 o                         
  -5  13   7          2.01         -3.76        24.71 o                         
  -4  13   7         52.10         39.62        19.40 o                         
  -3  13   7         18.26         22.20        18.81 o                         
  -2  13   7         31.95         39.35        14.98 o                         
  -1  13   7          0.19         -5.92        14.73 o                         
   0  13   7          5.95         -1.35        16.26 o                         
   1  13   7          5.88         -7.70        16.90 o                         
   2  13   7          1.86         -4.08        24.93 o                         
   3  13   7         19.75         30.26        22.41 o                         
   4  13   7          6.40         35.86        22.68 o                         
   5  13   7         15.26          4.48        24.99 o                         
   6  13   7          3.55         13.67        26.94 o                         
  -6  14   7         52.90         16.06        35.51 o                         
  -5  14   7          6.43        -15.92        24.42 o                         
  -4  14   7         23.14         12.15        27.01 o                         
  -3  14   7         13.17        -20.66        35.54 o                         
  -2  14   7         19.61         28.94        28.96 o                         
  -1  14   7        113.14        137.40        22.40 o                         
   0  14   7          1.48          4.95        22.36 o                         
   1  14   7         11.15          5.78        24.54 o                         
   2  14   7          2.29        -15.27        22.71 o                         
   3  14   7         11.21         34.81        24.85 o                         
   4  14   7         38.74         43.27        27.44 o                         
  -3  15   7         28.26         48.56        27.19 o                         
  -2  15   7         17.35         -8.65        23.93 o                         
  -1  15   7         51.88         20.05        24.56 o                         
   0  15   7          1.03        -27.50        22.94 o                         
   1  15   7          3.01         29.90        27.12 o                         
 -14   0   8          0.00         35.34        36.08 o                         
 -13   0   8         16.11         17.91        32.51 o                         
 -12   0   8         45.77         19.63        20.88 o                         
 -11   0   8          1.02        -17.33        20.06 o                         
 -10   0   8         70.61         56.48        46.20 o                         
  -9   0   8        183.64        184.45        16.50 o                         
  -8   0   8        452.44        489.23        28.41 o                         
  -7   0   8        169.06        188.12        13.68 o                         
  -6   0   8       2015.72       1922.31        42.16 o                         
  -5   0   8          5.88         11.13         5.82 o                         
  -4   0   8       1926.13       2045.56        44.17 o                         
  -3   0   8       1269.90       1238.18        36.12 o                         
  -2   0   8       1265.73       1199.92        34.54 o                         
  -1   0   8       5265.40       5061.30       120.18 o                         
   0   0   8        148.99        161.31         8.18 o                         
   1   0   8          3.78          2.01         5.42 o                         
   2   0   8       1135.18       1172.89        27.12 o                         
   3   0   8         78.53         63.33         8.10 o                         
   4   0   8        236.86        245.46        12.48 o                         
   5   0   8          2.72         11.18         9.94 o                         
   6   0   8         15.37         22.52         7.20 o                         
   7   0   8         72.41         83.73        14.00 o                         
   8   0   8          0.29         -3.72        15.40 o                         
   9   0   8         16.81         35.08        14.84 o                         
  10   0   8          1.25         26.04        22.46 o                         
  11   0   8          8.89         49.60        31.98 o                         
  12   0   8          0.10         20.92        54.70 o                         
 -14   1   8          1.65         -9.39        24.10 o                         
 -13   1   8         38.35         20.03        25.87 o                         
 -12   1   8        105.14        126.82        24.29 o                         
 -11   1   8        164.58        199.44        25.06 o                         
 -10   1   8         33.70         32.83        14.80 o                         
  -9   1   8         29.33         39.61         8.24 o                         
  -8   1   8        229.19        258.44        13.61 o                         
  -7   1   8         68.52         68.02         6.71 o                         
  -6   1   8        244.99        259.11         8.18 o                         
  -5   1   8       2537.76       2493.05        41.69 o                         
  -4   1   8        458.63        454.98         8.56 o                         
  -3   1   8       1340.59       1312.38        24.50 o                         
  -2   1   8       2760.25       2812.02        39.41 o                         
  -1   1   8       7753.84       7930.53       121.53 o                         
   0   1   8        190.94        186.17         6.40 o                         
   1   1   8        845.11        847.51        16.45 o                         
   2   1   8       1512.20       1458.10        24.14 o                         
   3   1   8       1684.91       1699.30        27.14 o                         
   4   1   8          6.40          7.60         5.86 o                         
   5   1   8         43.40         45.64         6.98 o                         
   6   1   8         62.02         68.30         8.60 o                         
   7   1   8        254.30        272.64        12.13 o                         
   8   1   8         24.14         29.07        10.48 o                         
   9   1   8          0.23          3.88        13.53 o                         
  10   1   8         12.41         24.46        15.28 o                         
  11   1   8         27.68         16.49        22.36 o                         
  12   1   8          0.62         -7.96        40.67 o                         
 -14   2   8          8.27          3.39        31.41 o                         
 -13   2   8         13.51          5.08        24.88 o                         
 -12   2   8        165.12        163.31        28.00 o                         
 -11   2   8         99.61        109.31        22.11 o                         
 -10   2   8        112.05        129.13        16.12 o                         
  -9   2   8         26.54         12.95         6.49 o                         
  -8   2   8         10.17         15.07         5.91 o                         
  -7   2   8         20.00         26.33         4.94 o                         
  -6   2   8        196.59        222.22         8.24 o                         
  -5   2   8         15.96         20.95         3.93 o                         
  -4   2   8       1327.49       1354.74        19.21 o                         
  -3   2   8        507.68        491.33         9.24 o                         
  -2   2   8         10.88         13.84         3.81 o                         
  -1   2   8       6475.82       6940.73        94.52 o                         
   0   2   8        179.05        161.43         8.22 o                         
   1   2   8       1777.74       1793.66        28.45 o                         
   2   2   8        355.06        375.09        10.81 o                         
   3   2   8         61.29         78.97         6.55 o                         
   4   2   8         92.20        108.54         7.41 o                         
   5   2   8          9.70         17.25         7.29 o                         
   6   2   8        842.48        798.45        19.53 o                         
   7   2   8         10.15         18.48        15.81 o                         
   8   2   8        728.95        677.33        27.64 o                         
   9   2   8         20.03         21.14        18.71 o                         
  10   2   8         66.44         52.05        19.17 o                         
  11   2   8         18.35         14.43        21.91 o                         
  12   2   8          0.11          9.79        36.80 o                         
 -14   3   8         65.53         21.31        30.21 o                         
 -13   3   8          3.80         11.51        25.37 o                         
 -12   3   8          4.52          7.52        20.47 o                         
 -11   3   8          6.94         35.84        14.98 o                         
 -10   3   8        164.19        184.68        23.17 o                         
  -9   3   8        186.21        170.55        10.93 o                         
  -8   3   8        475.28        437.80        13.15 o                         
  -7   3   8         57.54         66.85         6.63 o                         
  -6   3   8        678.80        741.08        14.38 o                         
  -5   3   8        363.40        378.12         9.13 o                         
  -4   3   8        100.89        125.84         6.98 o                         
  -3   3   8       2708.53       2787.28        39.51 o                         
  -2   3   8       1012.90       1141.49        20.15 o                         
  -1   3   8       4316.61       4654.08        68.23 o                         
   0   3   8        837.64        739.15        17.03 o                         
   1   3   8        491.70        495.83        15.74 o                         
   2   3   8         46.38         62.79         7.52 o                         
   3   3   8         38.77         50.78         6.10 o                         
   4   3   8        897.34        910.79        18.04 o                         
   5   3   8         99.70         80.39         7.77 o                         
   6   3   8         13.91         17.40         8.67 o                         
   7   3   8        100.15         68.87        10.38 o                         
   8   3   8         60.94         52.95        13.20 o                         
   9   3   8          8.29         16.18        13.88 o                         
  10   3   8        331.63        277.52        20.50 o                         
  11   3   8         26.46         22.69        24.18 o                         
  12   3   8          2.24        -47.20        36.64 o                         
 -14   4   8          0.53         16.03        41.70 o                         
 -13   4   8         10.06         48.14        32.22 o                         
 -12   4   8         54.31         31.27        20.94 o                         
 -11   4   8         58.92         60.16        15.05 o                         
 -10   4   8        127.39        118.51        11.28 o                         
  -9   4   8        533.58        516.57        16.80 o                         
  -8   4   8         17.53         18.63         6.61 o                         
  -7   4   8          0.09         -2.67         5.61 o                         
  -6   4   8         52.36         77.64         6.22 o                         
  -5   4   8        615.16        613.64        12.50 o                         
  -4   4   8       1643.21       1708.03        25.34 o                         
  -3   4   8       1167.26       1244.15        20.18 o                         
  -2   4   8       1673.14       1837.53        30.02 o                         
  -1   4   8        214.10        254.68         6.67 o                         
   0   4   8        608.69        576.58        11.96 o                         
   1   4   8         14.89         27.29         4.32 o                         
   2   4   8        502.84        519.25        12.61 o                         
   3   4   8        409.95        434.07        12.05 o                         
   4   4   8         86.16        115.04         8.34 o                         
   5   4   8          2.94          0.80         5.70 o                         
   6   4   8          1.26          2.30        12.34 o                         
   7   4   8         52.78         54.27        11.43 o                         
   8   4   8          6.32         18.59        14.65 o                         
   9   4   8         80.90         76.66        16.10 o                         
  10   4   8         48.23         82.05        18.45 o                         
  11   4   8          0.29        -29.57        32.66 o                         
  12   4   8         21.84          2.12        38.28 o                         
 -13   5   8         22.68         59.03        27.58 o                         
 -12   5   8          0.64        -38.14        19.07 o                         
 -11   5   8         26.44         35.36        14.02 o                         
 -10   5   8        122.50        116.28         9.56 o                         
  -9   5   8        154.73        165.75        19.93 o                         
  -8   5   8        496.92        488.36        15.07 o                         
  -7   5   8       1575.86       1469.92        24.46 o                         
  -6   5   8         19.77         34.94         7.97 o                         
  -5   5   8         91.57         84.10         6.56 o                         
  -4   5   8        288.16        325.78        10.32 o                         
  -3   5   8        542.88        649.35        13.00 o                         
  -2   5   8        806.99        822.14        16.26 o                         
  -1   5   8        601.09        686.66        17.09 o                         
   0   5   8         50.29         36.18         4.48 o                         
   1   5   8          5.84          6.03         5.11 o                         
   2   5   8          2.83         -6.15         5.32 o                         
   3   5   8        675.36        625.45        14.18 o                         
   4   5   8        307.45        332.74        10.05 o                         
   5   5   8         91.47        100.89         7.87 o                         
   6   5   8         58.17         85.89        11.17 o                         
   7   5   8        126.66        107.40        11.27 o                         
   8   5   8          3.84         14.71        14.03 o                         
   9   5   8         34.62         48.97        17.10 o                         
  10   5   8         61.73        102.85        22.91 o                         
  11   5   8         55.23         -4.15        30.75 o                         
  12   5   8         47.94         66.22        63.56 o                         
 -13   6   8         28.07         14.39        26.19 o                         
 -12   6   8         48.50         46.30        12.45 o                         
 -11   6   8          6.32         -4.33        10.67 o                         
 -10   6   8        361.21        353.82        18.90 o                         
  -9   6   8          8.64         12.80         8.97 o                         
  -8   6   8        406.28        491.09        17.58 o                         
  -7   6   8          1.01          9.01         9.68 o                         
  -6   6   8        167.74        184.20         8.97 o                         
  -5   6   8        169.91        182.76        11.40 o                         
  -4   6   8        335.56        362.03        10.82 o                         
  -3   6   8        524.36        559.19        13.57 o                         
  -2   6   8        270.93        250.05         9.56 o                         
  -1   6   8        924.41        941.82        21.93 o                         
   0   6   8        208.15        160.68         9.76 o                         
   1   6   8        482.40        512.98        12.44 o                         
   2   6   8        372.17        361.79        13.41 o                         
   3   6   8         15.42         16.05         6.87 o                         
   4   6   8        668.47        618.88        15.28 o                         
   5   6   8         28.67         56.86         9.01 o                         
   6   6   8        333.72        307.31        13.82 o                         
   7   6   8         73.98         63.30        12.56 o                         
   8   6   8        374.59        394.69        21.29 o                         
   9   6   8          5.79         -8.80        25.82 o                         
  10   6   8         66.05         74.41        26.17 o                         
  11   6   8         26.78        -26.14        29.53 o                         
 -13   7   8          5.35         -5.99        33.98 o                         
 -12   7   8         13.49          8.19        25.06 o                         
 -11   7   8         87.33         81.29        19.07 o                         
 -10   7   8        105.03         92.78        19.53 o                         
  -9   7   8        115.06        116.87        12.39 o                         
  -8   7   8        199.94        218.48        18.46 o                         
  -7   7   8        226.53        242.40        20.97 o                         
  -6   7   8         29.89         42.02         7.95 o                         
  -5   7   8        582.95        639.20        18.14 o                         
  -4   7   8         48.91         38.90         6.95 o                         
  -3   7   8       1193.65       1234.92        22.93 o                         
  -2   7   8          1.67          0.35         6.48 o                         
  -1   7   8        627.26        570.54        13.95 o                         
   0   7   8         74.65         73.40         6.37 o                         
   1   7   8         51.00         62.81         6.75 o                         
   2   7   8         12.40          2.63         7.62 o                         
   3   7   8        125.12        122.36         8.90 o                         
   4   7   8          1.75          9.68        10.91 o                         
   5   7   8         81.41        107.21        10.77 o                         
   6   7   8          2.13         16.12        11.32 o                         
   7   7   8        254.23        191.74        15.06 o                         
   8   7   8          3.41         19.81        15.61 o                         
   9   7   8         76.18         69.27        18.75 o                         
  10   7   8          5.32         17.31        27.35 o                         
  11   7   8          2.14         22.89        32.82 o                         
 -12   8   8          0.35         60.18        47.15 o                         
 -11   8   8          2.47          9.41        30.10 o                         
 -10   8   8         96.74         99.31        17.84 o                         
  -9   8   8          4.71         29.45        15.44 o                         
  -8   8   8         21.32          0.05        14.61 o                         
  -7   8   8         46.69          5.08        11.95 o                         
  -6   8   8        180.41        212.52        16.04 o                         
  -5   8   8          2.56          2.14         7.83 o                         
  -4   8   8         78.90         60.07         8.61 o                         
  -3   8   8        187.49        184.05        10.17 o                         
  -2   8   8        626.13        624.88        15.70 o                         
  -1   8   8        295.50        313.46        10.11 o                         
   0   8   8         12.88         14.60         7.16 o                         
   1   8   8        309.80        311.32        13.76 o                         
   2   8   8        115.62        120.87         9.71 o                         
   3   8   8        148.85        147.45        11.18 o                         
   4   8   8         43.98         47.15        10.60 o                         
   5   8   8          6.87          4.05        10.79 o                         
   6   8   8        152.68        144.95        14.06 o                         
   7   8   8         29.90         39.94        14.60 o                         
   8   8   8         12.42         45.18        17.33 o                         
   9   8   8          4.61         -5.75        25.40 o                         
  10   8   8          2.53         24.69        34.85 o                         
 -11   9   8         14.52        -17.04        23.83 o                         
 -10   9   8          0.00        -16.49        25.25 o                         
  -9   9   8          2.67         31.21        17.97 o                         
  -8   9   8         88.86         86.95        14.46 o                         
  -7   9   8          0.75         -0.79        12.74 o                         
  -6   9   8         51.22         60.11        15.73 o                         
  -5   9   8        344.62        350.95        22.30 o                         
  -4   9   8        238.71        238.41        20.04 o                         
  -3   9   8         40.07         52.60         9.29 o                         
  -2   9   8         81.47         72.51         7.96 o                         
  -1   9   8         20.04          7.13         7.31 o                         
   0   9   8         34.12         40.91         8.81 o                         
   1   9   8        616.58        600.07        21.04 o                         
   2   9   8        936.89        898.68        31.88 o                         
   3   9   8         91.63         57.57        10.49 o                         
   4   9   8          4.00          9.74        10.11 o                         
   5   9   8        171.15        153.41        15.14 o                         
   6   9   8         12.63          7.06        13.90 o                         
   7   9   8          7.73          0.07        15.86 o                         
   8   9   8         13.25         40.69        20.76 o                         
   9   9   8          0.00          8.74        30.54 o                         
  10   9   8          4.58          4.85        35.50 o                         
 -11  10   8          2.52        -13.66        26.09 o                         
 -10  10   8         22.79         44.63        22.63 o                         
  -9  10   8         80.01         80.38        21.64 o                         
  -8  10   8          4.53         15.47        15.94 o                         
  -7  10   8        132.16        101.00        15.83 o                         
  -6  10   8          0.20          7.11        15.49 o                         
  -5  10   8         19.90         25.07        13.08 o                         
  -4  10   8         11.98         42.64        14.62 o                         
  -3  10   8        402.20        372.84        18.05 o                         
  -2  10   8         82.56         63.55         9.15 o                         
  -1  10   8       1013.53        949.51        23.98 o                         
   0  10   8        220.76        241.05        15.84 o                         
   1  10   8        706.39        697.28        25.05 o                         
   2  10   8         19.36         16.20        15.23 o                         
   3  10   8         90.50         76.16        13.80 o                         
   4  10   8          0.72        -19.55        13.48 o                         
   5  10   8        117.74         74.54        15.34 o                         
   6  10   8         34.66         37.22        17.00 o                         
   7  10   8          0.03         -4.57        19.93 o                         
   8  10   8          0.55         17.54        23.50 o                         
   9  10   8         12.33         50.76        27.94 o                         
 -10  11   8          4.69        -22.94        25.28 o                         
  -9  11   8          7.98         38.69        26.68 o                         
  -8  11   8         19.50         32.82        26.96 o                         
  -7  11   8         17.41         -0.36        17.43 o                         
  -6  11   8          7.85         14.46        15.57 o                         
  -5  11   8          1.29          1.31        13.62 o                         
  -4  11   8         36.17         66.36        15.61 o                         
  -3  11   8        304.79        284.95        23.24 o                         
  -2  11   8         77.52         62.83         9.71 o                         
  -1  11   8        435.31        471.03        19.67 o                         
   0  11   8        226.42        231.24        20.01 o                         
   1  11   8         19.07         17.90        13.39 o                         
   2  11   8          0.96          5.27        19.08 o                         
   3  11   8        251.02        250.93        39.74 o                         
   4  11   8         42.96         34.99        16.74 o                         
   5  11   8        104.90        105.62        22.33 o                         
   6  11   8          1.41        -19.31        20.38 o                         
   7  11   8         68.34        112.42        23.60 o                         
   8  11   8          0.64        -13.06        27.72 o                         
  -9  12   8         40.84         40.35        30.41 o                         
  -8  12   8         30.83         30.81        26.40 o                         
  -7  12   8          0.17          4.35        24.11 o                         
  -6  12   8          5.65        -11.03        18.50 o                         
  -5  12   8          1.70         10.58        16.78 o                         
  -4  12   8         21.24         42.76        17.27 o                         
  -3  12   8         29.60         52.97        18.60 o                         
  -2  12   8        326.88        315.41        23.79 o                         
  -1  12   8         52.05         52.05        14.50 o                         
   0  12   8         52.89         19.05        17.42 o                         
   1  12   8         13.62        -21.92        16.44 o                         
   2  12   8          0.04        -15.99        16.97 o                         
   3  12   8         19.94          6.31        18.25 o                         
   4  12   8         24.39         23.85        25.57 o                         
   5  12   8          2.23        -20.45        22.93 o                         
   6  12   8         11.69         -1.53        28.33 o                         
   7  12   8          0.01        -19.07        44.41 o                         
  -7  13   8         21.24          2.33        27.57 o                         
  -6  13   8          3.82          3.82        25.38 o                         
  -5  13   8         41.89         -2.04        21.60 o                         
  -4  13   8          5.91        -32.20        21.84 o                         
  -3  13   8          0.24          2.35        25.40 o                         
  -2  13   8         31.46         16.37        13.72 o                         
  -1  13   8          0.01        -14.65        15.48 o                         
   0  13   8         10.09          3.29        17.83 o                         
   1  13   8         31.97         31.23        18.82 o                         
   2  13   8          0.14         21.80        20.14 o                         
   3  13   8          3.62         16.66        27.16 o                         
   4  13   8         21.75         14.08        26.23 o                         
   5  13   8         45.47         62.59        33.02 o                         
   6  13   8          5.75        -34.75        29.79 o                         
  -5  14   8          0.31         12.67        24.46 o                         
  -4  14   8          0.14          5.18        29.72 o                         
  -3  14   8          0.00        -32.08        31.82 o                         
  -2  14   8          4.59        -13.83        24.26 o                         
  -1  14   8          1.06        -12.08        19.87 o                         
   0  14   8         22.39         33.01        18.82 o                         
   1  14   8          0.04         29.54        22.52 o                         
   2  14   8          8.81         -5.35        22.89 o                         
   3  14   8         25.25         22.53        25.74 o                         
   4  14   8         23.34          5.71        25.98 o                         
  -2  15   8          0.86          9.02        24.10 o                         
  -1  15   8         23.61         58.19        37.53 o                         
   0  15   8          0.11        -47.69        23.84 o                         
 -14   1   9          0.16          9.37        25.33 o                         
 -13   1   9          4.84         28.03        18.88 o                         
 -12   1   9         10.58          8.60        18.50 o                         
 -11   1   9         26.06         31.60        18.06 o                         
 -10   1   9         19.19         11.39        10.06 o                         
  -9   1   9          5.23          3.84         7.75 o                         
  -8   1   9        119.46        150.00         9.10 o                         
  -7   1   9        509.55        483.51        11.45 o                         
  -6   1   9        671.57        645.33        13.45 o                         
  -5   1   9        518.99        531.32         9.87 o                         
  -4   1   9       1322.24       1373.21        24.80 o                         
  -3   1   9        239.90        217.38         8.75 o                         
  -2   1   9          1.07         -1.55         3.08 o                         
  -1   1   9       1318.99       1327.78        21.91 o                         
   0   1   9          6.47         -1.00         4.10 o                         
   1   1   9         49.17         72.77         4.91 o                         
   2   1   9        350.91        339.42         9.45 o                         
   3   1   9          7.05          7.93         6.69 o                         
   4   1   9         11.75         15.59         7.22 o                         
   5   1   9        194.20        208.14        10.57 o                         
   6   1   9        141.35        159.39        10.77 o                         
   7   1   9        153.00        163.80        14.15 o                         
   8   1   9        177.78        191.62        14.02 o                         
   9   1   9         53.27         60.17        13.50 o                         
  10   1   9         25.30          7.45        17.72 o                         
  11   1   9         14.73        -10.56        26.59 o                         
  12   1   9         25.54         30.20        36.90 o                         
 -14   2   9          0.02          3.81        31.82 o                         
 -13   2   9          0.04         17.73        25.51 o                         
 -12   2   9          1.43          6.41        17.87 o                         
 -11   2   9        204.49        197.05        16.66 o                         
 -10   2   9         19.95         16.84         9.55 o                         
  -9   2   9        284.07        297.88        14.17 o                         
  -8   2   9          0.58          8.63         6.35 o                         
  -7   2   9        951.04        973.64        20.04 o                         
  -6   2   9        220.20        236.00         8.31 o                         
  -5   2   9         68.75         78.12         4.24 o                         
  -4   2   9          9.39          5.26         3.26 o                         
  -3   2   9        600.40        651.99        11.45 o                         
  -2   2   9       1460.08       1441.72        23.87 o                         
  -1   2   9        230.00        198.28         6.14 o                         
   0   2   9        119.55        152.10         6.15 o                         
   1   2   9       1836.91       1685.19        27.59 o                         
   2   2   9        645.54        546.20        11.46 o                         
   3   2   9         19.02         26.73         5.39 o                         
   4   2   9        561.84        613.23        15.32 o                         
   5   2   9         14.55         21.79         7.73 o                         
   6   2   9         14.67          8.04        10.45 o                         
   7   2   9          2.57          4.66        12.12 o                         
   8   2   9         14.27         22.77        13.00 o                         
   9   2   9          0.18          6.54        15.07 o                         
  10   2   9         19.25         42.86        16.82 o                         
  11   2   9          0.00        -11.63        44.72 o                         
  12   2   9          3.35         47.98        42.96 o                         
 -14   3   9          9.27         15.58        33.09 o                         
 -13   3   9          3.98         21.95        24.89 o                         
 -12   3   9          5.68         -1.55        17.21 o                         
 -11   3   9         14.68         48.87        14.72 o                         
 -10   3   9          0.56         -5.73         8.39 o                         
  -9   3   9        113.09        142.80        12.58 o                         
  -8   3   9         79.56         75.94         6.94 o                         
  -7   3   9         19.02         20.62         6.65 o                         
  -6   3   9        690.87        754.36        15.46 o                         
  -5   3   9         29.09         37.19         5.51 o                         
  -4   3   9       3516.51       3425.03        50.01 o                         
  -3   3   9       2262.96       2613.40        36.51 o                         
  -2   3   9        113.25         87.22         4.41 o                         
  -1   3   9        306.05        318.09         8.56 o                         
   0   3   9       1209.08       1423.84        23.02 o                         
   1   3   9        142.00        116.90         6.39 o                         
   2   3   9       1274.95       1171.86        20.39 o                         
   3   3   9        169.50        148.65         6.06 o                         
   4   3   9         21.54         22.72         6.73 o                         
   5   3   9          1.90         -7.61         7.29 o                         
   6   3   9        204.41        222.26        12.29 o                         
   7   3   9          4.21         -5.56        11.51 o                         
   8   3   9         37.44         54.81        14.37 o                         
   9   3   9         87.04        101.17        16.90 o                         
  10   3   9         10.82         18.85        17.27 o                         
  11   3   9          0.20        -30.64        28.84 o                         
  12   3   9          8.81         19.43        35.88 o                         
 -14   4   9         20.15         61.27        32.67 o                         
 -13   4   9         73.21         63.49        33.01 o                         
 -12   4   9          2.27         10.05        19.71 o                         
 -11   4   9         57.40         31.82        15.55 o                         
 -10   4   9          0.19         -7.38        10.83 o                         
  -9   4   9         31.20         24.45         7.56 o                         
  -8   4   9          0.54          3.75         6.56 o                         
  -7   4   9        261.52        327.01         9.94 o                         
  -6   4   9         75.08         74.62         7.23 o                         
  -5   4   9       1420.15       1451.78        23.36 o                         
  -4   4   9       2366.57       2464.03        35.95 o                         
  -3   4   9        696.33        743.31        14.13 o                         
  -2   4   9       2707.99       2831.62        42.01 o                         
  -1   4   9       1798.71       1631.49        27.24 o                         
   0   4   9        960.48        914.09        16.30 o                         
   1   4   9         84.99        101.07         5.91 o                         
   2   4   9        117.47        133.82         8.18 o                         
   3   4   9        465.93        459.59        12.42 o                         
   4   4   9        412.25        381.57        19.59 o                         
   5   4   9        169.06        162.21        10.00 o                         
   6   4   9         89.45         94.82        12.55 o                         
   7   4   9        146.16        146.01        13.49 o                         
   8   4   9         45.51         27.70        14.65 o                         
   9   4   9         98.76        107.25        18.98 o                         
  10   4   9         57.66         65.56        23.89 o                         
  11   4   9          7.36         -0.40        32.19 o                         
  12   4   9         47.75         86.20        38.71 o                         
 -13   5   9         27.78         18.16        25.02 o                         
 -12   5   9        201.98        243.99        30.14 o                         
 -11   5   9         25.28         25.74        14.18 o                         
 -10   5   9        236.05        227.50        16.70 o                         
  -9   5   9        145.50        147.78         9.88 o                         
  -8   5   9        124.28        110.91         7.44 o                         
  -7   5   9        379.37        379.91        12.28 o                         
  -6   5   9        395.75        408.81        14.21 o                         
  -5   5   9          1.47         12.22         7.89 o                         
  -4   5   9          5.37          8.46         6.68 o                         
  -3   5   9         66.05         74.76         6.32 o                         
  -2   5   9         82.13         89.09         5.24 o                         
  -1   5   9          9.18         14.53         5.70 o                         
   0   5   9        302.46        307.69         9.84 o                         
   1   5   9        779.21        789.04        15.57 o                         
   2   5   9        263.69        251.30        11.42 o                         
   3   5   9          0.03          3.08         7.64 o                         
   4   5   9          1.00          6.41         5.69 o                         
   5   5   9         15.89         21.23         9.03 o                         
   6   5   9          0.27         -8.61         8.73 o                         
   7   5   9         83.28         68.25        13.81 o                         
   8   5   9         16.67          6.79        15.10 o                         
   9   5   9         77.65         81.02        20.31 o                         
  10   5   9         95.76         83.58        35.96 o                         
  11   5   9         21.45         38.16        35.65 o                         
 -13   6   9         42.68         40.21        33.42 o                         
 -12   6   9        104.65        138.47        15.12 o                         
 -11   6   9         88.87        102.91        14.75 o                         
 -10   6   9          0.01         15.65         9.23 o                         
  -9   6   9        415.55        379.90        19.00 o                         
  -8   6   9         47.96         60.67         9.35 o                         
  -7   6   9          1.51         -6.10         7.50 o                         
  -6   6   9        152.00        175.03         9.29 o                         
  -5   6   9        233.79        238.94        11.16 o                         
  -4   6   9         10.01          3.82         5.60 o                         
  -3   6   9         16.96         32.96         6.43 o                         
  -2   6   9        185.20        178.54         8.05 o                         
  -1   6   9         15.84         14.49         7.12 o                         
   0   6   9          4.40         13.40         6.42 o                         
   1   6   9        135.12        123.28         9.15 o                         
   2   6   9          3.73          0.08         6.48 o                         
   3   6   9         59.76         57.92         9.79 o                         
   4   6   9         28.11         30.34         6.53 o                         
   5   6   9        117.10        125.26         9.99 o                         
   6   6   9         80.50         75.06        11.52 o                         
   7   6   9         15.20         18.87        11.95 o                         
   8   6   9          3.13          5.40        16.55 o                         
   9   6   9          3.74        -19.40        20.69 o                         
  10   6   9         20.03        -27.34        35.89 o                         
  11   6   9         11.25          4.00        33.58 o                         
 -12   7   9          2.05         11.88        16.57 o                         
 -11   7   9          4.65          1.55        15.69 o                         
 -10   7   9         32.60         52.04        17.91 o                         
  -9   7   9          4.69         -7.15        11.62 o                         
  -8   7   9        359.78        383.59        16.67 o                         
  -7   7   9         15.15          5.54         8.96 o                         
  -6   7   9         31.78         16.76         8.18 o                         
  -5   7   9         27.18         22.07         7.12 o                         
  -4   7   9          5.57         -9.64         6.45 o                         
  -3   7   9        449.42        463.37        13.71 o                         
  -2   7   9         21.21         33.79         8.62 o                         
  -1   7   9        702.48        692.54        14.95 o                         
   0   7   9        226.91        233.96        11.94 o                         
   1   7   9        101.97         90.13         7.95 o                         
   2   7   9         21.44         15.17         8.76 o                         
   3   7   9          9.72         11.59         8.43 o                         
   4   7   9         57.17         65.33         7.94 o                         
   5   7   9        308.12        278.47        13.96 o                         
   6   7   9        104.85         94.78        13.07 o                         
   7   7   9          1.55         -7.91        13.44 o                         
   8   7   9         12.96         23.35        15.15 o                         
   9   7   9          0.30         10.10        22.37 o                         
  10   7   9         20.31         29.53        29.04 o                         
 -12   8   9         48.84         55.08        21.00 o                         
 -11   8   9         27.04         35.91        18.28 o                         
 -10   8   9         39.25         35.52        24.84 o                         
  -9   8   9         70.77         60.43        13.87 o                         
  -8   8   9          9.97          4.44        15.21 o                         
  -7   8   9         82.21         54.00        12.53 o                         
  -6   8   9        376.92        396.01        16.32 o                         
  -5   8   9        109.54         91.39        11.35 o                         
  -4   8   9         93.76         78.94         9.55 o                         
  -3   8   9         95.17         84.82        10.26 o                         
  -2   8   9        870.41        833.25        22.96 o                         
  -1   8   9         97.50        110.61         8.96 o                         
   0   8   9         10.53         23.99         7.46 o                         
   1   8   9         32.94         23.46         8.36 o                         
   2   8   9         26.40         39.74         9.25 o                         
   3   8   9         12.62         10.62         9.32 o                         
   4   8   9        244.09        219.51        12.26 o                         
   5   8   9         34.99         41.49        12.73 o                         
   6   8   9         22.31         25.87        13.69 o                         
   7   8   9         91.07         65.13        17.46 o                         
   8   8   9          8.85         16.58        19.64 o                         
   9   8   9          9.06         -9.09        24.53 o                         
  10   8   9         41.59         78.91        32.04 o                         
 -11   9   9         20.04        -37.31        20.54 o                         
 -10   9   9          6.48         -2.94        30.43 o                         
  -9   9   9         15.53         14.13        15.65 o                         
  -8   9   9        140.19        147.00        15.69 o                         
  -7   9   9         11.16         15.08        13.20 o                         
  -6   9   9        188.08        181.10        14.17 o                         
  -5   9   9        225.89        210.90        15.22 o                         
  -4   9   9         52.62         44.65         9.86 o                         
  -3   9   9          1.04          1.70         9.25 o                         
  -2   9   9        474.54        455.22        17.11 o                         
  -1   9   9          0.85          3.74         7.98 o                         
   0   9   9        526.49        484.59        19.11 o                         
   1   9   9        320.83        355.69        16.70 o                         
   2   9   9        255.59        245.77        19.03 o                         
   3   9   9        137.59        135.61        12.52 o                         
   4   9   9        156.25        148.09        12.87 o                         
   5   9   9          6.26          7.58        12.94 o                         
   6   9   9         87.90         77.35        15.73 o                         
   7   9   9          0.09         21.32        17.52 o                         
   8   9   9         59.77         17.64        28.77 o                         
   9   9   9          6.85         31.44        53.64 o                         
 -11  10   9          6.25         -2.64        30.59 o                         
 -10  10   9          0.01         25.17        22.65 o                         
  -9  10   9         99.46         79.26        24.88 o                         
  -8  10   9          3.12          7.63        17.47 o                         
  -7  10   9        329.29        319.31        19.73 o                         
  -6  10   9         40.25         50.20        13.26 o                         
  -5  10   9         88.06         70.41        13.63 o                         
  -4  10   9        130.63        173.72        15.25 o                         
  -3  10   9        572.37        557.19        22.91 o                         
  -2  10   9        205.79        210.04        11.83 o                         
  -1  10   9         11.82         26.73         9.57 o                         
   0  10   9        286.57        280.80        19.54 o                         
   1  10   9        145.86        154.43        14.51 o                         
   2  10   9        154.93        139.45        17.48 o                         
   3  10   9          9.97         17.04        15.84 o                         
   4  10   9         33.97         46.56        12.77 o                         
   5  10   9          1.93         11.03        15.04 o                         
   6  10   9        217.27        274.37        20.17 o                         
   7  10   9         29.65         35.40        24.88 o                         
   8  10   9         82.26        109.44        35.05 o                         
   9  10   9          0.05         24.88        32.57 o                         
 -10  11   9         14.54        -12.64        29.51 o                         
  -9  11   9         17.62         15.23        25.19 o                         
  -8  11   9         17.51         10.20        22.91 o                         
  -7  11   9         11.66         51.73        18.83 o                         
  -6  11   9        132.99        157.42        29.36 o                         
  -5  11   9         62.05         58.74        16.24 o                         
  -4  11   9         39.47         37.34        15.96 o                         
  -3  11   9          0.27          1.17        15.58 o                         
  -2  11   9          4.05          0.22         8.62 o                         
  -1  11   9         56.47         98.19        14.23 o                         
   0  11   9         12.59          2.83        12.49 o                         
   1  11   9         23.48         17.71        14.04 o                         
   2  11   9         17.31         20.87        15.41 o                         
   3  11   9          0.29         13.93        18.28 o                         
   4  11   9        141.54        114.00        19.58 o                         
   5  11   9         10.65         -0.06        24.40 o                         
   6  11   9          9.80         44.17        21.80 o                         
   7  11   9         35.37         50.65        24.17 o                         
   8  11   9         24.87         20.27        28.38 o                         
  -8  12   9          0.53         -0.45        45.86 o                         
  -7  12   9          1.22         -7.97        23.51 o                         
  -6  12   9        116.73         76.06        22.56 o                         
  -5  12   9          1.30         -2.79        18.35 o                         
  -4  12   9          0.99        -11.49        18.06 o                         
  -3  12   9         91.91         87.39        18.71 o                         
  -2  12   9         15.51         20.76        10.54 o                         
  -1  12   9         53.02         62.31        16.51 o                         
   0  12   9          7.59         14.31        14.25 o                         
   1  12   9          3.28         23.84        18.04 o                         
   2  12   9          0.82         15.01        19.51 o                         
   3  12   9         11.50         45.80        19.83 o                         
   4  12   9         45.12         63.21        21.29 o                         
   5  12   9          0.02        -18.35        29.56 o                         
   6  12   9          0.09          0.51        26.77 o                         
   7  12   9         16.78         -7.13        44.32 o                         
  -7  13   9         14.64        -12.96        27.29 o                         
  -6  13   9         15.95         31.81        29.68 o                         
  -5  13   9         18.41         -3.72        21.66 o                         
  -4  13   9          0.35         23.46        22.80 o                         
  -3  13   9         18.03         12.53        23.16 o                         
  -2  13   9          6.82         -1.59        16.26 o                         
  -1  13   9         15.34         -0.52        16.34 o                         
   0  13   9          0.92        -12.29        16.15 o                         
   1  13   9          3.46         24.48        19.83 o                         
   2  13   9         26.45         39.62        25.63 o                         
   3  13   9          2.85         -0.18        26.04 o                         
   4  13   9          4.90          0.93        26.99 o                         
   5  13   9          8.30        -34.68        26.56 o                         
  -5  14   9          0.03        -24.46        25.03 o                         
  -4  14   9         39.44        -18.15        25.73 o                         
  -3  14   9         35.51          1.49        25.39 o                         
  -2  14   9         61.44         73.89        29.64 o                         
  -1  14   9          1.21         15.46        18.95 o                         
   0  14   9          0.14        -17.23        18.75 o                         
   1  14   9          1.04        -30.47        22.16 o                         
   2  14   9          6.67          7.38        24.45 o                         
   3  14   9          1.11         20.25        27.30 o                         
 -14   0  10          0.01        -25.77        32.60 o                         
 -13   0  10          6.99         29.48        25.23 o                         
 -12   0  10          4.43         13.21        24.57 o                         
 -11   0  10         35.29         52.78        21.76 o                         
 -10   0  10         40.21         24.78        19.61 o                         
  -9   0  10         45.66         37.46        18.99 o                         
  -8   0  10        133.54        139.28        16.54 o                         
  -7   0  10         34.20         37.79         5.31 o                         
  -6   0  10         59.87         68.57         6.42 o                         
  -5   0  10          8.02         -3.81         6.40 o                         
  -4   0  10       1915.15       2016.27        44.78 o                         
  -3   0  10       5432.81       5477.50       113.43 o                         
  -2   0  10       6830.27       7205.87       165.56 o                         
  -1   0  10       5916.81       5867.50       140.49 o                         
   0   0  10       1866.08       2106.28        46.87 o                         
   1   0  10         33.75         42.08         8.33 o                         
   2   0  10          1.47        -10.03         8.38 o                         
   3   0  10         24.39          4.22        10.58 o                         
   4   0  10          2.77          3.38        16.71 o                         
   5   0  10       1152.60       1139.29        30.89 o                         
   6   0  10         40.11         56.62        20.31 o                         
   7   0  10        489.23        456.27        28.50 o                         
   8   0  10          1.34         -7.55        19.14 o                         
   9   0  10        154.62        195.18        29.51 o                         
  10   0  10          0.12         32.37        45.00 o                         
  11   0  10         37.05         97.59        72.58 o                         
  12   0  10          8.94        -36.17        56.45 o                         
 -14   1  10          0.09         -4.09        24.57 o                         
 -13   1  10          2.26          3.23        19.00 o                         
 -12   1  10          2.56         -8.59        15.71 o                         
 -11   1  10         19.81         48.61        19.78 o                         
 -10   1  10         41.36         32.43        12.79 o                         
  -9   1  10        272.99        274.23        19.68 o                         
  -8   1  10        113.05         96.31         7.84 o                         
  -7   1  10         64.28         63.45         7.91 o                         
  -6   1  10        110.41        102.47         5.41 o                         
  -5   1  10        750.61        702.97        14.64 o                         
  -4   1  10         91.73         74.45         7.54 o                         
  -3   1  10       2894.90       2941.60        44.50 o                         
  -2   1  10        621.82        563.76        13.24 o                         
  -1   1  10       1267.47       1400.57        24.99 o                         
   0   1  10       4706.92       4856.85        71.77 o                         
   1   1  10         21.40         22.73         4.84 o                         
   2   1  10        389.42        359.94        10.53 o                         
   3   1  10         42.97         48.57         9.01 o                         
   4   1  10        236.94        263.04        10.30 o                         
   5   1  10         46.36         59.70         7.15 o                         
   6   1  10          5.24          9.74         6.72 o                         
   7   1  10         61.36         58.76        11.86 o                         
   8   1  10         33.14         54.00        11.27 o                         
   9   1  10          2.44         14.12        13.88 o                         
  10   1  10         10.69          5.07        27.48 o                         
  11   1  10          2.73         49.83        40.07 o                         
  12   1  10         18.65         51.21        45.27 o                         
 -14   2  10          0.35         54.16        31.94 o                         
 -13   2  10         43.12         28.23        25.84 o                         
 -12   2  10         34.40         48.36        18.13 o                         
 -11   2  10         11.80         16.84        16.74 o                         
 -10   2  10        106.39        112.44        11.78 o                         
  -9   2  10        450.87        453.66        16.29 o                         
  -8   2  10          3.11         10.06         5.81 o                         
  -7   2  10        767.94        740.07        15.26 o                         
  -6   2  10         16.35         11.98         4.49 o                         
  -5   2  10          0.66         -3.47         4.94 o                         
  -4   2  10         52.13         54.19         5.63 o                         
  -3   2  10       1616.31       1727.99        26.70 o                         
  -2   2  10         21.47         24.76         4.90 o                         
  -1   2  10        192.37        226.78         9.66 o                         
   0   2  10        795.34        899.58        16.78 o                         
   1   2  10          0.28          3.74         5.17 o                         
   2   2  10         15.75         18.62         6.02 o                         
   3   2  10         40.69         38.54         6.19 o                         
   4   2  10        100.07         93.04         7.55 o                         
   5   2  10          2.84         15.15         8.59 o                         
   6   2  10        129.15        102.69        14.57 o                         
   7   2  10         26.49          7.70        12.55 o                         
   8   2  10         65.41         77.84        14.25 o                         
   9   2  10          0.52          4.65        16.86 o                         
  10   2  10          2.66          2.31        20.87 o                         
  11   2  10         14.95        -29.00        30.34 o                         
  12   2  10          1.94         69.57        36.32 o                         
 -14   3  10         13.47         26.21        30.96 o                         
 -13   3  10          4.35         19.60        24.85 o                         
 -12   3  10         76.59         91.73        17.97 o                         
 -11   3  10        523.21        546.55        27.01 o                         
 -10   3  10          6.00         20.40         9.07 o                         
  -9   3  10        593.73        546.08        16.00 o                         
  -8   3  10         25.45         38.66         6.16 o                         
  -7   3  10        158.76        144.58         8.49 o                         
  -6   3  10        124.39        136.11         9.29 o                         
  -5   3  10          3.24          7.33         4.27 o                         
  -4   3  10        785.23        782.63        14.47 o                         
  -3   3  10          1.61          3.99         3.61 o                         
  -2   3  10          3.51          0.80         4.88 o                         
  -1   3  10         73.41        105.15         6.90 o                         
   0   3  10        776.22        776.42        14.89 o                         
   1   3  10         71.54         82.39         5.68 o                         
   2   3  10        486.62        505.01        11.62 o                         
   3   3  10         61.47         65.93         6.73 o                         
   4   3  10         90.79         94.73         8.31 o                         
   5   3  10         29.58         30.70         9.00 o                         
   6   3  10          1.35         -8.11        10.10 o                         
   7   3  10         50.83         46.45        12.23 o                         
   8   3  10        102.10         99.76        16.04 o                         
   9   3  10        110.46         73.25        16.92 o                         
  10   3  10         10.88         28.64        22.78 o                         
  11   3  10          0.18         25.84        32.96 o                         
 -13   4  10         21.15        -15.49        26.41 o                         
 -12   4  10         92.53        105.89        35.27 o                         
 -11   4  10          4.52          5.07        10.92 o                         
 -10   4  10        142.94        136.59        15.81 o                         
  -9   4  10         48.54         40.63         9.23 o                         
  -8   4  10          1.80          8.23         7.35 o                         
  -7   4  10        101.26         86.63         7.15 o                         
  -6   4  10        174.52        186.10         8.19 o                         
  -5   4  10        103.32        107.91         6.82 o                         
  -4   4  10         63.67         70.96         5.56 o                         
  -3   4  10         81.50         98.34         5.07 o                         
  -2   4  10        117.44        151.08         6.83 o                         
  -1   4  10       1339.10       1430.65        23.82 o                         
   0   4  10         62.40         71.44         5.83 o                         
   1   4  10        163.32        213.09         9.37 o                         
   2   4  10        382.74        364.28        10.21 o                         
   3   4  10         16.56         21.30         6.84 o                         
   4   4  10        582.87        562.45        15.08 o                         
   5   4  10         88.78         86.03        10.66 o                         
   6   4  10          4.70         -5.27         9.84 o                         
   7   4  10         20.20         30.39        13.25 o                         
   8   4  10         27.93         39.72        16.03 o                         
   9   4  10          1.09          9.27        18.76 o                         
  10   4  10          4.38         -3.39        25.60 o                         
  11   4  10         15.34        -10.34        36.96 o                         
 -13   5  10         12.05          5.39        30.32 o                         
 -12   5  10          8.00          8.87        19.43 o                         
 -11   5  10        213.80        207.62        18.60 o                         
 -10   5  10        141.96        157.05        12.98 o                         
  -9   5  10        466.67        467.33        16.15 o                         
  -8   5  10          0.13         -4.93         8.19 o                         
  -7   5  10        830.61        848.65        18.42 o                         
  -6   5  10        184.23        186.34        15.58 o                         
  -5   5  10        242.91        251.37        10.02 o                         
  -4   5  10       1638.77       1655.81        25.64 o                         
  -3   5  10          0.95         10.32         4.96 o                         
  -2   5  10       1384.60       1414.93        24.72 o                         
  -1   5  10        470.34        421.90        11.06 o                         
   0   5  10         18.52         31.61         5.06 o                         
   1   5  10         67.11         78.12         6.58 o                         
   2   5  10        285.81        277.47        10.13 o                         
   3   5  10         26.14         33.51         7.57 o                         
   4   5  10          0.11          2.19         8.90 o                         
   5   5  10        182.86        164.13         9.69 o                         
   6   5  10        500.23        469.97        18.40 o                         
   7   5  10         18.99         17.86        13.70 o                         
   8   5  10         59.43         86.36        22.08 o                         
   9   5  10         26.08         -8.48        19.14 o                         
  10   5  10          0.19         39.71        31.94 o                         
  11   5  10         49.31         32.23        45.07 o                         
 -13   6  10         19.50          2.42        33.20 o                         
 -12   6  10         16.28         44.08        34.92 o                         
 -11   6  10          2.52         -1.28        11.49 o                         
 -10   6  10         99.99        114.13        13.28 o                         
  -9   6  10         96.46        112.68        11.57 o                         
  -8   6  10        219.72        187.44        11.73 o                         
  -7   6  10         75.62         88.83         8.83 o                         
  -6   6  10        153.75        164.61         9.35 o                         
  -5   6  10        284.02        272.94        12.41 o                         
  -4   6  10         66.15         73.53         8.34 o                         
  -3   6  10        250.82        281.05         8.71 o                         
  -2   6  10        272.13        306.08        12.48 o                         
  -1   6  10        681.82        673.10        20.39 o                         
   0   6  10        389.77        413.66        11.93 o                         
   1   6  10          4.09         -5.24         5.88 o                         
   2   6  10         87.67         84.55         8.09 o                         
   3   6  10        312.89        319.72        12.44 o                         
   4   6  10         31.87         22.66         7.66 o                         
   5   6  10         39.48         32.52        10.58 o                         
   6   6  10         28.53         18.47        10.18 o                         
   7   6  10          0.43         -2.53        15.60 o                         
   8   6  10         25.07         12.26        17.30 o                         
   9   6  10          7.15         37.14        22.76 o                         
  10   6  10         43.05         37.08        29.19 o                         
  11   6  10         42.67         -9.78        44.63 o                         
 -12   7  10         21.88         23.91        17.92 o                         
 -11   7  10          6.10         16.01        16.17 o                         
 -10   7  10         63.96         56.37        14.80 o                         
  -9   7  10         12.49         41.14        15.66 o                         
  -8   7  10         43.95         42.75        10.34 o                         
  -7   7  10        306.73        272.25        13.91 o                         
  -6   7  10        184.12        156.10        11.63 o                         
  -5   7  10        816.95        801.78        19.52 o                         
  -4   7  10        529.29        541.66        16.62 o                         
  -3   7  10         40.08         32.51         5.36 o                         
  -2   7  10        319.82        320.74        11.74 o                         
  -1   7  10        414.44        416.94        12.91 o                         
   0   7  10         29.70         20.75         7.95 o                         
   1   7  10         32.80         32.66         7.39 o                         
   2   7  10        280.20        272.70        15.33 o                         
   3   7  10          0.88         -9.51         9.04 o                         
   4   7  10        160.64        190.80        11.32 o                         
   5   7  10          8.52         12.69        11.20 o                         
   6   7  10          5.38          3.57        13.67 o                         
   7   7  10          0.06         -1.52        14.06 o                         
   8   7  10          2.46          7.57        19.00 o                         
   9   7  10          4.00         -9.54        33.23 o                         
  10   7  10         31.81         36.17        35.04 o                         
 -12   8  10          4.44          9.76        30.06 o                         
 -11   8  10          0.40         30.05        25.16 o                         
 -10   8  10          5.91        -10.19        30.35 o                         
  -9   8  10          2.77         -2.74        14.33 o                         
  -8   8  10          1.16         12.63        20.19 o                         
  -7   8  10        118.74         91.23        11.44 o                         
  -6   8  10         16.07         31.46         8.88 o                         
  -5   8  10         32.59         15.71        10.37 o                         
  -4   8  10        351.48        315.68        15.36 o                         
  -3   8  10        158.58        155.75        11.29 o                         
  -2   8  10          3.60          5.43         7.52 o                         
  -1   8  10         22.79         14.03         7.12 o                         
   0   8  10       2620.82       2434.09        40.88 o                         
   1   8  10         61.83         48.24        10.15 o                         
   2   8  10        226.21        218.06        13.54 o                         
   3   8  10        174.15        195.58        13.33 o                         
   4   8  10         19.85         29.37        11.29 o                         
   5   8  10        152.97        180.60        14.97 o                         
   6   8  10         22.71         35.79        16.02 o                         
   7   8  10         17.18         42.23        20.80 o                         
   8   8  10          0.54         16.52        19.96 o                         
   9   8  10          7.18         38.45        30.54 o                         
  10   8  10         15.77        -10.76        32.22 o                         
 -11   9  10          8.17         24.06        21.43 o                         
 -10   9  10         24.32         37.10        26.28 o                         
  -9   9  10          3.97          5.64        15.30 o                         
  -8   9  10          0.41          2.45        19.87 o                         
  -7   9  10         19.85          2.57        13.85 o                         
  -6   9  10          2.77          8.25        10.79 o                         
  -5   9  10         16.13         24.19        10.58 o                         
  -4   9  10         26.30         23.02        10.24 o                         
  -3   9  10         61.73         47.90        10.76 o                         
  -2   9  10        112.04        112.13         9.16 o                         
  -1   9  10        131.47        135.32        10.65 o                         
   0   9  10         28.20         27.22        11.08 o                         
   1   9  10        472.35        434.60        19.74 o                         
   2   9  10         21.12         35.79        12.57 o                         
   3   9  10         98.55         69.53        13.59 o                         
   4   9  10        349.43        338.27        16.41 o                         
   5   9  10         49.01         67.92        17.53 o                         
   6   9  10          2.07        -22.95        15.82 o                         
   7   9  10         79.39         79.24        24.44 o                         
   8   9  10          0.13        -12.44        28.12 o                         
   9   9  10          1.47         -7.98        31.17 o                         
 -10  10  10         56.11         67.06        23.07 o                         
  -9  10  10          2.09          1.71        20.78 o                         
  -8  10  10          1.77        -17.10        19.07 o                         
  -7  10  10         46.01         33.84        18.30 o                         
  -6  10  10          1.12         -2.97        13.40 o                         
  -5  10  10         83.93         80.58        13.45 o                         
  -4  10  10          4.97        -21.10        12.56 o                         
  -3  10  10          7.31          7.90        13.49 o                         
  -2  10  10         24.79         20.00        10.12 o                         
  -1  10  10          0.09          7.33         9.83 o                         
   0  10  10        417.61        422.51        20.59 o                         
   1  10  10        413.99        391.98        19.50 o                         
   2  10  10          9.80          6.91        14.56 o                         
   3  10  10          1.46         -5.75        14.65 o                         
   4  10  10         81.75         70.50        13.99 o                         
   5  10  10          3.76         23.11        19.54 o                         
   6  10  10         28.65         37.92        19.05 o                         
   7  10  10          0.00          5.23        21.62 o                         
   8  10  10          4.48         11.06        27.03 o                         
  -9  11  10         33.59         26.65        24.12 o                         
  -8  11  10         62.40         84.92        25.63 o                         
  -7  11  10         11.19        -12.67        20.25 o                         
  -6  11  10         23.93         18.67        16.24 o                         
  -5  11  10         81.45         75.90        16.61 o                         
  -4  11  10          8.94         15.42        15.41 o                         
  -3  11  10         12.24         -2.19        15.88 o                         
  -2  11  10          1.09         -9.71        10.70 o                         
  -1  11  10        192.30        204.67        16.27 o                         
   0  11  10          1.10          9.05        13.50 o                         
   1  11  10          4.58         -0.64        14.89 o                         
   2  11  10        143.65        163.12        24.21 o                         
   3  11  10          4.63         49.33        18.76 o                         
   4  11  10          4.26          4.34        19.12 o                         
   5  11  10          0.00         14.36        26.86 o                         
   6  11  10          0.93        -15.95        22.62 o                         
   7  11  10         18.12        -28.30        27.49 o                         
  -8  12  10          2.63        -46.60        29.79 o                         
  -7  12  10         22.73         46.90        24.76 o                         
  -6  12  10          0.01        -18.62        21.61 o                         
  -5  12  10        122.51        134.55        22.85 o                         
  -4  12  10         35.76         31.96        19.23 o                         
  -3  12  10          0.05         -5.40        17.17 o                         
  -2  12  10         72.96         67.65        15.87 o                         
  -1  12  10         21.12          1.54        15.75 o                         
   0  12  10         42.82         42.03        16.13 o                         
   1  12  10        310.54        374.54        23.01 o                         
   2  12  10          3.73         13.60        18.53 o                         
   3  12  10         31.51         37.61        20.02 o                         
   4  12  10          0.04        -39.54        28.00 o                         
   5  12  10         13.57         -1.44        24.79 o                         
   6  12  10          7.05         30.22        37.69 o                         
  -7  13  10         84.14        106.21        31.03 o                         
  -6  13  10         18.61         36.73        23.70 o                         
  -5  13  10          0.33         -4.16        23.32 o                         
  -4  13  10          2.40        -11.93        25.11 o                         
  -3  13  10          0.15          7.95        20.96 o                         
  -2  13  10         33.59         22.50        20.98 o                         
  -1  13  10         52.23         24.51        22.92 o                         
   0  13  10         13.83        -14.27        20.35 o                         
   1  13  10         18.31         20.57        21.36 o                         
   2  13  10          1.15         35.53        23.49 o                         
   3  13  10         19.84          2.18        23.84 o                         
   4  13  10         13.65         42.93        28.60 o                         
   5  13  10          0.84        -40.22        27.86 o                         
  -4  14  10          2.70         35.27        28.19 o                         
  -3  14  10         20.84         19.57        26.36 o                         
  -2  14  10         20.80         32.26        28.47 o                         
  -1  14  10         35.48         10.76        22.50 o                         
   0  14  10          6.00         -2.04        20.96 o                         
   1  14  10          3.73          7.64        21.88 o                         
   2  14  10          1.06         29.36        28.25 o                         
 -14   1  11          0.27          8.95        26.63 o                         
 -13   1  11         37.58         55.53        21.21 o                         
 -12   1  11          4.37         17.32        15.89 o                         
 -11   1  11         99.66        136.00        20.88 o                         
 -10   1  11          1.67          3.56        16.01 o                         
  -9   1  11          1.68         -1.78        12.46 o                         
  -8   1  11         13.97          2.34        15.16 o                         
  -7   1  11         47.69         35.52         5.30 o                         
  -6   1  11        403.58        399.02        13.86 o                         
  -5   1  11        340.40        355.22        11.06 o                         
  -4   1  11        491.70        493.01        12.18 o                         
  -3   1  11        185.17        182.16         7.94 o                         
  -2   1  11       2564.51       2750.12        41.02 o                         
  -1   1  11       1894.20       1977.63        30.80 o                         
   0   1  11          0.24         12.42         5.56 o                         
   1   1  11        319.86        312.52        10.37 o                         
   2   1  11        231.71        262.19         9.59 o                         
   3   1  11          2.15          2.52         5.93 o                         
   4   1  11          1.54          8.24         9.05 o                         
   5   1  11        339.78        362.29        13.46 o                         
   6   1  11          0.34          6.89        11.50 o                         
   7   1  11        178.61        148.33        18.62 o                         
   8   1  11          0.12         24.32        17.58 o                         
   9   1  11          5.62         28.26        18.67 o                         
  10   1  11         12.73         12.61        27.14 o                         
  11   1  11          6.41         -4.66        44.23 o                         
 -14   2  11          2.33        -28.70        34.10 o                         
 -13   2  11        103.10         31.77        25.57 o                         
 -12   2  11          9.09         50.99        19.83 o                         
 -11   2  11         48.05         45.02        12.27 o                         
 -10   2  11         65.01         90.78        11.61 o                         
  -9   2  11        126.18         92.95         9.25 o                         
  -8   2  11         38.03         47.73         7.69 o                         
  -7   2  11        436.87        422.96        11.33 o                         
  -6   2  11         16.35         16.74         5.17 o                         
  -5   2  11         16.53         17.34         5.39 o                         
  -4   2  11       1063.28       1010.21        18.42 o                         
  -3   2  11        965.25       1042.78        17.74 o                         
  -2   2  11       1367.43       1454.70        22.21 o                         
  -1   2  11        298.97        304.68         8.13 o                         
   0   2  11        246.70        239.78        10.11 o                         
   1   2  11        807.40        804.30        16.41 o                         
   2   2  11       1358.25       1346.17        22.54 o                         
   3   2  11         45.43         48.66         7.31 o                         
   4   2  11        566.41        518.86        14.21 o                         
   5   2  11          9.71          8.81         7.97 o                         
   6   2  11         63.45         77.17         9.62 o                         
   7   2  11          5.07         12.73        16.38 o                         
   8   2  11         58.41         55.42        15.96 o                         
   9   2  11          6.39          9.79        20.63 o                         
  10   2  11         22.33          0.62        24.90 o                         
  11   2  11          0.13         18.90        33.28 o                         
 -14   3  11          1.64          3.86        30.68 o                         
 -13   3  11          0.83        -11.96        26.10 o                         
 -12   3  11         90.36        109.95        21.05 o                         
 -11   3  11         53.81         56.90        12.68 o                         
 -10   3  11        176.45        201.89        17.08 o                         
  -9   3  11          8.78         -2.70         7.18 o                         
  -8   3  11        199.40        201.11        12.25 o                         
  -7   3  11        277.81        275.79        11.02 o                         
  -6   3  11         18.42         26.51         4.71 o                         
  -5   3  11       1110.72       1123.52        20.83 o                         
  -4   3  11        864.65        928.00        17.38 o                         
  -3   3  11        163.65        213.38         7.76 o                         
  -2   3  11        256.43        297.14         8.49 o                         
  -1   3  11         27.57         52.74         5.05 o                         
   0   3  11        350.84        330.53        10.19 o                         
   1   3  11        441.00        423.78        14.78 o                         
   2   3  11        107.05        126.71         8.14 o                         
   3   3  11         40.68         42.87         7.39 o                         
   4   3  11        111.58        101.09         8.76 o                         
   5   3  11         12.33         23.70        10.27 o                         
   6   3  11         60.91         53.58        11.71 o                         
   7   3  11         16.83         24.58        16.18 o                         
   8   3  11         44.75         43.52        15.55 o                         
   9   3  11         23.25         34.42        17.95 o                         
  10   3  11         26.46         63.86        45.63 o                         
  11   3  11         42.20         29.20        35.10 o                         
 -13   4  11          0.09        -11.58        25.20 o                         
 -12   4  11         48.80         65.24        20.59 o                         
 -11   4  11         86.07         72.37        12.97 o                         
 -10   4  11        298.08        290.21        14.31 o                         
  -9   4  11        259.42        246.80        11.35 o                         
  -8   4  11        237.39        256.52        14.16 o                         
  -7   4  11        170.30        170.95         8.85 o                         
  -6   4  11         25.91         25.86         5.75 o                         
  -5   4  11         28.27         42.04         4.98 o                         
  -4   4  11       1095.17       1067.97        19.41 o                         
  -3   4  11        158.32        175.15         8.31 o                         
  -2   4  11       5061.74       4874.59        72.83 o                         
  -1   4  11          0.11          2.25         5.11 o                         
   0   4  11       1242.24       1149.65        21.38 o                         
   1   4  11          2.51          6.44         5.36 o                         
   2   4  11        292.79        279.75         9.61 o                         
   3   4  11        533.84        528.07        13.15 o                         
   4   4  11        417.02        441.10        17.24 o                         
   5   4  11        131.43        166.95        12.13 o                         
   6   4  11          0.57         19.39        13.87 o                         
   7   4  11         13.87         26.65        14.11 o                         
   8   4  11          3.08          2.64        17.24 o                         
   9   4  11          7.80          4.65        18.68 o                         
  10   4  11         22.55          5.89        31.31 o                         
  11   4  11          0.01        -66.58        37.24 o                         
 -13   5  11         25.29         25.32        24.11 o                         
 -12   5  11          6.61         17.25        14.26 o                         
 -11   5  11         40.41         30.42        15.14 o                         
 -10   5  11          1.99          3.53         9.74 o                         
  -9   5  11        190.53        185.40        11.23 o                         
  -8   5  11         54.56         49.91         6.69 o                         
  -7   5  11        832.36        783.79        18.88 o                         
  -6   5  11         11.11         31.23         5.58 o                         
  -5   5  11        210.82        197.96         7.12 o                         
  -4   5  11        761.85        757.10        16.78 o                         
  -3   5  11        114.86        127.77        11.10 o                         
  -2   5  11        458.50        422.51        12.04 o                         
  -1   5  11          0.59          2.98         6.75 o                         
   0   5  11         93.50         74.95         8.04 o                         
   1   5  11        256.73        237.26         9.28 o                         
   2   5  11        192.71        175.03         8.67 o                         
   3   5  11       1065.03        985.44        21.09 o                         
   4   5  11          9.92          7.68         7.30 o                         
   5   5  11        178.15        184.92        12.24 o                         
   6   5  11        166.06        168.06        14.64 o                         
   7   5  11        114.93        112.46        16.99 o                         
   8   5  11         15.65         21.75        18.27 o                         
   9   5  11          8.24          7.35        23.65 o                         
  10   5  11         24.96         19.70        30.37 o                         
  11   5  11         36.76         34.34        36.59 o                         
 -13   6  11         25.63         71.76        34.40 o                         
 -12   6  11          0.15          8.60        21.82 o                         
 -11   6  11         11.18         22.02        11.33 o                         
 -10   6  11        122.09        109.01        14.59 o                         
  -9   6  11        147.10        142.69        14.04 o                         
  -8   6  11          1.76          5.04         9.39 o                         
  -7   6  11         18.12         20.42         8.15 o                         
  -6   6  11        136.04        120.17        14.09 o                         
  -5   6  11          0.15        -13.27         7.66 o                         
  -4   6  11         43.02         40.95         6.99 o                         
  -3   6  11          2.91         -8.75         5.75 o                         
  -2   6  11        200.84        179.05         8.64 o                         
  -1   6  11         38.71         26.78         5.70 o                         
   0   6  11         28.90         21.98         6.21 o                         
   1   6  11          4.87          5.74         7.32 o                         
   2   6  11        229.29        237.78        10.90 o                         
   3   6  11        281.48        302.41        15.27 o                         
   4   6  11        334.19        351.33        14.48 o                         
   5   6  11         17.27         38.63         9.74 o                         
   6   6  11        116.06         93.48        15.14 o                         
   7   6  11          2.78         -5.83        16.69 o                         
   8   6  11         50.69         41.57        19.37 o                         
   9   6  11          1.17         27.58        32.36 o                         
  10   6  11          2.31        -31.33        31.40 o                         
 -12   7  11         26.40         57.13        18.92 o                         
 -11   7  11         17.81         -3.60        16.79 o                         
 -10   7  11          7.51         13.06        15.39 o                         
  -9   7  11         14.49          8.15        12.23 o                         
  -8   7  11          0.04         10.11        10.50 o                         
  -7   7  11        232.78        231.45        19.58 o                         
  -6   7  11        232.03        216.63        11.25 o                         
  -5   7  11        265.24        285.51        19.10 o                         
  -4   7  11         35.66         33.78        14.14 o                         
  -3   7  11          5.09          9.59         4.76 o                         
  -2   7  11          2.77          0.77         7.28 o                         
  -1   7  11        312.36        310.01        14.45 o                         
   0   7  11        658.28        656.42        16.56 o                         
   1   7  11        112.51        117.53        11.11 o                         
   2   7  11         14.43         11.42        11.48 o                         
   3   7  11         45.88         40.95        10.89 o                         
   4   7  11        135.70        139.97        16.83 o                         
   5   7  11        113.67        133.87        12.68 o                         
   6   7  11         28.26         22.27        14.42 o                         
   7   7  11          0.03        -30.26        17.94 o                         
   8   7  11         11.80         -9.34        23.08 o                         
   9   7  11         25.64         26.49        29.41 o                         
  10   7  11          0.69          8.31        33.42 o                         
 -12   8  11          1.58         12.05        21.11 o                         
 -11   8  11          9.46         43.74        23.07 o                         
 -10   8  11         68.57         88.42        19.79 o                         
  -9   8  11          5.81         18.51        15.10 o                         
  -8   8  11         33.15         48.88        12.72 o                         
  -7   8  11         50.75         37.82        11.15 o                         
  -6   8  11        616.21        617.74        21.83 o                         
  -5   8  11         45.48         40.97         9.20 o                         
  -4   8  11        859.98        787.70        23.22 o                         
  -3   8  11        102.58         97.96        15.51 o                         
  -2   8  11        186.22        180.44        10.57 o                         
  -1   8  11         12.44         -3.65        10.79 o                         
   0   8  11        154.14        157.39        11.27 o                         
   1   8  11          5.36          7.56         9.33 o                         
   2   8  11        123.90         88.39        15.36 o                         
   3   8  11         40.48         40.84        13.52 o                         
   4   8  11         27.57         14.25        11.50 o                         
   5   8  11         12.13         47.00        16.54 o                         
   6   8  11         70.71         57.05        15.36 o                         
   7   8  11          0.73         12.81        22.77 o                         
   8   8  11          0.63         24.04        25.73 o                         
   9   8  11          0.94         48.75        35.87 o                         
 -11   9  11          0.09          7.74        25.37 o                         
 -10   9  11         20.55         23.49        21.47 o                         
  -9   9  11          1.06        -38.77        20.31 o                         
  -8   9  11        116.64        104.29        17.14 o                         
  -7   9  11         71.07         60.24        13.39 o                         
  -6   9  11         20.18         46.28        11.27 o                         
  -5   9  11        154.85        164.25        17.67 o                         
  -4   9  11         71.37         64.79        12.02 o                         
  -3   9  11        323.77        325.68        19.45 o                         
  -2   9  11        267.97        246.88        11.69 o                         
  -1   9  11          6.44         -6.83         9.73 o                         
   0   9  11          7.52         13.33        10.70 o                         
   1   9  11         23.01         15.37        11.27 o                         
   2   9  11         39.50         24.57        13.47 o                         
   3   9  11        112.86        103.43        14.78 o                         
   4   9  11         50.08         57.45        12.45 o                         
   5   9  11          5.37         24.68        15.09 o                         
   6   9  11          8.02         27.29        16.84 o                         
   7   9  11          3.21         -4.11        28.40 o                         
   8   9  11          6.84        -53.74        29.37 o                         
   9   9  11          0.35        -14.89        34.30 o                         
 -10  10  11          0.30          5.97        23.26 o                         
  -9  10  11         30.58         24.29        34.08 o                         
  -8  10  11         13.65         38.83        18.50 o                         
  -7  10  11         41.46         20.25        18.29 o                         
  -6  10  11        163.18        183.41        15.50 o                         
  -5  10  11        507.66        514.38        24.43 o                         
  -4  10  11          2.71         -1.13        13.26 o                         
  -3  10  11         14.84         13.23        11.78 o                         
  -2  10  11        124.57        169.01        15.40 o                         
  -1  10  11         26.71         21.07        14.24 o                         
   0  10  11        305.07        317.51        17.92 o                         
   1  10  11          9.95        -14.47        12.85 o                         
   2  10  11          3.27         -9.01        15.92 o                         
   3  10  11          0.70        -17.84        15.04 o                         
   4  10  11         88.97         79.05        18.30 o                         
   5  10  11          0.08         -7.38        22.40 o                         
   6  10  11        101.91        121.34        24.22 o                         
   7  10  11         41.12          0.14        23.07 o                         
   8  10  11         13.56         20.35        31.88 o                         
  -9  11  11          8.29         16.00        24.45 o                         
  -8  11  11          0.59        -15.63        22.80 o                         
  -7  11  11          1.25         23.63        25.31 o                         
  -6  11  11          2.92        -16.81        16.76 o                         
  -5  11  11         13.15          7.76        14.84 o                         
  -4  11  11          2.26          2.64        18.96 o                         
  -3  11  11         84.60         73.12        16.78 o                         
  -2  11  11         51.95         42.14        13.98 o                         
  -1  11  11         38.75         33.13        14.12 o                         
   0  11  11          2.38         19.31        16.17 o                         
   1  11  11        102.53        103.52        16.18 o                         
   2  11  11          9.79        -15.41        18.56 o                         
   3  11  11         37.08         24.27        19.01 o                         
   4  11  11         13.20         22.24        23.51 o                         
   5  11  11         21.01         25.85        22.29 o                         
   6  11  11         22.76         54.74        24.93 o                         
   7  11  11         11.24         13.05        30.07 o                         
  -8  12  11         20.49         62.47        32.35 o                         
  -7  12  11         40.64         49.30        33.39 o                         
  -6  12  11         41.46         37.61        20.27 o                         
  -5  12  11          0.12        -20.93        22.66 o                         
  -4  12  11          6.63        -11.23        24.55 o                         
  -3  12  11          5.22         10.43        15.98 o                         
  -2  12  11         18.09          9.44        13.54 o                         
  -1  12  11          1.27         26.58        17.32 o                         
   0  12  11         12.69         14.36        16.29 o                         
   1  12  11          0.49         29.84        17.52 o                         
   2  12  11          5.57         24.90        19.84 o                         
   3  12  11          2.43         -6.96        24.74 o                         
   4  12  11          8.09         13.58        24.49 o                         
   5  12  11         20.56          1.07        25.65 o                         
   6  12  11         30.70         63.23        30.18 o                         
  -6  13  11         87.14         55.43        25.96 o                         
  -5  13  11          1.16        -34.24        28.71 o                         
  -4  13  11         13.27         16.47        22.01 o                         
  -3  13  11          0.00         -4.03        20.86 o                         
  -2  13  11          0.46          8.76        20.70 o                         
  -1  13  11          3.11        -18.20        21.37 o                         
   0  13  11         23.78         31.42        26.34 o                         
   1  13  11         24.69         30.53        24.44 o                         
   2  13  11          3.01         21.91        22.92 o                         
   3  13  11          0.46         33.59        31.44 o                         
   4  13  11         18.58         -8.67        30.47 o                         
  -4  14  11         13.70         -7.04        25.23 o                         
  -3  14  11          0.17          7.83        23.83 o                         
  -2  14  11         33.87         67.38        24.49 o                         
  -1  14  11          2.26        -18.12        27.33 o                         
   0  14  11         14.22         21.10        22.55 o                         
   1  14  11          0.29        -13.52        25.94 o                         
 -14   0  12          2.84         41.11        33.50 o                         
 -13   0  12         34.41         44.18        30.98 o                         
 -12   0  12          0.99         -8.73        37.65 o                         
 -11   0  12        172.07        157.92        19.28 o                         
 -10   0  12        159.80        163.62        15.63 o                         
  -9   0  12       1139.51       1078.31        46.48 o                         
  -8   0  12        139.89        122.06        12.57 o                         
  -7   0  12         34.82         37.00        17.13 o                         
  -6   0  12        127.43        146.85        12.54 o                         
  -5   0  12        456.66        412.64        16.54 o                         
  -4   0  12          0.58        -11.66         7.84 o                         
  -3   0  12        225.11        207.86         7.66 o                         
  -2   0  12       1212.96       1291.88        34.64 o                         
  -1   0  12       1032.27       1000.30        26.51 o                         
   0   0  12         61.40        177.30        11.55 o                         
   1   0  12       1152.85       1077.18        28.41 o                         
   2   0  12          9.62         14.32        17.12 o                         
   3   0  12         14.99         11.37        11.79 o                         
   4   0  12        141.84        159.79        15.43 o                         
   5   0  12        299.62        297.52        22.44 o                         
   6   0  12        122.47        134.01        23.83 o                         
   7   0  12        958.21        956.34        43.59 o                         
   8   0  12          3.01         22.05        35.59 o                         
   9   0  12         48.02        109.98        31.70 o                         
  10   0  12          7.91       -111.61        59.77 o                         
  11   0  12         20.70        -34.15        67.09 o                         
 -14   1  12          7.08          4.82        46.83 o                         
 -13   1  12         13.98        -11.64        23.86 o                         
 -12   1  12          4.46          1.24        15.26 o                         
 -11   1  12         95.31         92.97        15.49 o                         
 -10   1  12         33.63         35.09         9.35 o                         
  -9   1  12         61.89         40.94         7.10 o                         
  -8   1  12       1114.94       1099.20        20.03 o                         
  -7   1  12          0.32          2.68         7.21 o                         
  -6   1  12        180.60        178.18         9.23 o                         
  -5   1  12        478.44        455.75        14.28 o                         
  -4   1  12         36.63         28.39         7.58 o                         
  -3   1  12        502.18        469.00        12.39 o                         
  -2   1  12        923.88        904.42        17.59 o                         
  -1   1  12        838.85        880.20        17.30 o                         
   0   1  12       1012.41        907.73        17.44 o                         
   1   1  12       1282.62       1275.24        22.67 o                         
   2   1  12        436.29        458.37        12.90 o                         
   3   1  12        148.05        158.62        10.11 o                         
   4   1  12        107.20        147.61         9.97 o                         
   5   1  12         10.44         11.45        11.65 o                         
   6   1  12          2.15          7.76        13.61 o                         
   7   1  12        173.54        188.69        17.28 o                         
   8   1  12          9.93          8.51        25.54 o                         
   9   1  12         29.10         31.14        20.64 o                         
  10   1  12         15.82         12.76        45.57 o                         
  11   1  12          1.92         47.22        43.53 o                         
 -14   2  12          9.83         -6.56        25.67 o                         
 -13   2  12         28.74         58.21        21.22 o                         
 -12   2  12         11.96        -26.79        45.13 o                         
 -11   2  12        307.16        287.65        26.04 o                         
 -10   2  12         10.20         18.82         9.26 o                         
  -9   2  12         27.66         33.28         9.06 o                         
  -8   2  12        357.29        370.52        12.63 o                         
  -7   2  12        585.42        540.63        15.51 o                         
  -6   2  12          0.04         -0.26         5.31 o                         
  -5   2  12         57.77         72.01         7.27 o                         
  -4   2  12        167.69        174.89         6.69 o                         
  -3   2  12        123.02        138.89         8.23 o                         
  -2   2  12        111.37         91.78         8.41 o                         
  -1   2  12        167.77        136.52         6.94 o                         
   0   2  12        247.09        288.76        11.51 o                         
   1   2  12          0.52         16.27         5.84 o                         
   2   2  12       1477.27       1404.56        24.66 o                         
   3   2  12         29.64         38.39        10.65 o                         
   4   2  12        120.52        129.04         9.50 o                         
   5   2  12         88.37         79.91        11.95 o                         
   6   2  12         92.39        107.49        16.17 o                         
   7   2  12         33.45         25.43        11.46 o                         
   8   2  12          0.57          7.56        10.56 o                         
   9   2  12          1.38        -17.32        18.47 o                         
  10   2  12          0.79        -14.02        29.56 o                         
  11   2  12          1.48        -14.26        35.53 o                         
 -13   3  12        122.91        143.79        27.88 o                         
 -12   3  12          1.76         19.84        19.70 o                         
 -11   3  12         18.99          9.69        13.68 o                         
 -10   3  12        261.69        246.07        16.92 o                         
  -9   3  12       1142.22       1033.88        24.20 o                         
  -8   3  12          1.74          4.84        15.82 o                         
  -7   3  12        174.37        180.52         9.40 o                         
  -6   3  12          1.56          2.63         5.25 o                         
  -5   3  12         13.22         15.54         6.60 o                         
  -4   3  12        381.70        370.79        11.06 o                         
  -3   3  12        149.15        171.85         7.49 o                         
  -2   3  12        533.46        575.81        16.46 o                         
  -1   3  12       1595.14       1489.02        25.20 o                         
   0   3  12        231.84        261.85         8.86 o                         
   1   3  12         65.36         76.75         8.33 o                         
   2   3  12        436.05        441.11        12.76 o                         
   3   3  12         22.63         15.81         7.98 o                         
   4   3  12         77.62         91.61         9.35 o                         
   5   3  12          1.10        -17.80         8.90 o                         
   6   3  12          6.30         19.42        10.39 o                         
   7   3  12        133.07        116.52        16.17 o                         
   8   3  12          0.05        -19.40        18.07 o                         
   9   3  12         18.67         34.45        21.70 o                         
  10   3  12          2.87        -29.54        30.66 o                         
  11   3  12          0.88         84.50        37.69 o                         
 -13   4  12         37.67         48.11        33.98 o                         
 -12   4  12         62.99         78.24        15.33 o                         
 -11   4  12          8.47         11.37        10.89 o                         
 -10   4  12         26.16         36.86        12.06 o                         
  -9   4  12          2.15          9.91         9.95 o                         
  -8   4  12         47.60         52.58         8.21 o                         
  -7   4  12        124.98        125.56        13.63 o                         
  -6   4  12         36.61         27.96         5.80 o                         
  -5   4  12        211.54        208.01        10.75 o                         
  -4   4  12        134.96        140.90        10.29 o                         
  -3   4  12         32.11         44.76         7.29 o                         
  -2   4  12       1774.90       1874.75        30.61 o                         
  -1   4  12          3.75         15.79         6.13 o                         
   0   4  12        650.92        642.35        17.18 o                         
   1   4  12        380.99        363.76        11.68 o                         
   2   4  12         12.58         23.08         6.50 o                         
   3   4  12        769.44        740.19        16.13 o                         
   4   4  12         67.64         72.52         9.32 o                         
   5   4  12         11.12         21.81        11.45 o                         
   6   4  12          0.06         20.44        12.86 o                         
   7   4  12         34.60         10.99        16.10 o                         
   8   4  12          9.66         27.58        19.73 o                         
   9   4  12          7.06         -4.22        24.49 o                         
  10   4  12         33.71         57.76        40.58 o                         
  11   4  12          2.90         17.78        47.63 o                         
 -13   5  12          3.24         -8.87        31.44 o                         
 -12   5  12          8.67         13.39        18.82 o                         
 -11   5  12          3.34          9.58        14.15 o                         
 -10   5  12         17.79         10.56         9.37 o                         
  -9   5  12        118.46        117.66         9.41 o                         
  -8   5  12        163.95        183.12         9.74 o                         
  -7   5  12         37.82         45.65         8.65 o                         
  -6   5  12          1.80          5.10         7.30 o                         
  -5   5  12         60.81         54.70         8.06 o                         
  -4   5  12        609.21        605.60        14.15 o                         
  -3   5  12         34.99         36.47         5.77 o                         
  -2   5  12       2218.31       2252.58        37.20 o                         
  -1   5  12        354.36        374.54        12.13 o                         
   0   5  12         56.77         57.12         8.23 o                         
   1   5  12        123.37        152.59        11.75 o                         
   2   5  12         75.54         84.04         8.22 o                         
   3   5  12        389.42        428.08        16.01 o                         
   4   5  12        322.05        312.31        14.11 o                         
   5   5  12          0.29          5.53        12.00 o                         
   6   5  12          6.58         32.07        17.62 o                         
   7   5  12         11.35        -12.47        16.94 o                         
   8   5  12         26.14         20.46        19.42 o                         
   9   5  12          0.86        -17.02        34.39 o                         
  10   5  12          8.51         29.02        68.74 o                         
 -12   6  12         41.90         33.09        24.81 o                         
 -11   6  12         56.23         49.61        24.51 o                         
 -10   6  12         86.78         91.65        13.22 o                         
  -9   6  12          1.50         -0.98        10.86 o                         
  -8   6  12         80.35         58.35        14.04 o                         
  -7   6  12        282.46        270.48        19.53 o                         
  -6   6  12          6.66         16.14        10.04 o                         
  -5   6  12       1309.37       1266.73        25.60 o                         
  -4   6  12         89.46         64.51         8.56 o                         
  -3   6  12       1273.72       1286.58        27.12 o                         
  -2   6  12         11.18         27.95         6.97 o                         
  -1   6  12        236.44        255.82        12.28 o                         
   0   6  12       1161.35       1147.82        22.92 o                         
   1   6  12        380.14        387.43        13.11 o                         
   2   6  12         10.41         12.18         8.75 o                         
   3   6  12          3.94          0.49         9.38 o                         
   4   6  12          0.55         10.70         8.61 o                         
   5   6  12        129.61        129.81        16.33 o                         
   6   6  12         16.92         14.85        15.47 o                         
   7   6  12          2.62          4.28        16.82 o                         
   8   6  12          7.97         40.05        22.85 o                         
   9   6  12          2.28         28.07        28.71 o                         
  10   6  12         36.74         70.34        39.54 o                         
 -12   7  12         18.20         19.81        45.05 o                         
 -11   7  12          0.93         38.90        30.89 o                         
 -10   7  12         49.54         29.31        19.48 o                         
  -9   7  12          5.52         23.72        13.37 o                         
  -8   7  12          7.70          7.89        11.42 o                         
  -7   7  12        147.11        159.96        13.01 o                         
  -6   7  12        110.90        112.21         9.85 o                         
  -5   7  12         88.49         75.62        13.04 o                         
  -4   7  12        231.54        215.17        19.55 o                         
  -3   7  12          4.43         10.49         6.82 o                         
  -2   7  12        204.58        195.07        11.03 o                         
  -1   7  12        946.00        922.17        25.93 o                         
   0   7  12        455.99        483.09        15.09 o                         
   1   7  12         38.59         51.11         8.77 o                         
   2   7  12          0.03        -12.05         9.41 o                         
   3   7  12         34.06         34.96        11.67 o                         
   4   7  12         18.61         28.63        10.20 o                         
   5   7  12         16.38         22.49        14.30 o                         
   6   7  12         15.76         19.10        17.12 o                         
   7   7  12         64.79         56.97        19.96 o                         
   8   7  12         24.91        -58.42        40.60 o                         
   9   7  12          5.83        -31.43        31.59 o                         
 -11   8  12          8.34          1.75        20.92 o                         
 -10   8  12         74.64         72.24        20.64 o                         
  -9   8  12         12.90         23.09        14.67 o                         
  -8   8  12         15.27          6.21        12.95 o                         
  -7   8  12          0.43          9.34        11.40 o                         
  -6   8  12         11.62          5.00         9.39 o                         
  -5   8  12        129.66        137.08        15.62 o                         
  -4   8  12        178.28        176.15        12.23 o                         
  -3   8  12        165.90        158.94        11.47 o                         
  -2   8  12         11.84         18.05         8.96 o                         
  -1   8  12         34.89         36.73         9.37 o                         
   0   8  12          0.05        -15.00         9.16 o                         
   1   8  12        133.64        112.26        11.41 o                         
   2   8  12        148.72        142.94        12.73 o                         
   3   8  12        159.70        150.65        15.00 o                         
   4   8  12          6.09          3.02        13.19 o                         
   5   8  12        180.42        187.41        16.24 o                         
   6   8  12         24.64         40.40        15.35 o                         
   7   8  12         18.69         46.70        24.00 o                         
   8   8  12         60.22         45.59        43.38 o                         
   9   8  12          2.53         18.84        34.01 o                         
 -11   9  12         18.40         -1.20        24.42 o                         
 -10   9  12          0.94        -33.24        19.88 o                         
  -9   9  12          1.65         21.33        24.37 o                         
  -8   9  12          0.37          6.16        16.84 o                         
  -7   9  12         32.83         32.66        16.54 o                         
  -6   9  12        146.15        107.86        15.47 o                         
  -5   9  12          7.24        -11.69        11.43 o                         
  -4   9  12        656.76        694.92        22.14 o                         
  -3   9  12        227.69        221.43        17.65 o                         
  -2   9  12         21.08         16.47         9.12 o                         
  -1   9  12          1.55         -2.81        12.31 o                         
   0   9  12         39.24         37.39        13.95 o                         
   1   9  12          0.34          9.58        11.84 o                         
   2   9  12         28.57         23.79        13.03 o                         
   3   9  12          0.83        -22.72        18.39 o                         
   4   9  12          7.85         15.18        14.22 o                         
   5   9  12         81.00        109.28        17.51 o                         
   6   9  12        111.96         77.17        22.73 o                         
   7   9  12         35.02          5.62        37.16 o                         
   8   9  12         10.67         -0.39        30.72 o                         
 -10  10  12          0.20         10.11        37.61 o                         
  -9  10  12          0.25          9.04        23.52 o                         
  -8  10  12          1.76        -50.46        37.32 o                         
  -7  10  12          6.11         13.78        16.18 o                         
  -6  10  12         42.78         46.26        13.90 o                         
  -5  10  12         48.68         44.70        15.21 o                         
  -4  10  12         19.06         30.65        12.12 o                         
  -3  10  12          0.12         -6.59        11.66 o                         
  -2  10  12          0.00         -1.41        10.24 o                         
  -1  10  12         56.54         55.48        12.88 o                         
   0  10  12          0.63         13.09        13.91 o                         
   1  10  12          2.95         -5.05        13.35 o                         
   2  10  12          0.69         -6.85        17.86 o                         
   3  10  12         15.33         -5.61        17.24 o                         
   4  10  12         45.17         38.44        15.08 o                         
   5  10  12          1.76          4.13        18.64 o                         
   6  10  12         13.46          5.74        21.15 o                         
   7  10  12          4.46          1.85        36.19 o                         
  -9  11  12          1.84         11.89        24.94 o                         
  -8  11  12          0.08         27.76        23.64 o                         
  -7  11  12          9.17         30.97        21.79 o                         
  -6  11  12        225.72        261.62        22.05 o                         
  -5  11  12          0.44          5.09        15.54 o                         
  -4  11  12         26.26          0.41        14.34 o                         
  -3  11  12          0.80        -13.78        14.69 o                         
  -2  11  12          2.24        -18.38        12.69 o                         
  -1  11  12         33.39          8.27        15.60 o                         
   0  11  12          0.49          1.96        18.28 o                         
   1  11  12          9.00         -7.83        15.76 o                         
   2  11  12          9.83        -17.04        16.64 o                         
   3  11  12         20.43          4.84        24.90 o                         
   4  11  12        101.87         93.69        26.00 o                         
   5  11  12         13.63         30.81        22.12 o                         
   6  11  12         30.25         45.47        25.47 o                         
  -8  12  12         24.36         13.92        26.71 o                         
  -7  12  12         44.47         54.18        27.04 o                         
  -6  12  12          4.59          3.79        21.54 o                         
  -5  12  12         16.46         10.52        23.06 o                         
  -4  12  12         33.14         22.63        23.74 o                         
  -3  12  12          7.09         -2.72        19.31 o                         
  -2  12  12         41.21         53.27        13.40 o                         
  -1  12  12          0.90         17.76        16.30 o                         
   0  12  12          2.61         16.00        16.83 o                         
   1  12  12         24.96         40.58        17.90 o                         
   2  12  12         20.17         27.75        34.92 o                         
   3  12  12         48.46         -0.59        38.05 o                         
   4  12  12          0.22          6.73        26.18 o                         
   5  12  12         31.15         27.91        30.58 o                         
  -6  13  12         12.33         37.23        28.45 o                         
  -5  13  12          1.40        -16.17        22.82 o                         
  -4  13  12         60.16         77.34        22.47 o                         
  -3  13  12         12.48         30.11        23.24 o                         
  -2  13  12          1.83          6.27        21.15 o                         
  -1  13  12          0.20         53.44        23.59 o                         
   0  13  12         22.95         52.24        23.50 o                         
   1  13  12         11.70         21.23        20.84 o                         
   2  13  12         17.10          9.68        21.91 o                         
   3  13  12        124.20        105.05        31.52 o                         
  -2  14  12          1.35          1.03        27.38 o                         
  -1  14  12         27.67         77.88        35.13 o                         
   0  14  12          1.10          5.50        31.12 o                         
 -13   1  13          3.02        -25.96        34.75 o                         
 -12   1  13          0.08         14.33        18.05 o                         
 -11   1  13          3.94         16.27        13.25 o                         
 -10   1  13         88.96         65.97        20.06 o                         
  -9   1  13        249.95        230.17        14.27 o                         
  -8   1  13        452.05        456.68        17.59 o                         
  -7   1  13          3.71          8.97         9.88 o                         
  -6   1  13        425.57        412.95        12.47 o                         
  -5   1  13         33.28         41.33         9.38 o                         
  -4   1  13        546.60        491.48        13.07 o                         
  -3   1  13       2014.73       2000.91        30.44 o                         
  -2   1  13        443.46        412.82        11.38 o                         
  -1   1  13        401.01        418.05        11.43 o                         
   0   1  13         95.27        116.54         7.07 o                         
   1   1  13         10.25         -1.75         6.54 o                         
   2   1  13        126.47        131.99         9.26 o                         
   3   1  13         39.48         46.25        10.95 o                         
   4   1  13         18.18         11.92         8.15 o                         
   5   1  13         26.06         29.18        12.83 o                         
   6   1  13        277.49        234.99        18.76 o                         
   7   1  13        133.18        131.83        18.29 o                         
   8   1  13         57.92         62.38        21.60 o                         
   9   1  13         51.07         45.03        25.79 o                         
  10   1  13          8.48         26.39        37.08 o                         
  11   1  13          2.58        -26.44        51.47 o                         
 -13   2  13          0.10         12.23        21.50 o                         
 -12   2  13         12.01         29.09        15.91 o                         
 -11   2  13         98.18         77.38        11.64 o                         
 -10   2  13        106.38         98.98        10.34 o                         
  -9   2  13         44.86         35.55         6.91 o                         
  -8   2  13          0.29         -2.60         6.42 o                         
  -7   2  13        351.95        353.11        15.33 o                         
  -6   2  13        124.00        154.79         9.94 o                         
  -5   2  13        332.69        376.47        11.92 o                         
  -4   2  13         38.81         35.21         6.11 o                         
  -3   2  13        909.81        858.99        16.38 o                         
  -2   2  13        536.03        523.79        11.43 o                         
  -1   2  13         33.39         23.77         5.40 o                         
   0   2  13        566.11        586.88        16.49 o                         
   1   2  13         49.91         45.46         7.41 o                         
   2   2  13          0.05         -8.76         5.85 o                         
   3   2  13        617.85        573.23        15.67 o                         
   4   2  13         51.34         63.32         9.64 o                         
   5   2  13         15.76         17.05        15.28 o                         
   6   2  13          7.14         16.49        11.34 o                         
   7   2  13          4.96          6.24        10.69 o                         
   8   2  13          3.20         38.64        21.39 o                         
   9   2  13         13.03         11.74        37.69 o                         
  10   2  13         18.44         42.10        31.61 o                         
  11   2  13          8.25         -1.65        36.92 o                         
 -13   3  13         32.16         59.07        57.33 o                         
 -12   3  13          0.08         -5.65        22.15 o                         
 -11   3  13         43.87         19.20        11.87 o                         
 -10   3  13         98.45         96.15        15.81 o                         
  -9   3  13         42.68         51.38         8.11 o                         
  -8   3  13        375.70        430.59        16.94 o                         
  -7   3  13        463.21        429.29        12.87 o                         
  -6   3  13        652.13        593.30        16.41 o                         
  -5   3  13        649.66        588.98        14.85 o                         
  -4   3  13          1.62         -3.39         7.82 o                         
  -3   3  13         14.72         19.06         5.58 o                         
  -2   3  13        198.04        195.40         8.87 o                         
  -1   3  13         11.27         13.22         5.82 o                         
   0   3  13        411.84        470.18        12.31 o                         
   1   3  13        393.58        417.16        14.18 o                         
   2   3  13       1119.36       1160.84        23.47 o                         
   3   3  13        744.81        707.76        20.37 o                         
   4   3  13        256.40        252.84        15.35 o                         
   5   3  13         89.56         80.78        11.25 o                         
   6   3  13        151.77        155.96        13.64 o                         
   7   3  13          3.21         -6.63        13.40 o                         
   8   3  13         22.57         46.20        13.66 o                         
   9   3  13         19.98         21.92        17.75 o                         
  10   3  13          0.14         35.78        31.86 o                         
 -13   4  13          6.56        -14.54        35.32 o                         
 -12   4  13         37.14         44.83        24.49 o                         
 -11   4  13         22.05         13.99        15.86 o                         
 -10   4  13         56.23         55.91        10.35 o                         
  -9   4  13        432.95        420.32        16.38 o                         
  -8   4  13        698.20        702.04        20.41 o                         
  -7   4  13        316.79        290.70        15.01 o                         
  -6   4  13        622.29        618.34        19.67 o                         
  -5   4  13         19.30         13.27         7.85 o                         
  -4   4  13         27.17         20.27         6.51 o                         
  -3   4  13        537.85        549.00        16.92 o                         
  -2   4  13       1712.40       1741.05        30.63 o                         
  -1   4  13          2.53          0.28         6.05 o                         
   0   4  13       1013.06        991.73        19.17 o                         
   1   4  13         11.62          8.34         7.98 o                         
   2   4  13        131.26        127.20         8.96 o                         
   3   4  13        147.75        139.85        11.20 o                         
   4   4  13        474.92        458.33        17.76 o                         
   5   4  13        363.98        342.84        19.69 o                         
   6   4  13          5.65          7.85        12.76 o                         
   7   4  13         25.24         25.25        14.66 o                         
   8   4  13         11.11         18.72        20.99 o                         
   9   4  13          1.43         40.78        41.70 o                         
  10   4  13          1.82         29.76        37.65 o                         
 -13   5  13         16.88         50.42        35.38 o                         
 -12   5  13          1.56         28.55        31.76 o                         
 -11   5  13          0.28        -14.24        17.48 o                         
 -10   5  13          2.55         15.21        10.89 o                         
  -9   5  13         10.19          9.07         9.55 o                         
  -8   5  13         10.06          3.93         9.16 o                         
  -7   5  13         52.22         39.37         7.96 o                         
  -6   5  13          7.26         10.54         9.06 o                         
  -5   5  13        610.13        543.05        15.41 o                         
  -4   5  13         14.98         27.72         8.22 o                         
  -3   5  13         11.89         17.14         7.97 o                         
  -2   5  13        124.35        103.29         9.53 o                         
  -1   5  13        414.32        396.17        12.64 o                         
   0   5  13         54.20         54.43         7.58 o                         
   1   5  13        204.40        199.78         9.94 o                         
   2   5  13        383.00        352.99        13.57 o                         
   3   5  13        157.75        153.83        12.78 o                         
   4   5  13         20.40         40.31        10.85 o                         
   5   5  13         54.33         32.30        12.69 o                         
   6   5  13         12.07         18.79        15.57 o                         
   7   5  13          0.69        -33.37        19.70 o                         
   8   5  13         17.77         44.39        23.78 o                         
   9   5  13          8.12        -29.42        29.75 o                         
  10   5  13          6.54         34.12        35.93 o                         
 -12   6  13         14.45         45.00        21.51 o                         
 -11   6  13          1.51         23.31        19.19 o                         
 -10   6  13         45.08         32.24        13.50 o                         
  -9   6  13         12.58         30.90        11.94 o                         
  -8   6  13          0.27        -12.06        11.87 o                         
  -7   6  13         24.78         25.01         9.29 o                         
  -6   6  13          2.49          0.49        13.68 o                         
  -5   6  13         35.52         30.81        10.04 o                         
  -4   6  13         12.38         10.38         8.97 o                         
  -3   6  13        120.35         99.63         9.07 o                         
  -2   6  13        452.76        453.49        17.80 o                         
  -1   6  13        158.20        123.44        12.90 o                         
   0   6  13          6.63          6.44        11.09 o                         
   1   6  13       1011.04        961.02        24.88 o                         
   2   6  13         90.85         74.24        10.89 o                         
   3   6  13         26.79         15.31        10.43 o                         
   4   6  13        224.91        201.86        12.40 o                         
   5   6  13        224.88        227.38        22.89 o                         
   6   6  13          2.43         -4.36        18.20 o                         
   7   6  13         84.97         69.91        19.97 o                         
   8   6  13          0.07         40.97        28.13 o                         
   9   6  13         34.15         58.48        33.46 o                         
 -12   7  13          0.05         10.61        25.70 o                         
 -11   7  13          0.50        -35.68        22.18 o                         
 -10   7  13          8.55          8.82        16.38 o                         
  -9   7  13          0.85         13.42        13.68 o                         
  -8   7  13          8.00          6.80        12.62 o                         
  -7   7  13         74.43         71.49        10.98 o                         
  -6   7  13         48.47         37.25         8.65 o                         
  -5   7  13         30.59         13.53         9.21 o                         
  -4   7  13        161.69        128.60        12.91 o                         
  -3   7  13        794.34        810.90        22.97 o                         
  -2   7  13          0.15          8.29         9.08 o                         
  -1   7  13         57.91         58.18        11.47 o                         
   0   7  13         48.07         36.49         9.62 o                         
   1   7  13          0.18        -10.62         8.82 o                         
   2   7  13          1.42         -1.19        10.25 o                         
   3   7  13         12.86         14.53        11.05 o                         
   4   7  13         96.16         73.71        11.72 o                         
   5   7  13         85.45        109.16        12.88 o                         
   6   7  13         46.42         50.23        18.70 o                         
   7   7  13         17.89         53.90        23.02 o                         
   8   7  13         19.71         28.39        77.55 o                         
   9   7  13          4.09          7.19        73.60 o                         
 -11   8  13         35.81         33.97        45.71 o                         
 -10   8  13          1.77         24.05        25.30 o                         
  -9   8  13         52.04         75.10        25.58 o                         
  -8   8  13          3.85         23.14        16.00 o                         
  -7   8  13          1.93         11.33        11.85 o                         
  -6   8  13        226.11        227.86        18.30 o                         
  -5   8  13        203.44        200.57        23.32 o                         
  -4   8  13        830.00        853.29        26.31 o                         
  -3   8  13          2.40          0.22        11.67 o                         
  -2   8  13         68.07         35.87        10.54 o                         
  -1   8  13       1183.30       1109.85        29.96 o                         
   0   8  13         36.94         41.37        11.40 o                         
   1   8  13        347.90        327.67        15.84 o                         
   2   8  13         21.34          4.40        11.57 o                         
   3   8  13         15.37         29.60        12.98 o                         
   4   8  13          0.05        -18.29        13.37 o                         
   5   8  13          0.91         -5.73        13.93 o                         
   6   8  13          0.10         27.24        16.98 o                         
   7   8  13          2.66         12.12        28.11 o                         
   8   8  13          0.18         60.07        31.74 o                         
 -10   9  13         12.75        -26.16        36.42 o                         
  -9   9  13          0.43          1.79        25.26 o                         
  -8   9  13          1.21        -31.82        15.91 o                         
  -7   9  13          0.45        -13.68        18.03 o                         
  -6   9  13         61.23         41.55        13.55 o                         
  -5   9  13         83.30         62.01        15.68 o                         
  -4   9  13          0.90         17.02        13.94 o                         
  -3   9  13        278.48        264.21        13.07 o                         
  -2   9  13        190.48        220.70        16.55 o                         
  -1   9  13        315.14        309.53        19.41 o                         
   0   9  13        222.43        223.40        15.39 o                         
   1   9  13        115.34        147.82        16.16 o                         
   2   9  13         12.22         33.99        14.78 o                         
   3   9  13         12.14         19.88        15.41 o                         
   4   9  13         21.21         36.17        16.38 o                         
   5   9  13          2.42         37.52        20.55 o                         
   6   9  13         47.75        106.22        25.61 o                         
   7   9  13         12.57         25.65        30.50 o                         
   8   9  13          0.01         15.03        36.08 o                         
 -10  10  13         60.46         60.49        26.48 o                         
  -9  10  13          2.73         16.81        22.57 o                         
  -8  10  13          0.10        -44.08        22.38 o                         
  -7  10  13          5.97          9.10        19.05 o                         
  -6  10  13          0.01          3.87        14.11 o                         
  -5  10  13        327.28        385.54        19.94 o                         
  -4  10  13        242.23        244.74        22.58 o                         
  -3  10  13          8.37         11.24        15.94 o                         
  -2  10  13         65.73         52.31        12.26 o                         
  -1  10  13          7.55         27.37        15.16 o                         
   0  10  13         10.41         40.97        13.73 o                         
   1  10  13          8.28        -10.95        14.41 o                         
   2  10  13         25.75          5.57        15.82 o                         
   3  10  13         12.38         29.60        16.70 o                         
   4  10  13          6.14         -8.82        16.75 o                         
   5  10  13         10.23          1.75        28.99 o                         
   6  10  13         16.18        -14.64        23.04 o                         
   7  10  13         11.39         21.42        32.04 o                         
  -8  11  13          7.85          3.87        29.73 o                         
  -7  11  13         33.84         26.60        24.20 o                         
  -6  11  13         10.06         11.41        34.98 o                         
  -5  11  13         54.51         69.86        18.38 o                         
  -4  11  13          3.18          0.36        14.33 o                         
  -3  11  13         40.23         37.09        15.60 o                         
  -2  11  13         41.80         55.37        13.92 o                         
  -1  11  13          1.40         -4.12        14.44 o                         
   0  11  13         62.77         82.42        16.36 o                         
   1  11  13          0.90          5.75        16.34 o                         
   2  11  13          7.85          6.20        22.26 o                         
   3  11  13         48.67         73.75        22.82 o                         
   4  11  13          5.70         23.65        27.07 o                         
   5  11  13         19.77          0.94        29.39 o                         
   6  11  13          0.04         46.72        35.54 o                         
  -7  12  13          1.44         41.08        27.90 o                         
  -6  12  13         18.64         27.09        22.74 o                         
  -5  12  13          5.50         18.38        18.39 o                         
  -4  12  13         28.60         30.28        18.74 o                         
  -3  12  13         16.21         -9.55        17.94 o                         
  -2  12  13         11.86         -5.10        16.07 o                         
  -1  12  13         32.33         28.95        18.59 o                         
   0  12  13         32.53         40.57        21.00 o                         
   1  12  13         10.46         13.44        20.08 o                         
   2  12  13          9.88         30.61        22.37 o                         
   3  12  13          0.16         -2.69        23.30 o                         
   4  12  13          0.08         12.40        32.28 o                         
  -5  13  13          0.25          5.78        41.92 o                         
  -4  13  13         30.40         29.95        24.84 o                         
  -3  13  13         23.48         44.82        22.66 o                         
  -2  13  13          1.53         26.60        24.77 o                         
  -1  13  13          0.15          7.65        30.99 o                         
   0  13  13          4.17          5.85        22.16 o                         
   1  13  13         15.30          8.06        21.90 o                         
   2  13  13          0.89         20.68        23.19 o                         
 -13   0  14          3.11        -35.50        63.40 o                         
 -12   0  14          1.99          2.50        14.62 o                         
 -11   0  14         43.69          7.09        33.80 o                         
 -10   0  14          0.98        -26.71        44.97 o                         
  -9   0  14          1.31        -33.74        19.10 o                         
  -8   0  14        407.71        517.93        30.65 o                         
  -7   0  14       4947.04       4752.66       129.46 o                         
  -6   0  14        897.43        876.47        26.64 o                         
  -5   0  14        667.06        719.07        23.56 o                         
  -4   0  14        127.72        159.22        12.94 o                         
  -3   0  14       1999.05       2108.28        42.66 o                         
  -2   0  14         48.58         49.99         8.51 o                         
  -1   0  14        113.11        138.95        17.89 o                         
   0   0  14          6.11         60.23         9.95 o                         
   1   0  14         75.64         90.63        16.05 o                         
   2   0  14        509.61        538.49        22.75 o                         
   3   0  14          4.77         10.69        34.13 o                         
   4   0  14       1056.29       1006.90        42.60 o                         
   5   0  14         95.50        107.38        22.19 o                         
   6   0  14         42.07         62.34        32.95 o                         
   7   0  14         77.19         83.28        29.50 o                         
   8   0  14          0.01          1.03        33.50 o                         
   9   0  14         16.92         40.01        84.47 o                         
  10   0  14         15.10         47.55       159.49 o                         
 -13   1  14         18.24         33.59        50.47 o                         
 -12   1  14          0.02          1.32        20.04 o                         
 -11   1  14          8.43         33.65        11.95 o                         
 -10   1  14        181.03        178.70        18.29 o                         
  -9   1  14        483.90        510.03        23.26 o                         
  -8   1  14         55.19         65.24        11.58 o                         
  -7   1  14        478.40        485.48        19.34 o                         
  -6   1  14        616.71        560.61        15.68 o                         
  -5   1  14        981.73        964.29        21.02 o                         
  -4   1  14         31.16         14.89         9.19 o                         
  -3   1  14        303.01        270.47        10.74 o                         
  -2   1  14          0.17         -1.26         8.29 o                         
  -1   1  14         76.00         72.94         7.67 o                         
   0   1  14        874.89        937.29        19.97 o                         
   1   1  14        470.06        468.71        14.25 o                         
   2   1  14        352.56        342.65        13.96 o                         
   3   1  14        227.33        267.40        13.36 o                         
   4   1  14        208.21        219.03        12.45 o                         
   5   1  14        202.05        183.39        21.33 o                         
   6   1  14          0.34          5.00        17.54 o                         
   7   1  14         36.68         89.10        20.53 o                         
   8   1  14          0.24        -22.15        23.88 o                         
   9   1  14         11.55         63.12        61.80 o                         
  10   1  14          1.52          0.65        40.96 o                         
 -13   2  14         20.61         63.26        57.21 o                         
 -12   2  14        131.35        130.71        29.31 o                         
 -11   2  14         18.61          4.47        12.59 o                         
 -10   2  14          1.05          0.67        10.43 o                         
  -9   2  14          8.27         25.85        11.36 o                         
  -8   2  14          0.34          0.59        10.39 o                         
  -7   2  14         11.47          9.96         9.75 o                         
  -6   2  14        108.89        110.95        10.16 o                         
  -5   2  14        183.32        185.51        10.17 o                         
  -4   2  14       1326.80       1255.15        23.74 o                         
  -3   2  14        265.43        280.64        10.52 o                         
  -2   2  14        262.68        239.62         8.80 o                         
  -1   2  14       1237.86       1277.06        21.66 o                         
   0   2  14         15.65         18.26         6.64 o                         
   1   2  14        338.83        328.28        11.70 o                         
   2   2  14         92.03         99.00         7.80 o                         
   3   2  14        133.89        124.54        12.88 o                         
   4   2  14        288.73        282.07        17.32 o                         
   5   2  14         15.34         21.68        10.61 o                         
   6   2  14          5.14          4.44        11.06 o                         
   7   2  14          0.75          7.17        20.89 o                         
   8   2  14         31.05         47.20        20.43 o                         
   9   2  14          0.47        -52.87        61.18 o                         
  10   2  14          0.63         -9.22        40.92 o                         
 -13   3  14          1.61         64.51        40.68 o                         
 -12   3  14          1.97         11.00        14.45 o                         
 -11   3  14          6.14         -4.99        12.02 o                         
 -10   3  14        164.60        131.76        19.15 o                         
  -9   3  14          0.09        -11.56        11.67 o                         
  -8   3  14        271.06        275.04        17.77 o                         
  -7   3  14        108.64         85.43        10.32 o                         
  -6   3  14       1075.46       1014.54        29.56 o                         
  -5   3  14        335.84        355.48        17.72 o                         
  -4   3  14         69.39         54.58         7.03 o                         
  -3   3  14         28.58         21.35         6.93 o                         
  -2   3  14         10.89         17.75         7.06 o                         
  -1   3  14        163.99        150.81         8.34 o                         
   0   3  14         11.82          8.12         6.92 o                         
   1   3  14        347.43        338.43        12.65 o                         
   2   3  14        110.51        124.58         9.30 o                         
   3   3  14        114.29        121.01        12.47 o                         
   4   3  14          7.63          9.19        10.46 o                         
   5   3  14         22.12         18.61        13.77 o                         
   6   3  14         30.38         -1.67        17.78 o                         
   7   3  14         93.31        103.53        14.80 o                         
   8   3  14         50.04         46.34        15.28 o                         
   9   3  14          0.01         -8.28        43.47 o                         
  10   3  14          2.83        -22.31        34.10 o                         
 -13   4  14         25.29         16.75        36.17 o                         
 -12   4  14          6.34         21.16        27.45 o                         
 -11   4  14          1.56         -4.59        12.80 o                         
 -10   4  14         41.93         33.20        11.25 o                         
  -9   4  14         25.71         22.29         9.60 o                         
  -8   4  14         28.38         16.56         8.16 o                         
  -7   4  14         94.31        102.02        14.72 o                         
  -6   4  14         33.58         33.37        14.84 o                         
  -5   4  14         11.03         10.43         6.65 o                         
  -4   4  14         12.18         27.73         7.48 o                         
  -3   4  14        320.41        353.37        12.59 o                         
  -2   4  14        253.46        263.66        11.07 o                         
  -1   4  14        346.58        372.53        12.40 o                         
   0   4  14        182.99        202.21         9.31 o                         
   1   4  14        908.43        842.14        19.11 o                         
   2   4  14         96.71        135.06        15.25 o                         
   3   4  14         43.45         36.66        10.78 o                         
   4   4  14          4.79          8.38        11.07 o                         
   5   4  14         45.56         51.35        14.64 o                         
   6   4  14          0.24         -5.00        17.08 o                         
   7   4  14          2.54          9.51        18.56 o                         
   8   4  14          3.33         24.55        24.89 o                         
   9   4  14          4.27         51.21        24.03 o                         
  10   4  14          0.03         22.14        36.38 o                         
 -12   5  14         17.30         56.15        21.95 o                         
 -11   5  14         26.77         31.54        13.65 o                         
 -10   5  14          7.30        -15.79        11.54 o                         
  -9   5  14         49.81         57.82        14.22 o                         
  -8   5  14          7.21         12.99        10.83 o                         
  -7   5  14         81.98         56.18        12.43 o                         
  -6   5  14        199.61        203.54        12.42 o                         
  -5   5  14         10.81          9.03         7.46 o                         
  -4   5  14        948.68        910.11        26.72 o                         
  -3   5  14         35.87          7.91         7.35 o                         
  -2   5  14        238.61        263.21        12.96 o                         
  -1   5  14        785.36        782.50        19.21 o                         
   0   5  14         24.42         14.09        10.70 o                         
   1   5  14       2171.55       2227.99        41.89 o                         
   2   5  14         59.07         51.37         9.51 o                         
   3   5  14          6.53         -9.03         9.15 o                         
   4   5  14          9.24         -1.89        13.49 o                         
   5   5  14          0.20         -2.79        15.95 o                         
   6   5  14          0.14         15.21        15.13 o                         
   7   5  14          1.89         19.25        17.33 o                         
   8   5  14         32.97         38.46        25.39 o                         
   9   5  14         15.12         28.36        25.36 o                         
 -12   6  14          6.23          8.09        26.45 o                         
 -11   6  14          0.26         30.04        17.56 o                         
 -10   6  14          8.12         13.85        15.35 o                         
  -9   6  14          0.54         -7.45        11.66 o                         
  -8   6  14         17.48         11.42        13.65 o                         
  -7   6  14        164.95        135.91        15.60 o                         
  -6   6  14         35.44         15.63         9.85 o                         
  -5   6  14          1.00         12.77        13.91 o                         
  -4   6  14         25.17         17.78        13.70 o                         
  -3   6  14        187.60        176.46        10.07 o                         
  -2   6  14        287.22        300.56        16.29 o                         
  -1   6  14       1074.97       1148.62        26.22 o                         
   0   6  14        235.00        253.91        14.06 o                         
   1   6  14        402.18        403.01        15.51 o                         
   2   6  14        133.01        105.33        11.55 o                         
   3   6  14          5.52         14.68        11.29 o                         
   4   6  14          9.16          7.82        12.59 o                         
   5   6  14         24.61         12.32        12.94 o                         
   6   6  14        110.11         81.67        19.04 o                         
   7   6  14          1.68         14.50        22.10 o                         
   8   6  14         71.22         43.67        33.80 o                         
   9   6  14         25.40         17.71        37.56 o                         
 -11   7  14          2.78        -11.18        23.48 o                         
 -10   7  14          5.49        -33.62        32.05 o                         
  -9   7  14          2.08        -17.09        19.08 o                         
  -8   7  14         32.87         35.52        13.23 o                         
  -7   7  14         87.11         86.06        14.55 o                         
  -6   7  14          6.20         -0.66        13.82 o                         
  -5   7  14         31.22         28.45        10.62 o                         
  -4   7  14        125.89        112.47        12.84 o                         
  -3   7  14        436.00        454.46        23.92 o                         
  -2   7  14        725.17        667.39        23.75 o                         
  -1   7  14        140.57        129.49        18.81 o                         
   0   7  14          0.55         15.93        10.59 o                         
   1   7  14        401.72        427.45        19.39 o                         
   2   7  14         29.82         32.07        15.33 o                         
   3   7  14        232.25        250.40        19.80 o                         
   4   7  14          3.94         18.46        11.62 o                         
   5   7  14         41.81         29.33        12.20 o                         
   6   7  14          7.64         33.52        18.46 o                         
   7   7  14         39.52        -28.14        31.12 o                         
   8   7  14          0.00        -24.02        35.81 o                         
 -11   8  14         75.56         80.34        24.30 o                         
 -10   8  14         84.42        131.47        26.77 o                         
  -9   8  14        120.83        123.52        18.98 o                         
  -8   8  14         47.83         75.15        16.43 o                         
  -7   8  14         15.64         26.66        11.84 o                         
  -6   8  14        201.70        180.50        19.27 o                         
  -5   8  14         45.17         35.59        15.17 o                         
  -4   8  14          3.53          1.66        13.05 o                         
  -3   8  14         14.06          5.23        11.67 o                         
  -2   8  14          7.67         19.87        11.02 o                         
  -1   8  14        237.52        242.23        19.01 o                         
   0   8  14        153.41        158.62        20.72 o                         
   1   8  14         26.56         24.55        12.51 o                         
   2   8  14         67.50         97.98        13.49 o                         
   3   8  14          7.57         -0.92        16.00 o                         
   4   8  14         12.02          6.22        13.68 o                         
   5   8  14         15.58         18.24        13.61 o                         
   6   8  14          3.07         28.90        22.71 o                         
   7   8  14          8.09         60.51        41.71 o                         
   8   8  14          0.01         31.91        74.48 o                         
 -10   9  14         12.34          6.00        25.47 o                         
  -9   9  14         11.58         -1.64        19.71 o                         
  -8   9  14          0.50        -14.00        18.48 o                         
  -7   9  14          2.81         -7.54        14.59 o                         
  -6   9  14         92.92         94.65        14.91 o                         
  -5   9  14        104.90         97.82        18.48 o                         
  -4   9  14          3.85         -1.14        12.99 o                         
  -3   9  14         69.08         97.53        14.80 o                         
  -2   9  14         97.18         89.61        17.00 o                         
  -1   9  14          0.04          5.81        14.72 o                         
   0   9  14          3.25         17.57        19.01 o                         
   1   9  14         32.96         24.95        15.11 o                         
   2   9  14          1.39         -1.95        14.24 o                         
   3   9  14         21.78         21.64        15.81 o                         
   4   9  14         13.46         36.45        15.38 o                         
   5   9  14         14.78         54.60        17.30 o                         
   6   9  14         14.03         10.84        25.66 o                         
   7   9  14          1.11        -35.83        32.48 o                         
  -9  10  14          6.67         39.85        40.05 o                         
  -8  10  14         14.60          7.70        21.21 o                         
  -7  10  14         19.02         29.66        22.29 o                         
  -6  10  14         58.61         35.44        16.72 o                         
  -5  10  14         36.25         21.08        22.34 o                         
  -4  10  14          1.66        -15.07        15.89 o                         
  -3  10  14          5.78         -1.06        17.43 o                         
  -2  10  14          0.20          7.99        20.87 o                         
  -1  10  14          0.59          6.22        13.09 o                         
   0  10  14          1.29          1.61        14.00 o                         
   1  10  14         15.55          5.13        16.37 o                         
   2  10  14          4.37         15.55        16.68 o                         
   3  10  14         25.99         40.26        18.48 o                         
   4  10  14          0.37         -9.15        21.78 o                         
   5  10  14          0.57         12.08        19.46 o                         
   6  10  14          3.53         10.76        29.80 o                         
  -8  11  14         10.32         52.47        30.80 o                         
  -7  11  14         38.41         68.68        24.71 o                         
  -6  11  14          1.66         20.10        18.72 o                         
  -5  11  14          4.25         -0.42        24.81 o                         
  -4  11  14         59.25         72.13        19.34 o                         
  -3  11  14         43.84         67.74        21.52 o                         
  -2  11  14          1.44         20.84        15.90 o                         
  -1  11  14         21.11          9.40        15.50 o                         
   0  11  14          5.09        -13.60        16.61 o                         
   1  11  14         19.60          6.51        20.14 o                         
   2  11  14          4.90          4.13        20.24 o                         
   3  11  14         16.14         33.48        26.00 o                         
   4  11  14          5.87         28.77        24.20 o                         
   5  11  14         20.40         32.44        33.27 o                         
  -7  12  14         13.37         34.23        29.50 o                         
  -6  12  14          0.65         40.15        22.84 o                         
  -5  12  14        106.62        100.66        22.36 o                         
  -4  12  14          9.21         12.43        22.05 o                         
  -3  12  14         39.58         59.46        25.85 o                         
  -2  12  14         44.01         59.71        26.01 o                         
  -1  12  14         30.90         30.44        19.53 o                         
   0  12  14         54.22         71.28        22.43 o                         
   1  12  14          0.09         32.89        21.19 o                         
   2  12  14          3.10         16.83        24.54 o                         
   3  12  14          0.52        -18.82        26.54 o                         
  -4  13  14          0.24         16.08        24.00 o                         
  -3  13  14         23.29         35.28        33.56 o                         
  -2  13  14         10.28         42.52        31.83 o                         
  -1  13  14         14.81         43.67        36.78 o                         
   0  13  14         26.81         25.80        23.44 o                         
   1  13  14         10.47         -7.98        23.38 o                         
 -13   1  15          3.31         34.31        39.73 o                         
 -12   1  15          0.14        -11.61        25.15 o                         
 -11   1  15          3.10        -15.20        24.97 o                         
 -10   1  15         16.78         -1.14        16.83 o                         
  -9   1  15        675.51        638.38        27.70 o                         
  -8   1  15         22.68         39.85        15.66 o                         
  -7   1  15          3.70         23.42        11.35 o                         
  -6   1  15       1286.56       1208.68        30.29 o                         
  -5   1  15        547.48        542.91        17.23 o                         
  -4   1  15        513.97        488.30        14.61 o                         
  -3   1  15          1.59         -0.83         7.39 o                         
  -2   1  15        462.81        470.38        13.42 o                         
  -1   1  15          6.08         -6.74         9.62 o                         
   0   1  15          0.09          3.26         6.79 o                         
   1   1  15        282.21        302.68        16.83 o                         
   2   1  15         77.01         69.89        10.45 o                         
   3   1  15        124.92        142.24        11.92 o                         
   4   1  15        367.85        393.66        20.70 o                         
   5   1  15        125.64        128.76        17.61 o                         
   6   1  15          1.67          9.65        18.80 o                         
   7   1  15          0.32         -1.13        21.64 o                         
   8   1  15        127.01         20.96        32.82 o                         
   9   1  15         13.46         84.61        39.79 o                         
  10   1  15         13.82        -15.27        43.98 o                         
 -13   2  15          1.34         46.21        35.63 o                         
 -12   2  15          0.12         25.86        29.32 o                         
 -11   2  15        141.31        168.61        21.19 o                         
 -10   2  15         25.76         29.30        16.58 o                         
  -9   2  15          5.12         10.22        12.96 o                         
  -8   2  15        444.35        447.78        21.39 o                         
  -7   2  15         74.30         61.34        14.13 o                         
  -6   2  15        106.83        133.87        12.46 o                         
  -5   2  15        729.21        745.49        19.66 o                         
  -4   2  15          0.00         -1.46         7.49 o                         
  -3   2  15       1270.08       1244.88        22.19 o                         
  -2   2  15          5.79          1.60         5.60 o                         
  -1   2  15        583.47        575.21        18.22 o                         
   0   2  15        282.11        314.38        12.45 o                         
   1   2  15        404.17        412.31        12.88 o                         
   2   2  15        688.51        709.37        19.51 o                         
   3   2  15        208.38        218.31        13.09 o                         
   4   2  15         40.08         13.45        16.93 o                         
   5   2  15         24.29         12.79        16.81 o                         
   6   2  15        600.61        659.31        31.67 o                         
   7   2  15         32.55         29.98        21.31 o                         
   8   2  15          4.21        -13.64        25.64 o                         
   9   2  15          1.24         15.39        32.63 o                         
  10   2  15          0.98         19.05        38.28 o                         
 -13   3  15          0.17        -14.15        41.79 o                         
 -12   3  15         33.72          2.00        26.83 o                         
 -11   3  15          5.87          8.71        18.76 o                         
 -10   3  15         27.68         22.68        14.22 o                         
  -9   3  15          3.47        -10.68        13.95 o                         
  -8   3  15         94.06         70.78        25.11 o                         
  -7   3  15        443.35        470.55        21.83 o                         
  -6   3  15         26.82         59.87        12.72 o                         
  -5   3  15        365.67        375.86        17.45 o                         
  -4   3  15         69.09         54.55        13.67 o                         
  -3   3  15        254.95        277.57        10.94 o                         
  -2   3  15       1060.32       1045.74        20.35 o                         
  -1   3  15        119.21        125.85         8.42 o                         
   0   3  15        508.98        496.07        14.55 o                         
   1   3  15        228.17        196.70        15.96 o                         
   2   3  15         32.08         30.79         9.81 o                         
   3   3  15        190.93        199.71        17.26 o                         
   4   3  15        276.21        272.06        19.87 o                         
   5   3  15         24.40         33.30        13.57 o                         
   6   3  15         43.24         66.26        15.76 o                         
   7   3  15         27.84         30.66        14.58 o                         
   8   3  15          2.23         -9.69        25.76 o                         
   9   3  15         17.91         28.42        32.22 o                         
 -12   4  15          1.32         -6.86        18.98 o                         
 -11   4  15          0.23        -20.00        25.62 o                         
 -10   4  15          0.06         18.43        12.71 o                         
  -9   4  15         10.99         28.94        14.51 o                         
  -8   4  15         49.87         48.76        13.22 o                         
  -7   4  15         18.12         21.63        12.85 o                         
  -6   4  15          8.90          5.67        13.27 o                         
  -5   4  15        438.26        447.97        17.71 o                         
  -4   4  15       1041.36       1022.83        26.53 o                         
  -3   4  15         20.83         17.26         8.16 o                         
  -2   4  15        108.86        110.82        11.08 o                         
  -1   4  15         20.92         25.47         7.96 o                         
   0   4  15         23.00         19.25         7.80 o                         
   1   4  15         64.86         71.16         9.90 o                         
   2   4  15        339.65        308.78        13.58 o                         
   3   4  15        801.50        722.71        22.89 o                         
   4   4  15         22.71         12.40        15.06 o                         
   5   4  15         85.96         78.60        13.95 o                         
   6   4  15         20.80         14.79        18.50 o                         
   7   4  15         23.79          8.48        21.63 o                         
   8   4  15          0.00        -25.71        23.49 o                         
   9   4  15          0.04         12.35        32.16 o                         
 -12   5  15         37.65         26.41        31.00 o                         
 -11   5  15         20.28         27.03        19.94 o                         
 -10   5  15         20.39         14.39        12.15 o                         
  -9   5  15         48.71         38.85        20.01 o                         
  -8   5  15         50.43         29.65         9.70 o                         
  -7   5  15         11.87         -1.01        11.32 o                         
  -6   5  15         66.05         64.83        10.78 o                         
  -5   5  15          2.21         18.36        10.60 o                         
  -4   5  15         13.64         -3.28        10.11 o                         
  -3   5  15         24.42         23.94         8.45 o                         
  -2   5  15        175.29        187.89        17.13 o                         
  -1   5  15        405.01        371.85        23.73 o                         
   0   5  15        337.53        342.17        13.83 o                         
   1   5  15        177.28        159.52        16.14 o                         
   2   5  15        369.69        371.06        14.55 o                         
   3   5  15         37.13         28.19        13.03 o                         
   4   5  15        102.92         87.11        13.88 o                         
   5   5  15         10.53         -1.06        14.13 o                         
   6   5  15         11.03         10.38        16.94 o                         
   7   5  15          6.56         19.15        19.60 o                         
   8   5  15         20.95         18.83        25.54 o                         
   9   5  15          0.74         81.34        34.05 o                         
 -12   6  15         11.14         12.32        32.73 o                         
 -11   6  15         37.33         40.45        26.61 o                         
 -10   6  15          3.54         -1.83        24.84 o                         
  -9   6  15          1.81          5.59        13.95 o                         
  -8   6  15         90.82         76.41        16.67 o                         
  -7   6  15         20.68         26.89        14.39 o                         
  -6   6  15         40.27         71.74        14.01 o                         
  -5   6  15          0.54         -0.62        15.44 o                         
  -4   6  15        120.51        107.78        24.17 o                         
  -3   6  15        125.57        155.36        10.41 o                         
  -2   6  15         59.02         85.17        13.78 o                         
  -1   6  15       1065.55       1037.24        26.01 o                         
   0   6  15       1431.46       1324.94        30.56 o                         
   1   6  15          3.90          0.97        10.36 o                         
   2   6  15         43.76         51.10        11.66 o                         
   3   6  15          6.45         13.94        11.34 o                         
   4   6  15        215.64        194.20        25.54 o                         
   5   6  15          1.90        -27.60        15.63 o                         
   6   6  15         16.80         26.68        18.73 o                         
   7   6  15         14.80         22.12        26.37 o                         
   8   6  15          6.74        -22.99        28.93 o                         
 -11   7  15         21.48         11.75        39.82 o                         
 -10   7  15          0.32         46.27        39.13 o                         
  -9   7  15         50.45         74.94        21.18 o                         
  -8   7  15          3.01          4.44        14.07 o                         
  -7   7  15          9.02         14.53        13.36 o                         
  -6   7  15         56.41         44.21        11.13 o                         
  -5   7  15          8.02          2.08        11.91 o                         
  -4   7  15         18.10        -21.18        16.59 o                         
  -3   7  15         74.32         68.65        11.18 o                         
  -2   7  15        746.81        735.03        24.31 o                         
  -1   7  15         53.01         37.91        16.50 o                         
   0   7  15         25.05         34.91        11.72 o                         
   1   7  15          1.75         22.36        13.78 o                         
   2   7  15          3.25          6.00        12.32 o                         
   3   7  15         48.69         40.43        13.46 o                         
   4   7  15         28.26         20.92        13.87 o                         
   5   7  15          2.66          8.97        16.04 o                         
   6   7  15          2.79          1.14        21.54 o                         
   7   7  15         17.15         47.41        30.92 o                         
   8   7  15          4.56         54.99        28.58 o                         
 -11   8  15         59.48         90.74        26.02 o                         
 -10   8  15          2.37         -2.59        23.92 o                         
  -9   8  15        141.94        132.48        24.36 o                         
  -8   8  15          0.11          1.24        18.06 o                         
  -7   8  15          0.63          3.36        14.71 o                         
  -6   8  15          0.09         14.21        12.49 o                         
  -5   8  15         72.89         41.45        18.02 o                         
  -4   8  15          2.07          8.04        13.53 o                         
  -3   8  15         29.13         30.36        16.50 o                         
  -2   8  15        168.25        174.62        16.57 o                         
  -1   8  15         89.14        120.20        16.42 o                         
   0   8  15         27.87         56.92        15.06 o                         
   1   8  15        335.81        326.09        19.26 o                         
   2   8  15          1.96        -19.24        14.45 o                         
   3   8  15         64.77         52.65        17.14 o                         
   4   8  15         47.35         29.59        13.70 o                         
   5   8  15         35.35         35.78        20.22 o                         
   6   8  15         39.44         15.04        28.62 o                         
   7   8  15          9.39          3.16        27.04 o                         
 -10   9  15         13.42         46.32        22.65 o                         
  -9   9  15          0.25         22.43        36.75 o                         
  -8   9  15         55.66         87.37        23.52 o                         
  -7   9  15         13.94         40.69        20.26 o                         
  -6   9  15         31.35         33.65        24.61 o                         
  -5   9  15          0.16         14.93        14.92 o                         
  -4   9  15         30.36         42.13        19.38 o                         
  -3   9  15         74.67         98.39        13.42 o                         
  -2   9  15         28.65         25.90        17.80 o                         
  -1   9  15         62.85         73.68        17.97 o                         
   0   9  15         31.88         44.66        16.51 o                         
   1   9  15         44.32         47.83        16.90 o                         
   2   9  15        172.37        172.76        18.38 o                         
   3   9  15          6.21         16.59        16.96 o                         
   4   9  15         45.10         62.98        16.08 o                         
   5   9  15          1.10          8.52        23.68 o                         
   6   9  15          6.50         46.67        28.44 o                         
  -9  10  15          1.18        -35.83        23.59 o                         
  -8  10  15          1.49        -44.33        22.17 o                         
  -7  10  15         34.02         47.10        24.61 o                         
  -6  10  15          5.69         -4.35        19.02 o                         
  -5  10  15          9.62        -11.06        20.41 o                         
  -4  10  15         55.61         53.05        24.97 o                         
  -3  10  15        109.87         97.03        22.45 o                         
  -2  10  15         48.10         53.59        16.73 o                         
  -1  10  15        196.20        262.48        22.70 o                         
   0  10  15          3.90         -3.08        21.44 o                         
   1  10  15         85.30         96.70        17.66 o                         
   2  10  15         39.83         29.77        24.20 o                         
   3  10  15          7.45          3.36        19.51 o                         
   4  10  15          0.15         -1.63        20.71 o                         
   5  10  15          0.22         28.66        27.66 o                         
   6  10  15          1.85         21.87        27.36 o                         
  -8  11  15          5.67        -17.67        25.29 o                         
  -7  11  15          0.83        -24.69        30.37 o                         
  -6  11  15          5.76         -8.81        20.62 o                         
  -5  11  15         35.67         39.65        20.12 o                         
  -4  11  15         38.90         95.26        25.33 o                         
  -3  11  15         55.79         73.41        23.25 o                         
  -2  11  15         84.95        119.80        23.68 o                         
  -1  11  15          6.26         14.17        30.01 o                         
   0  11  15         27.58         22.60        23.60 o                         
   1  11  15         17.48         18.40        20.68 o                         
   2  11  15          2.42         34.82        20.53 o                         
   3  11  15          0.67        -27.56        23.80 o                         
   4  11  15         65.44         99.36        29.23 o                         
  -6  12  15         19.32          1.28        24.80 o                         
  -5  12  15         81.18         83.21        26.40 o                         
  -4  12  15         44.35         74.31        33.56 o
[truncated: 116,722 more chars]
